# Supplementary material for: Exogenous application of hormones and chemicals to mitigate heat stress in strawberry under tropical summer conditions
Source: PLoS One. 2025 Sep 11;20(9):e0331496. doi: 10.1371/journal.pone.0331496 (PMC12425329; doi:10.1371/journal.pone.0331496)
Supplement: S1 File — (ZIP) [file pone.0331496.s001.zip]

Archive with 3 entries (3 files):
- 1. April_data.csv
- 1. March_data.csv
- 1. May_data.csv
