# Supplementary material for: Exogenous application of hormones and chemicals to mitigate heat stress in strawberry under tropical summer conditions
Source: PLoS One. 2025 Sep 11;20(9):e0331496. doi: 10.1371/journal.pone.0331496 (PMC12425329; doi:10.1371/journal.pone.0331496)
Supplement: S1 File — (ZIP) [file pone.0331496.s001.zip › 1. April_data.csv]

ID	Series	Repeat	Genotype	Plant	Time	Treatment	air_temp_kinetics	Ambient Humidity	Ambient Pressure	Ambient Temperature	data_raw_PAM	ECS_averaged_trace	ECS_tau	ECSt mAU	fitinput	FmPrime	FoPrime	Fs	FvP_over_FmP	gH+	humidity2_K	humidity_K	kP700	leaf angle	Leaf Temperature	Leaf Temperature Differenial	Leaf Temperature Differential	LEAF_temp	leaf_thickness	LEF	LEFd_trace	Light Intensity (PAR)	NPQt	outdata	P700_DIRK_ampl	P700_DIRK_averaged_trace	P700_fitinput	P700_outdata	Phi2	PhiNO	PhiNPQ	PS1 Active Centers	PS1 Open Centers	PS1 Over Reduced Centers	PS1 Oxidized Centers	PSI_data_absorbance	pump	qL	SPAD
4237692	Whole Data Set	1	G3	P3	4:23 PM	T0	38.52,38.51,38.51	50.53613	996.41766	38.51	1477,1475,1479,1472,1483,1485,1483,1484,1483,1479,1475,1475,1473,1473,1483,1481,1485,1483,1475,1479,1479,1481,1483,1487,1483,1486,1483,1478,1474,1473,1473,1473,1479,1485,1485,1481,1485,1475,1477,1477,1473,1473,1474,1481,1488,1477,1483,1485,1483,1481,1478,1472,1475,1475,1477,1480,1480,1481,1485,1482,1475,1483,1483,1479,1474,1474,1480,1473,1475,1472,1473,1479,1487,1483,1483,1484,1483,1475,1471,1475…	0.000007972788902823306,0.000006636277920409689,0.00005966082293626474,0.00009456652121625405,0.0000932278443289723,0.00006923787539563447,0.00009961132524960941,0.00007335696032338411,0.00003125204397956517,0.00011145070424215027,0.00015994527867053634,0.00008385894535458054,0.0001436741971266638,0.00021029107115830246,0.0002293381925613206,0.00018722134378947603,0.00024251211605156076,0.0001958…	0.011	0.00095	0.0003617462623836619,0.00022674174716894244,0.00009857837073637268,0.00011082609927087784,-0.0000670916711457375,-0.00007747866569218712,-0.00013312586616765455,-0.00026342232580030516,-0.0002828476714459707,-0.00027738973587892085,-0.0003804942950770369,-0.0004383504195422274,-0.0003039919547050275,-0.0004364762777645327,-0.00047171276535397025,-0.0004888602859322624,-0.0005286104231165948,-0.0…	2668.3	1167	1475.33	0.563	90.508	59.18066,58.4082,57.9248	50.46387,50.5127,50.53613	120.4832	19.334	37.45	-1.06	-1.06	37.45,37.45,37.45	0.08	57.6	1282,1274,1278,1272,1273,1281,1275,1279,1279,1271,1278,1271,1278,1267,1271,1270,1279,1266,1274,1246,1226,1220,1198,1200,1186,1174,1184,1170,1170,1164,1154,1160,1147,1152,1144,1140,1141,1145,1134,1171,1177,1197,1197,1216,1203,1221,1214,1229,1219,1227,1223,1239,1229,1239,1236,1235,1247,1236,1245,1241,1248,1241,1250,1253,1243,1242,1251,1243,1254,1243,1247,1255,1250,1259,1249,1258,1249,1258,1247,1250…	286.34	2.793	0.0003604598051637159,0.00027820363055954195,0.0002030653458175366,0.00013442901716332082,0.00007173200954190613,0.000014460374509045514,-0.00003785536277690557,-0.00008564405199805816,-0.00012929743310197264,-0.0001691733475256754,-0.00020559867154218967,-0.00023887199577521048,-0.00026926607284680465,-0.0002970300532223278,-0.0003223915275805293,-0.00034555839245084026,-0.0003667205544111005,-0…	0.00044	0.000040049659245533654,-0.000030191254580439123,0.00001803157442542978,-0.000050437696920397956,0.0000030871265968137784,-0.000010573142108808899,-0.000026000951945453913,0.000009844900974387979,0.00006691357850425188,-0.000015707495004212618,0.00003782121224519257,0.000015319033586628396,0.0000228761726524197,0.00012415886060015098,-0.000002676876583185149,-0.00005699934440861098,0.000012436879…	0.00003152232017784813,-0.000018194215028245774,-0.00006226752599221118,-0.00010133816378453061,-0.0001359739718078195,-0.0001666783386984452,-0.00019389751445782837,-0.000218027096144347,-0.000239417777387355,-0.0002583804452853906,-0.00027519069876568705,-0.0002900928540737541,-0.0003033034956078656,-0.0003150146237054449,-0.00032539644513052634,-0.0003345998468185806,-0.00034275858883152323,-0…	0.0003604598051637159,0.00027820363055954195,0.0002030653458175366,0.00013442901716332082,0.00007173200954190613,0.000014460374509045514,-0.00003785536277690557,-0.00008564405199805816,-0.00012929743310197264,-0.0001691733475256754,-0.00020559867154218967,-0.00023887199577521048,-0.00026926607284680465,-0.0002970300532223278,-0.0003223915275805293,-0.00034555839245084026,-0.0003667205544111005,-0…	0.447	0.146	0.407	0.884	0.48	-0.182	0.703	0.0005769952143179693,0.0005871604508253546,0.0005668302157358005,0.00040422258716697756,0.0008718837159179732,0.0007294987503166775,0.0005465009323026334,0.00040422258716697756,0.0007294987503166775,0.0005465009323026334,0.0006481568669232374,0.0004855187910505772,0.0006278237763299438,0.0005465009323026334,0.000678658287865219,0.0007294987503166775,0.0007905151624298152,0.000668490909529435,0.0…	none	0.629	40.194
4237680	Whole Data Set	1	G2	P3	4:16 PM	T0	38.64,38.64,38.64	50.12305	996.33124	38.64	2104,2102,2104,2114,2114,2115,2103,2107,2115,2115,2115,2107,2106,2105,2115,2113,2104,2101,2111,2111,2114,2111,2107,2102,2105,2112,2115,2107,2103,2105,2108,2113,2107,2107,2113,2113,2113,2101,2103,2111,2109,2104,2109,2107,2111,2110,2103,2109,2103,2105,2104,2099,2107,2107,2102,2102,2103,2107,2109,2107,2102,2104,2107,2107,2106,2105,2103,2103,2099,2103,2107,2107,2097,2097,2103,2107,2107,2099,2107,2099…	0.00009772478865270305,0.0001385174006025854,0.00009838911224289489,0.00013214347337787576,0.00019756636359872105,0.00016798899894319402,0.00016656054577400027,0.00027069204359611994,0.00018481324535055802,0.00012709635664361212,0.0002241756156446006,0.00013479469584642574,0.00008764072793323811,0.00017767003279353197,0.00028882602630677897,0.00017833093747846818,0.00019800903811335188,0.00018602…	0.0185	0.00127	0.00030135003456831764,0.00015920989621190216,0.00011909612124923792,-0.00008624952016530736,-0.00008415631195853043,-0.00002582107945831003,-0.00015377564208050051,-0.00024304087425407726,-0.00016364369759399507,-0.00042150507046579446,-0.0005282590377474199,-0.0005086042879377464,-0.0005416127205645768,-0.0005254698614077834,-0.0005725165905228982,-0.0006581625415933931,-0.0006104353605998399,-…	3416.83	1323	2106.67	0.613	54.083	58.6084,58.97168,59.27344	50.19629,50.13477,50.12305	78.2239	14.799	36.95	-1.69	-1.69	36.95,36.99,36.99	0.11	71.83	1895,1886,1895,1898,1890,1895,1886,1893,1896,1887,1895,1883,1891,1893,1886,1893,1885,1886,1881,1838,1808,1772,1746,1738,1704,1694,1674,1665,1653,1630,1615,1616,1596,1593,1572,1566,1560,1561,1538,1607,1627,1659,1670,1697,1699,1715,1722,1743,1741,1757,1753,1769,1763,1773,1775,1787,1785,1795,1786,1803,1795,1809,1800,1810,1815,1810,1811,1822,1815,1827,1817,1831,1819,1835,1840,1831,1827,1843,1834,1843…	416.786	2.083	0.0002881205199907039,0.0002213231823583856,0.00015804246579243517,0.00009809323381641832,0.00004130009667220255,-0.000012503101807005397,-0.0000634737703094732,-0.00011176103056580351,-0.00015750615362515,-0.000200842973163186,-0.00024189827703100615,-0.0002807921781904964,-0.0003176384661213945,-0.00035254493972812766,-0.00038561372272039756,-0.00041694156239019745,-0.0004466201126593774,-0.000…	0.00107	0.00012431857087747992,0.00006401586256021602,0.0001231566451631987,-0.000005856327698705324,0.000012375425915494565,-0.000008653586568516386,0.00009956131099741257,0.00005562256997038255,0.000016596038557487073,0.00008554709438307128,0.00017087365790103675,0.000156382657604387,0.00009771205577012677,0.00000960253286663453,0.00006709944496539738,0.000083697947781761,0.0001461137267151878,0.000074…	0.00014489716317714243,0.00006411815983639938,-0.00001058281567613143,-0.00007966309039783234,-0.0001435455808590872,-0.00020262138222167624,-0.0002572521626034895,-0.00030777237724785545,-0.00035449131609285975,-0.0003976949972760842,-0.0004376479181669938,-0.00047459467464697387,-0.0005087614585504137,-0.0005403574424343282,-0.0005695760601542149,-0.0005965961910859662,-0.0006215832552437642,-0…	0.0002881205199907039,0.0002213231823583856,0.00015804246579243517,0.00009809323381641832,0.00004130009667220255,-0.000012503101807005397,-0.0000634737703094732,-0.00011176103056580351,-0.00015750615362515,-0.000200842973163186,-0.00024189827703100615,-0.0002807921781904964,-0.0003176384661213945,-0.00035254493972812766,-0.00038561372272039756,-0.00041694156239019745,-0.0004466201126593774,-0.000…	0.383	0.2	0.417	3.405	-0.034	2.457	-1.424	-0.004786596716331372,-0.005035013415169917,-0.004964051713755409,-0.004662335061147941,-0.004733346074759388,-0.004484756712670431,-0.004733346074759388,-0.004928566514519782,-0.0049729225605494145,-0.004875333278673382,-0.004910822827562645,-0.005052752028982087,-0.0048043454793361435,-0.005052752028982087,-0.0047688472279398915,-0.004697842019320271,-0.004893078415633564,-0.004839840829422613,…	none	0.393	49.581
4237673	Whole Data Set	1	G1	P3	4:11 PM	T0	38.84,38.84,38.84	51.14746	996.25037	38.84	2039,2041,2041,2048,2049,2043,2043,2048,2051,2051,2043,2043,2048,2049,2046,2043,2038,2047,2048,2043,2037,2043,2047,2042,2049,2035,2039,2051,2048,2041,2042,2045,2048,2043,2041,2038,2043,2046,2042,2047,2040,2035,2046,2047,2041,2035,2049,2045,2043,2037,2035,2041,2042,2035,2043,2035,2033,2040,2043,2037,2043,2033,2033,2043,2035,2035,2044,2043,2035,2043,2037,2035,2039,2041,2042,2035,2035,2042,2042,2028…	0.00010099899547237201,0.00006920641692818066,0.00014656131274821334,0.00014540499888783038,0.00017680502325164249,0.00016607282156753052,0.00014768112435713192,0.0001809953963528065,0.0002143115200006679,0.00025720640135337556,0.00017561032764049542,0.00018019875588802935,0.00026905628804195676,0.00018746044896392983,0.00014992047229980493,0.00016599782668024032,0.0002701711200058495,0.000251776…	0.0175	0.00147	0.00039962602164279654,0.00017629264876444596,0.0001157821317642287,0.0000036002209500472397,-0.0001028098529322983,-0.00011544336869330092,-0.00016251536684035135,-0.00030139464522183567,-0.00039816176716195767,-0.0005025519582070747,-0.000530461292487033,-0.00047043658080839603,-0.000595828814259711,-0.000677236008106484,-0.0006172319316951186,-0.0007330238028003608,-0.0007341680937966368,-0.00…	2630.38	1317	2043.33	0.499	57.144	58.30664,58.34082,58.32812	51.0752,51.12305,51.14746	47.2551	11.66	37.21	-1.63	-1.63	37.21,37.11,37.21	0.16	51.74	1833,1824,1825,1832,1819,1832,1827,1822,1831,1819,1827,1827,1823,1833,1824,1829,1829,1819,1832,1758,1734,1701,1674,1660,1628,1614,1586,1570,1558,1527,1518,1499,1486,1470,1468,1454,1443,1422,1420,1485,1537,1547,1579,1585,1606,1617,1639,1635,1656,1655,1665,1675,1691,1691,1706,1697,1714,1711,1723,1721,1731,1741,1731,1750,1745,1755,1752,1761,1755,1769,1768,1767,1766,1777,1769,1783,1774,1787,1783,1783…	515.609	3.893	0.00035323840019880863,0.0002716507662566584,0.0001945946767885876,0.00012181844052315733,0.00005308434563820524,-0.000011832116686430081,-0.00007314298559071299,-0.000131048523126014,-0.00018573786837876012,-0.0002373896552627121,-0.00028617259599779475,-0.0003322460321813159,-0.00037576045525155926,-0.00041685799804376306,-0.00045567289904407113,-0.0004923319408578682,-0.0005269548643246847,-0.…	0.00136	0.000023404545103681653,0.00012810344421886302,0.0001035343973766806,0.00017242239741420228,0.00011358341896596245,0.00012172314728185104,0.00003797405425536635,0.00006635782688627363,-0.000011152068978997896,0.00009976777547716172,0.00020915788958555232,0.0001861421680712364,0.00013976258421974624,0.00016503733442141099,0.0000672638389741372,0.00010343674169211661,0.00016609306746001912,0.000057…	0.0000873378125877016,0.00002440143000885563,-0.000035630065633229574,-0.00009289075208134055,-0.00014750851859606168,-0.00019960535159089187,-0.000249297607083612,-0.00029669627057240405,-0.00034190720491715054,-0.00038503138677954284,-0.00042616513215007533,-0.0004654003114656363,-0.0005028245547981435,-0.0005385214475725128,-0.0005725707172510784,-0.0006050484114014257,-0.000636027067545334,-0…	0.00035323840019880863,0.0002716507662566584,0.0001945946767885876,0.00012181844052315733,0.00005308434563820524,-0.000011832116686430081,-0.00007314298559071299,-0.000131048523126014,-0.00018573786837876012,-0.0002373896552627121,-0.00028617259599779475,-0.0003322460321813159,-0.00037576045525155926,-0.00041685799804376306,-0.00045567289904407113,-0.0004923319408578682,-0.0005269548643246847,-0.…	0.223	0.159	0.618	0.409	1.102	0.201	-0.302	0.00009015496210718924,-0.00016223178444281812,-0.00012618551364396085,-0.00001802874681249288,0.00016229240917683583,-0.000036056745233610914,-0.00023431535180316914,-0.0001982750636637191,-0.000036056745233610914,-0.0003694398014791017,-0.000270352649357562,-0.00017124288468908837,-0.00012618551364396085,-0.00005408399532560592,0.00010818820057271341,-0.0003244029894277668,-0.000234315351803169…	none	0.288	36.151
4237668	Whole Data Set	1	G3	P2	4:06 PM	T0	38.86,38.86,38.86	50.30566	996.78162	38.86	2015,2019,2017,2025,2023,2018,2013,2025,2017,2023,2019,2015,2025,2015,2026,2019,2016,2023,2027,2016,2016,2025,2015,2019,2022,2025,2011,2018,2015,2019,2011,2024,2024,2021,2014,2021,2024,2015,2024,2014,2016,2022,2027,2015,2015,2015,2023,2014,2023,2015,2015,2023,2017,2011,2022,2023,2015,2011,2020,2022,2015,2015,2019,2023,2016,2023,2011,2019,2019,2018,2015,2014,2023,2018,2014,2014,2023,2023,2010,2011…	0.00008131054749828834,0.00018509347600188775,0.00011339453647581877,0.0002299449445794068,0.0001359073189988822,0.00006422140592910368,0.00007547687202655448,0.00022072547098201734,0.00018412183570330572,0.00015709320490054935,0.00008541005759621549,0.00015089223278043828,0.00021957234167877804,0.00016702164097985754,0.00021974922749664306,0.0001672004535834363,0.00014974585739449184,0.000170569…	0.0121	0.00096	0.00024899106576456665,0.0001390314569540259,0.00002910376343725093,-0.00007441669299481294,-0.00008229188328999841,-0.00018259311480468113,-0.0003465825079890825,-0.0004245204592309618,-0.0002571844844626723,-0.00037973090594439784,-0.00044173532531693107,-0.00044004251244676127,-0.0005147708101003555,-0.0005353636036638539,-0.0005018316081054473,-0.0005829105225531043,-0.0005398321341638692,-0.…	3060.9	1306	2020.33	0.573	82.486	57.64648,57.77832,58.06738	50.30469,50.29297,50.30566	147.1317	13.388	39.49	0.63	0.63	39.49,39.53,39.57	0.77	75.03	1751,1755,1751,1763,1755,1755,1765,1752,1759,1762,1755,1761,1750,1755,1747,1755,1751,1761,1762,1674,1646,1606,1587,1558,1542,1525,1518,1502,1486,1475,1470,1451,1450,1438,1443,1432,1434,1428,1416,1508,1565,1585,1601,1627,1626,1647,1648,1658,1662,1675,1683,1678,1679,1693,1691,1699,1691,1706,1701,1702,1715,1706,1718,1705,1721,1715,1722,1725,1718,1727,1721,1730,1718,1731,1721,1723,1736,1725,1735,1723…	490.413	2.632	0.00024302354270425402,0.00016707481617523647,0.0000971393694086805,0.00003274109786466535,-0.00002655840717317049,-0.00008116284318398647,-0.00013144394468992435,-0.00017774401393978604,-0.0002203782512245208,-0.0002596369006887764,-0.0002957872262467083,-0.0003290753310536333,-0.0003597278329200707,-0.0003879534070740094,-0.00041394420677417387,-0.00043787717144549846,-0.00045991523124229845,-0…	0.0005	0.000006616031953463312,0.00007943693135350647,0.00012120734888954541,0.0000404670953595094,0.00004600017690750593,0.00004463195152670939,0.00001738468099940127,0.000029818485721833344,0.00003190086137282796,0.00003743381807976527,0.0000550442067559961,0.0001347752460033689,0.00012822969318460671,0.00004403814926827909,0.000028867698653983563,0.00004130174090667076,0.00010204857602628567,0.000233…	0.00002496759520374879,-0.00004325682640145761,-0.0001021468023967286,-0.0001529794689276667,-0.0001968572247422225,-0.00023473163871084692,-0.0002674240863266584,-0.00029564356272563253,-0.0003200020585345275,-0.0003410278319997475,-0.0003591768652273787,-0.00037484275298378016,-0.0003883652385133414,-0.00040003758148812583,-0.0004101129178767771,-0.00041880974965800356,-0.00042631668343305303,-…	0.00024302354270425402,0.00016707481617523647,0.0000971393694086805,0.00003274109786466535,-0.00002655840717317049,-0.00008116284318398647,-0.00013144394468992435,-0.00017774401393978604,-0.0002203782512245208,-0.0002596369006887764,-0.0002957872262467083,-0.0003290753310536333,-0.0003597278329200707,-0.0003879534070740094,-0.00041394420677417387,-0.00043787717144549846,-0.00045991523124229845,-0…	0.34	0.182	0.478	0.936	0.452	-0.266	0.814	0.0011355250469227733,0.0006043591260662869,0.0008698608808754682,0.0010026726500767164,0.000993184748082757,0.0006802002093007249,0.0006802002093007249,0.0007750201917531041,0.000983697053363561,0.0007560545390183906,0.0006896812760034743,0.0006043591260662869,0.0007655372618569947,0.0008888315042962895,0.0006802002093007249,0.0005474870038622892,0.0006612386968150333,0.0007655372618569947,0.000…	none	0.383	40.487
4237629	Whole Data Set	1	G2	P2	4:01 PM	T0	38.78,38.78,38.79	50.08887	997.1922	38.79	1223,1223,1215,1215,1219,1213,1218,1222,1217,1227,1216,1216,1222,1213,1211,1224,1218,1215,1222,1211,1215,1224,1217,1211,1221,1215,1217,1226,1215,1213,1215,1222,1215,1219,1225,1211,1222,1221,1213,1215,1222,1215,1213,1219,1211,1211,1223,1216,1217,1221,1211,1215,1221,1216,1209,1221,1218,1210,1222,1213,1211,1222,1222,1216,1218,1214,1217,1210,1221,1214,1219,1209,1221,1215,1208,1211,1219,1205,1221,1211…	0.00012325835713998122,0.00011171950273258433,0.00009561109680968851,0.00007493371638338178,0.00013042201562596818,0.00010669633480501125,0.00022313303667562346,0.00025425665775422854,0.00016957846220809884,0.00010624330322963783,0.00013278848405667075,0.000156288089785388,0.00012646826014033155,0.00013930348793264434,0.00015213896670309421,0.00015735745947293315,0.000158005652628909,0.0002165477…	0.0176	0.00068	0.000006761480350106852,-0.00013114819208094572,-0.00008178039157358768,-0.00008417644540097892,-0.00022662080737970456,-0.00029597829241034834,-0.0002603265779740023,-0.00034337232015333645,-0.0003777173851759332,-0.00033750775262802573,-0.00035511653347888416,-0.0003772887623576282,-0.0004952942858106477,-0.0005189793662767235,-0.00043923375728332695,-0.0005085527703127095,-0.000509423247929850…	1375.98	967	1217.67	0.297	56.764	57.65039,57.63965,57.58008	50.14941,50.08887,50.08887	70.1247	25.33	38.39	-0.4	-0.4	38.39,38.43,38.43	0.07	29.42	571,562,560,571,563,563,563,569,571,562,571,559,561,571,562,571,566,563,571,556,539,544,526,532,530,515,521,510,514,506,510,501,510,505,498,510,498,505,494,527,535,536,547,539,554,543,554,543,555,552,552,547,557,551,559,557,553,551,554,553,561,555,561,561,555,555,562,553,563,559,552,552,567,555,563,553,559,554,565,554,565,553,560,568,557,567,552,565,552,561,557,558,567,558,567,561,559,557,563,567…	568.559	10.538	-0.000008946377063597595,-0.000046418701078248734,-0.00008182320221697132,-0.00011527398846635666,-0.0001468788710296716,-0.0001767397118001714,-0.00020495275165990955,-0.00023160892066214115,-0.0002567941310970345,-0.0002805895543852328,-0.0003030718826916921,-0.00032431357610296694,-0.0003443830961645953,-0.000363345126531266,-0.00038126078144092143,-0.00039818780268470266,-0.000414180745707567…	0.00059	-0.000050152467307023986,0.00005321888018269395,0.00011133578255484223,0.00008860585610452101,0.00017422009750136006,0.00012076160859397177,0.00006407596087638373,-0.000003918653748423722,0.00009946386364831971,0.00011715890768261863,0.000028138089575621718,-0.000007520427853418089,0.00009101042949136063,0.00012164149800192102,0.00013772033740245502,0.00010043582146030045,0.00008740794477274606,0…	0.00006640279622203993,0.000026319865821266804,-0.0000110485498987634,-0.000045886284551967954,-0.00007836472208756139,-0.00010864363991198463,-0.00013687199491254254,-0.00016318865624958623,-0.00018772308852220583,-0.00021059598866826135,-0.00023191987973197588,-0.0002517996644201271,-0.00027033314117005046,-0.00028761148526824774,-0.0003037196973864593,-0.00031873702174177004,-0.000332737335937…	-0.000008946377063597595,-0.000046418701078248734,-0.00008182320221697132,-0.00011527398846635666,-0.0001468788710296716,-0.0001767397118001714,-0.00020495275165990955,-0.00023160892066214115,-0.0002567941310970345,-0.0002805895543852328,-0.0003030718826916921,-0.00032431357610296694,-0.0003443830961645953,-0.000363345126531266,-0.00038126078144092143,-0.00039818780268470266,-0.000414180745707567…	0.115	0.077	0.808	0.357	0.921	-0.821	0.9	0.0003613850692431331,0.0005186028570691666,0.00012566504975873986,0.00019440350701103721,0.000469466184289168,0.00040068418083483647,0.0003712095137561755,0.00007657281188326461,0.000469466184289168,0.00035156084696991884,0.00008639081552121648,0.00040068418083483647,0.0006070628801682803,0.00012566504975873986,0.00019440350701103721,0.0004301608484338398,0.000214045064696272,0.00043016084843383…	none	0.307	23.436
4237570	Whole Data Set	1	G1	P2	3:56 PM	T0	38.6,38.6,38.6	49.99609	997.22437	38.6	2099,2099,2086,2100,2091,2099,2087,2099,2091,2095,2091,2097,2091,2097,2086,2098,2097,2092,2086,2095,2096,2089,2091,2089,2095,2090,2096,2097,2083,2095,2085,2094,2091,2096,2091,2097,2089,2093,2088,2091,2095,2091,2096,2096,2098,2090,2096,2085,2097,2083,2098,2087,2096,2088,2094,2095,2083,2095,2091,2095,2085,2096,2087,2093,2083,2098,2082,2095,2087,2093,2095,2086,2095,2081,2094,2089,2094,2082,2092,2089…	0.00016505968384281853,0.00013543814346902766,0.0002638734000994207,0.00020176576559961587,0.00015915369286781703,0.00020963582682321936,0.00028827042043344867,0.00020884532944905973,0.00014891983495310634,0.0003357984599068654,0.00029534165917065384,0.0003414972100184656,0.0003032069950401437,0.0003255430654721504,0.0003457138695830345,0.0003550583317458155,0.0004142050504175909,0.00039756415334…	0.0177	0.00196	0.0004039413958397036,0.00032885101247189706,0.00014341187705984866,-0.000013821266384162016,-0.00011044676917856247,-0.0002762190760982074,-0.00036413023451294915,-0.0004174494434728263,-0.0005485251849787021,-0.0006471643017413164,-0.0007241865055170507,-0.0006565445233603327,-0.0008263801492495937,-0.000873147775158327,-0.0009263811837955858,-0.0009450850358474518,-0.0009939903272606124,-0.001…	2621.9	1383	2095	0.473	56.591	56.4707,56.61426,56.67285	50.27832,50.10547,49.99609	91.9491	11.417	37.77	-0.83	-0.83	37.77,37.87,37.91	0.45	54.14	1819,1813,1818,1806,1811,1819,1806,1811,1823,1808,1808,1811,1818,1818,1806,1809,1810,1818,1816,1734,1704,1680,1648,1633,1613,1584,1580,1555,1542,1534,1520,1518,1497,1502,1491,1478,1484,1473,1470,1574,1631,1659,1667,1688,1687,1703,1712,1705,1722,1720,1723,1723,1738,1738,1739,1751,1745,1755,1747,1754,1763,1753,1768,1759,1763,1776,1767,1779,1779,1771,1775,1787,1777,1783,1786,1775,1789,1787,1783,1793…	598.613	4.448	0.0004377957631297414,0.0003298154825268358,0.00022777624343528285,0.00013135117159579664,0.0000402313772693431,-0.00004587503426557878,-0.00012724389777352433,-0.00020413587167594977,-0.0002767972730488952,-0.0003454608666793582,-0.00041034661070802757,-0.0004716623612469879,-0.0005296045382295746,-0.0005843587546253798,-0.0006361004110360396,-0.0006849952575765496,-0.0007311999248420432,-0.0007…	0.00083	0.00019311690209376084,0.00016019553279900055,0.00012554995213528695,0.00011335283825270742,0.00013396251879477903,0.00013212532525230344,0.000004256803531695037,0.00009909804537510071,0.00009208128969227298,0.00007643208610846598,0.000024529866819204965,0.00006239939824516688,0.00010027225136863602,0.00011570136735746612,0.00010005129875227362,0.000004988726982201224,0.00002214072390129708,-0.00…	0.000025059113115531067,-0.00004754682493924949,-0.00011377444316611359,-0.00017418406713783335,-0.0002292867986886457,-0.0002795488401438664,-0.00032539543867259393,-0.00036721448413510146,-0.000405359790864879,-0.00044015409115117634,-0.0004718917657487162,-0.0005008413345163348,-0.0005272477282568527,-0.000551334360979314,-0.0005733050201161782,-0.0005933455906878438,-0.0006116256280019737,-0.…	0.0004377957631297414,0.0003298154825268358,0.00022777624343528285,0.00013135117159579664,0.0000402313772693431,-0.00004587503426557878,-0.00012724389777352433,-0.00020413587167594977,-0.0002767972730488952,-0.0003454608666793582,-0.00041034661070802757,-0.0004716623612469879,-0.0005296045382295746,-0.0005843587546253798,-0.0006361004110360396,-0.0006849952575765496,-0.0007311999248420432,-0.0007…	0.201	0.147	0.652	0.856	0.103	-0.339	1.235	0.001121751187144505,0.0012512174220885247,0.0009226476962517406,0.001360795927846542,0.0009823691597539103,0.0013408705065774767,0.0008032294011696907,0.0009425539382638854,0.0008131796716822227,0.0012312970275294678,0.0008032294011696907,0.0012213371728831616,0.0011815000382756863,0.0010918798438174866,0.0010420988369080884,0.0010022781393990293,0.0009226476962517406,0.0010620105549393492,0.000…	none	0.281	36.137
4237514	Whole Data Set	1	G3	P1	3:51 PM	T0	38.4,38.4,38.4	52.15137	997.13953	38.4	2811,2806,2811,2803,2801,2798,2801,2810,2799,2803,2811,2803,2798,2807,2800,2800,2808,2802,2803,2807,2795,2801,2795,2801,2809,2805,2799,2809,2801,2801,2805,2807,2798,2803,2803,2793,2797,2793,2798,2805,2797,2795,2794,2803,2805,2792,2805,2803,2798,2797,2803,2794,2801,2803,2801,2793,2792,2805,2802,2791,2796,2793,2795,2794,2791,2802,2801,2795,2801,2801,2791,2795,2802,2801,2795,2801,2802,2789,2793,2786…	0.00016904038856893123,0.00010764527828066119,0.00006926612371199851,0.000114699219124605,0.00012397816261859555,0.0001710585870180272,0.00019019958780085733,0.00020769719093203235,0.00017259808771236563,0.00018845114681311935,0.00013199068612342813,0.00018728560380161483,0.00016698109933438435,0.0001631118456162337,0.00019375483055981429,0.00012250839335550744,0.00016465147711617657,0.0002347375…	0.0194	0.00133	0.00033654088066475605,0.00020282223855708784,0.00011350754274370073,-0.00003327537894552,-0.00004535141498324342,-0.0001510277393715883,-0.00016638228599695918,-0.0002096452927799118,-0.00029722082166138954,-0.0003585199485946403,-0.00040504113826138994,-0.0004564780547740832,-0.0005505567555840925,-0.000524883349408725,-0.0005156130800987894,-0.0006063942823614279,-0.0006594408154856176,-0.0006…	3140.32	1454	2806.67	0.537	51.432	59.1084,59.18262,59.28125	52.1377,52.15039,52.15137	86.3153	23.41	38.15	-0.25	-0.25	38.15,38.15,38.15	0.44	34.13	2470,2459,2457,2454,2465,2464,2451,2458,2456,2463,2454,2458,2464,2457,2457,2463,2455,2456,2463,2355,2286,2246,2209,2165,2145,2124,2084,2072,2056,2030,2031,2006,1994,1992,1966,1962,1950,1949,1938,2174,2239,2283,2299,2304,2327,2318,2329,2331,2351,2355,2346,2363,2369,2367,2381,2371,2379,2394,2383,2394,2403,2395,2397,2411,2406,2406,2419,2411,2415,2413,2427,2424,2422,2427,2418,2426,2434,2419,2426,2437…	715.512	3.208	0.0003049186237734016,0.00023819339725534693,0.00017481322688727438,0.000114610418961265,0.00005742568655793079,0.0000031077280989169013,-0.00004848717297266879,-0.00009749552844308634,-0.00014404700651613053,-0.00018826477489428356,-0.0002302658266605897,-0.0002701612898234825,-0.0003080567213435706,-0.00034405238642033005,-0.00037824352377765027,-0.00041072059765013473,-0.0004415695371368755,-0…	0.00069	-0.000017861049168853133,0.0000741914148974942,0.00006960604414275775,0.00009416877503468267,0.000015950558332388693,0.000045112188861453905,0.000008314954311373496,0.000048213916136974714,0.00006357102877252958,0.00006512195472144157,0.0001449170952728201,0.00006362164504782401,0.00006210446870047161,0.0000928033391430347,0.000046798026521890724,-0.00006515204954807344,-0.000008388414125747895,0…	0.00007384884762050216,0.000016978096095498487,-0.0000351897281345619,-0.00008304353368348205,-0.00012694006836384397,-0.00016720657872474628,-0.0002041432496590474,-0.000238025442267264,-0.00026910574666129644,-0.00029761586501153147,-0.0003237683388753483,-0.0003477581336841792,-0.00036976409220139834,-0.0003899502677864979,-0.0004084671474049714,-0.00042545277350138425,-0.0004410337730991408,-…	0.0003049186237734016,0.00023819339725534693,0.00017481322688727438,0.000114610418961265,0.00005742568655793079,0.0000031077280989169013,-0.00004848717297266879,-0.00009749552844308634,-0.00014404700651613053,-0.00018826477489428356,-0.0002302658266605897,-0.0002701612898234825,-0.0003080567213435706,-0.00034405238642033005,-0.00037824352377765027,-0.00041072059765013473,-0.0004415695371368755,-0…	0.106	0.212	0.681	0.733	0.445	0.336	0.219	0.0002089067809217228,0.00031794152808605,0.0002452486551215571,0.00019982178752328723,0.00031794152808605,0.00029976716911523683,0.00006356968746407713,0.00031794152808605,0.00017256794756477322,0.0002089067809217228,-0.0000635603838373583,0.00019982178752328723,0.00004540597010873451,0,0.00009989940134462488,0,0.0001362321545420301,0.00017256794756477322,0.00006356968746407713,0.000054487733827…	none	0.103	30.939
4237455	Whole Data Set	1	G2	P1	3:46 PM	T0	38.13,38.13,38.13	51.25293	997.05865	38.13	1065,1070,1073,1067,1072,1079,1073,1077,1077,1079,1077,1075,1077,1070,1078,1079,1075,1071,1071,1065,1067,1065,1065,1071,1066,1071,1075,1075,1075,1077,1066,1066,1067,1071,1067,1072,1080,1078,1075,1074,1071,1075,1074,1070,1075,1074,1070,1069,1067,1071,1076,1075,1074,1072,1074,1075,1075,1070,1075,1075,1073,1067,1067,1069,1067,1063,1074,1079,1071,1075,1075,1072,1075,1075,1067,1073,1074,1077,1066,1075…	0.00007879260655678802,0.00017812795373925506,0.000090366266695646,0.00012429212129878994,0.00020842240680497013,0.00013890863480814033,0.00006484405877346214,0.000033371125891070466,0.00015550976803192844,0.00012250910723377067,0.00015187284601749705,0.00013712517631113695,0.00009652180285077334,0.00004831882902329038,0.00008223988613593283,0.0001389783391226006,0.00010293823362417168,0.00023117…	0.0136	0.00053	0.000037877862100403546,-0.00005896918409311236,-0.00011931310836963735,-0.00010668808397386404,-0.00014878530814131668,-0.0001574407528266904,-0.0003393299015906487,-0.00029632282861847447,-0.0003429578642376686,-0.00032122274614900144,-0.00030556431509192486,-0.0003324474544255986,-0.00039578750890362674,-0.0004348158603083546,-0.000309782521205233,-0.0003138756921631723,-0.0003954460934579489,…	1188.24	812	1070	0.317	73.78	58.01367,58.02637,57.80957	51.21582,51.21582,51.25293	156.6792	18.832	37.25	-0.88	-0.88	37.25,37.29,37.33	0.08	34.5	403,407,395,397,403,399,398,403,407,393,394,399,403,407,398,403,405,395,394,382,387,377,366,370,370,356,350,358,358,344,345,350,350,342,342,341,340,336,342,368,371,379,385,379,381,389,381,385,389,387,384,392,394,385,395,395,386,389,397,387,386,398,402,386,399,390,390,395,399,388,389,398,389,391,400,403,394,399,398,390,399,399,394,395,402,395,399,395,392,401,394,393,397,402,391,397,403,391,394,401…	766.629	9.532	0.0000152787215909623,-0.00002258660607383663,-0.00005775880697267595,-0.00009042942657009619,-0.00012077638688541033,-0.0001489649554441767,-0.00017514864531414004,-0.00019947005112717876,-0.000222061625640177,-0.00024304640106392075,-0.0002625386590883267,-0.000280644553252918,-0.00029746268705193294,-0.00031308465092239025,-0.0003275955210395114,-0.0003410743226359075,-0.00035359446036773443,-…	0.00042	0.00005551165598267951,0.00003745137288515752,-0.00001663655958277612,0.00002753630942132329,-0.00005111294702039185,0.000014346048329036114,0.00004869497337547479,0.0001207214104674696,-0.000008713849303642269,-0.0000677082891596709,-0.000030090786115454218,0.000043560417885126774,0.000010761137178745093,0.00001726773579862392,0.00002704992728664894,0.00003847013446033108,-0.00002544344658240423…	0.00009898106528493462,0.000038001783743246427,-0.000014134175850453133,-0.00005870928749550613,-0.00009682003857121963,-0.00012940390194144608,-0.0001572623965174339,-0.00018108080353756339,-0.0002014450235577486,-0.00021885598881163986,-0.00023374198546516898,-0.0002464691888762123,-0.00025735067101249025,-0.00026665410159798687,-0.0002746083324256598,-0.0002814090268016177,-0.00028722347259746…	0.0000152787215909623,-0.00002258660607383663,-0.00005775880697267595,-0.00009042942657009619,-0.00012077638688541033,-0.0001489649554441767,-0.00017514864531414004,-0.00019947005112717876,-0.000222061625640177,-0.00024304640106392075,-0.0002625386590883267,-0.000280644553252918,-0.00029746268705193294,-0.00031308465092239025,-0.0003275955210395114,-0.0003410743226359075,-0.00035359446036773443,-…	0.1	0.086	0.815	0.1	1.398	-7.441	7.042	0.0008697542460393791,0.0008997079997029512,0.0006800951002069671,0.0008497862246145359,0.0009995687685731898,0.0009795947777724186,0.0007799053787082738,0.0007898876682954192,0.0007399785146379521,0.0005403992358777177,0.0006601357968392471,0.0005204463514717277,0.0005204463514717277,0.000560353037025377,0.000580307754999033,0.0007100357752819959,0.0004206956776207116,0.0007000553209064958,0.000…	none	0.238	20.47
4237429	Whole Data Set	1	G1	P1	3:41 PM	T0	37.98,37.98,37.98	50.52734	997.38959	37.98	1307,1307,1306,1307,1307,1302,1307,1306,1307,1302,1307,1307,1305,1307,1307,1307,1299,1307,1307,1307,1302,1307,1307,1306,1307,1307,1307,1299,1307,1305,1305,1299,1305,1306,1304,1306,1301,1307,1305,1305,1302,1305,1307,1306,1305,1303,1298,1299,1303,1307,1299,1307,1305,1302,1299,1305,1304,1303,1303,1307,1295,1299,1304,1306,1304,1299,1302,1303,1301,1305,1297,1303,1298,1303,1306,1305,1305,1307,1306,1297…	0.00009477572927512836,0.00019560654423510118,0.00021703876675189284,0.00021522872033045786,0.0002095451308761921,0.00011865358940622572,0.0001536371071415346,0.0001363369300884493,0.00011129285649270081,0.0001772575826113599,0.0002432305257136371,0.0002472304935350569,0.00022411651846417668,0.00024360982601257536,0.00021468703740214873,0.0001257428947052358,0.00020719473552804402,0.0001879577024…	0.0194	0.00162	0.000418816852111876,0.00020202028155487023,0.00008211436047933165,0.00006869309605343116,-0.00012082893896729702,-0.00017099860279656766,-0.00027725188232936734,-0.0003273999725806635,-0.0003272659376275917,-0.0002884554124111256,-0.0005145275223021078,-0.0006110228499823876,-0.0006418022760142032,-0.0006667823546269805,-0.0007207391026206033,-0.0007534396808413388,-0.0008112458221851667,-0.0008…	1493.8	1037	1306.67	0.306	51.48	59.9375,60.21777,60.65625	50.50391,50.49219,50.52734	77.6742	14.312	36.21	-1.77	-1.77	36.21,36.29,36.33	0.16	40.67	1111,1109,1114,1110,1117,1109,1109,1110,1111,1114,1109,1111,1112,1112,1112,1119,1118,1107,1107,1083,1060,1052,1044,1036,1022,1016,1011,1004,1000,1000,995,982,977,973,966,965,963,958,955,1011,1023,1037,1051,1056,1068,1070,1073,1068,1065,1069,1073,1083,1083,1083,1087,1078,1083,1083,1090,1091,1096,1095,1095,1086,1087,1091,1095,1097,1102,1099,1099,1098,1089,1093,1096,1103,1095,1094,1097,1094,1094,109…	722.983	10.078	0.00036038084422345784,0.00027934164719745297,0.00020236879764223706,0.00012925825624893173,0.00005981622189904262,-0.000006141382062740692,-0.00006878939577817465,-0.00012829388634097937,-0.00018481258800680158,-0.00023849532031452016,-0.0002894843852272559,-0.00033791494434582336,-0.00038391537719453784,-0.0004276076215291247,-0.0004691074965688134,-0.0005085250100094411,-0.0005459646496313948,…	0.00088	0.000010340023331018274,-0.000007751935573873092,0.00007247858711470927,0.00015939175864525528,-0.000005370704153770012,0.000008198654279385719,0.00005676549248871566,0.00007867005092419327,0.00014724749539311188,-0.00001251095398254691,-0.00005892727772655683,0.00003795827861952845,0.00009819534699042715,0.00008343316655927047,0.00008700485073714568,0.00010724403868432498,0.000047482400764264965…	0.00010339319973276745,0.00003791763826341927,-0.00002266465887642286,-0.00007871938592841313,-0.0001305849072641284,-0.00017857429986130487,-0.00022297724313722798,-0.0002640617675469171,-0.0003020758725012071,-0.0003372490233710026,-0.0003697935366141,-0.0003999058613856538,-0.0004277677653684966,-0.0004535474319813675,-0.0004774004755881513,-0.0004994708808362571,-0.0005198918717942869,-0.0005…	0.00036038084422345784,0.00027934164719745297,0.00020236879764223706,0.00012925825624893173,0.00005981622189904262,-0.000006141382062740692,-0.00006878939577817465,-0.00012829388634097937,-0.00018481258800680158,-0.00023849532031452016,-0.0002894843852272559,-0.00033791494434582336,-0.00038391537719453784,-0.0004276076215291247,-0.0004691074965688134,-0.0005085250100094411,-0.0005459646496313948,…	0.125	0.079	0.796	0.413	0.252	-0.48	1.228	0.0007508867149629433,0.0005951558367713532,0.0005270411334887617,0.0004881232418568715,0.0006827475844015482,0.0005270411334887617,0.0005270411334887617,0.0003324865409627574,0.0006438157377649298,0.0005659625129339885,0.0006146191429302265,0.0005659625129339885,0.0003324865409627574,0.0004881232418568715,0.0002935860790245365,0.0004881232418568715,0.00037139048759064205,0.0005854245107818375,0.…	none	0.325	29.781
4237366	Whole Data Set	1	G3	P3	3:27 PM	T5	39.22,39.21,39.21	49.21582	997.55469	39.21	1575,1584,1583,1579,1579,1575,1580,1586,1577,1576,1576,1587,1582,1583,1577,1571,1584,1585,1577,1576,1584,1583,1579,1579,1585,1587,1583,1578,1573,1577,1585,1583,1585,1579,1575,1575,1584,1584,1584,1579,1575,1579,1586,1584,1585,1587,1573,1573,1586,1587,1583,1573,1579,1579,1583,1587,1578,1575,1579,1578,1584,1577,1571,1587,1587,1586,1582,1577,1571,1585,1587,1585,1579,1569,1587,1586,1578,1574,1579,1577…	0.00015603285960628108,0.00008752701760085827,0.00014123518873812962,0.00009495242294655877,0.000030163253909675145,0.00017644489636439186,0.00014497332182966368,0.0000709224018506189,0.00019498707664502334,0.00014129607208744952,0.0000913161678784781,0.00025241795339304936,0.00024686894957796424,0.00018206447903450828,0.0001431909651560793,0.00014505101872472166,0.00021356546793788387,0.00027653…	0.0094	0.00086	0.00033766543626126877,0.00006365743248637727,-0.00003441525341112308,0.000006306628691589583,-0.00008249818076609576,-0.00018977871367205923,-0.00032291660549264666,-0.0002618780040011294,-0.0003358261361104396,-0.0004153048860627461,-0.0004947663812833726,-0.0003893887338959525,-0.00044482488323557216,-0.0004965558949641628,-0.0004410909491643945,-0.0005574974939587815,-0.000522368434659008,-0.…	3112.87	1199	1582	0.615	106.447	59.28125,57.67285,57.0918	49.25391,49.26562,49.21582	101.1174	12.55	38.23	-0.98	-0.98	38.23,38.15,38.15	0.15	123.66	1371,1359,1367,1362,1371,1355,1369,1359,1366,1358,1367,1359,1364,1355,1367,1355,1363,1368,1365,1306,1272,1262,1242,1238,1214,1222,1201,1206,1190,1196,1181,1190,1178,1185,1166,1177,1166,1172,1160,1225,1251,1254,1275,1275,1291,1285,1302,1294,1307,1305,1307,1307,1323,1315,1327,1315,1333,1323,1337,1327,1338,1328,1339,1328,1339,1330,1345,1334,1345,1335,1346,1335,1350,1336,1349,1340,1348,1339,1351,1338…	558.549	2.057	0.00027327664471743,0.00018594824769125088,0.00010743804747285622,0.00003685560524063921,-0.00002659960360618574,-0.00008364726875422217,-0.00013493440747751323,-0.00018104270291075095,-0.00022249510132254363,-0.00025976174321300336,-0.0002932652955043629,-0.00032338574530070546,-0.00035046470958617203,-0.00037480930974093514,-0.00039669565481851915,-0.00041637197309074027,-0.00043406142737729774…	0.00063	-0.000007813982091633572,-0.00009629186889748451,-0.000056548061040670804,0.00010119064591379752,7.215579799716622e-7,-0.0000022740944704517646,0.00003918807072765871,0.00007552365150611998,0.00009133926174074254,-0.00004503151720376919,0.00008363640527684948,0.00011313432438701106,0.00013921340322547987,0.00011398240416241863,0.0000511304934514052,0.000053264571903192735,0.00007249949034401122,0…	0.000026132678708803026,-0.00003466713009988795,-0.00008961963336680517,-0.00013928718453957924,-0.00018417805379658086,-0.00022475162940209352,-0.0002614231188310822,-0.00029456779777226267,-0.00032452485049141175,-0.00035160084085506785,-0.0003760728495351534,-0.00039819130949893207,-0.00041818256880113197,-0.0004362512069044298,-0.0004525821282322331,-0.00046734245437802185,-0.0004806832343350…	0.00027327664471743,0.00018594824769125088,0.00010743804747285622,0.00003685560524063921,-0.00002659960360618574,-0.00008364726875422217,-0.00013493440747751323,-0.00018104270291075095,-0.00022249510132254363,-0.00025976174321300336,-0.0002932652955043629,-0.00032338574530070546,-0.00035046470958617203,-0.00037480930974093514,-0.00039669565481851915,-0.00041637197309074027,-0.00043406142737729774…	0.492	0.166	0.342	2.124	0.465	0.695	-0.16	-0.00020848062459391108,-0.0004006798976583034,-0.0004916919790021683,-0.00026918432155288117,-0.00036022396079596396,-0.0002489506986502751,-0.00019836251679676345,-0.0004107932930573315,-0.00048158046733352654,-0.0004512445197162865,-0.00018824417326444086,-0.00016800677895026855,-0.00026918432155288117,-0.0006938727893868722,-0.0004107932930573315,-0.00036022396079596396,-0.0002691843215528811…	none	0.606	35.624
4237304	Whole Data Set	1	G2	P3	3:21 PM	T5	39.41,39.4,39.39	47.80176	997.35901	39.39	1845,1846,1850,1843,1845,1843,1851,1851,1850,1847,1845,1838,1845,1851,1848,1851,1849,1847,1835,1843,1841,1848,1847,1847,1847,1839,1835,1841,1847,1851,1851,1851,1842,1841,1841,1849,1849,1846,1847,1845,1834,1840,1850,1846,1843,1838,1839,1846,1845,1843,1843,1845,1837,1841,1833,1834,1843,1843,1843,1843,1835,1835,1839,1837,1836,1835,1839,1835,1847,1843,1845,1835,1831,1835,1831,1841,1847,1846,1842,1840…	0.00012016258236110165,0.00008632398408558878,0.000045472281225473424,0.00004204721128911464,0.00020939301235972454,0.0001334383382560128,0.00008088924290746658,0.00022718147936288385,0.00017930012105301139,0.0001758718385359011,0.00004847752674769883,0.00009182717433022579,0.00018196259283991044,0.0001785344996881631,0.00012598709295260672,0.0002769506714167002,0.0002454459740592824,0.0002116055…	0.0074	0.00093	0.000411883937263948,0.0002119262435052154,0.00005649094345624346,-0.00008719627955993214,-0.00012099997383536998,-0.0001758312432048005,-0.0002820520655467701,-0.00027612226952322325,-0.00032158454470105225,-0.00041141388510897414,-0.00046853275042294884,-0.0002874445770016029,-0.00047768627996485415,-0.0005604705380437789,-0.0005171890006879999,-0.0005322690822225952,-0.0005076633389219889,-0.0…	3412.8	1277	1846.33	0.626	134.414	57.03223,56.65625,56.35352	47.65527,47.76465,47.80176	88.8805	24.645	37.21	-2.18	-2.18	37.21,37.21,37.03	0.19	107.62	1627,1615,1627,1614,1627,1617,1626,1615,1617,1616,1627,1618,1627,1617,1626,1616,1623,1618,1617,1550,1534,1498,1490,1458,1456,1436,1437,1409,1411,1394,1397,1386,1382,1385,1369,1357,1366,1352,1358,1410,1451,1463,1486,1492,1493,1505,1511,1528,1526,1537,1536,1551,1543,1557,1545,1563,1553,1570,1559,1570,1563,1576,1571,1582,1569,1581,1576,1584,1574,1591,1578,1593,1577,1594,1581,1595,1584,1596,1583,1599…	521.019	1.918	0.0003864061842055375,0.0002696225172373204,0.0001675269153703033,0.00007827203760194781,2.4288590723951006e-7,-0.00006797241690228902,-0.0001276081740049929,-0.0001797434483310921,-0.00022532158737234847,-0.00026516729232578236,-0.00030000154042439343,-0.0003304546304629224,-0.00035707758756736274,-0.00038035213356870864,-0.0004006994033871473,-0.0004184875651429299,-0.0004340384818739377,-0.000…	0.00075	0.00007983157709137957,-0.00004495191074895361,0.00009245738428782483,0.000009899610256039022,0.0000734042817097326,-0.00003730184584740635,0.00008251001390265098,0.000130183816779677,-0.00003332368618364235,0.000009058484973763087,0.00001273084552753814,0.00004631847353833217,0.000023595013478432014,0.000043105095753962364,0.00010485436816946227,0.00007332832189901718,0.00003300587955013316,0.00…	0.00004541323440390027,-0.00001796435301313639,-0.00007595198939417075,-0.00012900806347494536,-0.00017755198029141528,-0.00022196747655102748,-0.00026260565404803406,-0.0002997877551018034,-0.0003338077019577995,-0.00036493442022504196,-0.00039341396471667325,-0.00041947146449828026,-0.0004433129025194526,-0.0004651267438964606,-0.00048508542571752797,-0.000503346720147516,-0.000520054981607284,…	0.0003864061842055375,0.0002696225172373204,0.0001675269153703033,0.00007827203760194781,2.4288590723951006e-7,-0.00006797241690228902,-0.0001276081740049929,-0.0001797434483310921,-0.00022532158737234847,-0.00026516729232578236,-0.00030000154042439343,-0.0003304546304629224,-0.00035707758756736274,-0.00038035213356870864,-0.0004006994033871473,-0.0004184875651429299,-0.0004340384818739377,-0.000…	0.459	0.185	0.356	1.263	0.698	0.016	0.286	0.0004769293976286369,0.00015489431345099624,0.000688394769718067,0.0002454425476438929,0.0002353807003940227,0.0003963982369495141,0.0005977541447237258,0.00029575528092267854,0.0003963982369495141,0.00011465671289381856,0.00019513564238741437,0.0003561382557481777,0.0002756294881620622,0.0007186125157372871,0.0005574754939584063,0.0004064638154303169,0.00031588200638296823,0.0001951356423874143…	none	0.507	41.536
4237272	Whole Data Set	1	G1	P3	3:16 PM	T5	40.07,40.07,40.06	46.94824	997.47339	40.06	1630,1635,1634,1627,1635,1635,1635,1630,1627,1627,1635,1635,1635,1636,1627,1627,1621,1631,1631,1627,1625,1626,1627,1637,1635,1635,1638,1639,1635,1635,1634,1635,1629,1630,1627,1627,1627,1625,1627,1642,1627,1637,1635,1633,1638,1635,1632,1630,1636,1634,1633,1627,1627,1627,1627,1625,1627,1638,1635,1637,1635,1631,1635,1635,1630,1634,1637,1637,1637,1627,1627,1629,1627,1627,1627,1630,1635,1638,1639,1637…	0.00003609523397731066,0.00006143509823387366,0.00011459799958710841,0.00008429325997667928,0.00017223668198330165,0.000110627871362365,0.00006293959117784046,0.00006393586427518787,0.0001588219431997081,0.00022241887254706482,0.00024775870405577266,0.0003009269213883566,0.00023930781646243257,0.0003272577247348691,0.0002552033058154635,0.0002388055131272076,0.00029892215631860435,0.0003068687236…	0.0129	0.00122	0.00046985133794812025,0.00016478564141393263,-0.00007056221097102339,-0.00005566461709034261,-0.00008593627079518944,-0.00015094305655619647,-0.00025413948088282007,-0.0002982794548618619,-0.0004187885720805423,-0.000431666078363853,-0.0005451881356509317,-0.0005684675957784677,-0.0005292876223019373,-0.0005699157993964096,-0.0005931914477820619,-0.0005609553086237794,-0.0006744222806257071,-0.0…	2994.79	1254	1632	0.581	77.499	58.8623,58.35449,57.49609	45.9541,46.29785,46.94824	50.796	5.055	37.45	-2.61	-2.61	37.45,37.41,37.33	0.22	110.8	1402,1403,1400,1403,1393,1402,1407,1397,1403,1394,1402,1391,1395,1395,1403,1393,1403,1395,1393,1358,1333,1324,1304,1300,1286,1277,1265,1270,1251,1250,1244,1246,1233,1238,1229,1224,1218,1227,1217,1267,1281,1291,1296,1302,1318,1310,1323,1319,1335,1326,1339,1345,1339,1339,1354,1343,1352,1345,1358,1347,1361,1355,1358,1367,1355,1371,1358,1371,1361,1371,1362,1375,1367,1369,1364,1377,1367,1376,1376,1371…	541.135	2.515	0.00034224837020523677,0.0002513093261278679,0.0001671517596704775,0.00008926996462978577,0.00001719594616548842,-0.00004950339139957172,-0.00011122884706875379,-0.00016835133158896013,-0.0002212140962682391,-0.0002701347955867062,-0.00031540739599509866,-0.0003573039423710058,-0.0003960761927474863,-0.0004319571311372186,-0.00046516236754280893,-0.000495891433565972,-0.0005243289814009558,-0.000…	0.00117	-9.647599852428251e-7,0.00006038252501135834,0.00004349976415335836,0.00003878673016097349,0.00008101408188108669,0.00007456200816791323,0.00001943284737537667,0.00006687384722752942,-0.00003171050550417558,0.000007033178748050331,-0.000013323773924203861,0.000021944678042097626,-0.000029701044457449246,-0.00003441314496038541,8.534963479793934e-7,0.00015087397288107455,0.000029671647280360558,0.…	0.0000711616321082487,0.000013207581160178464,-0.00004187615179014788,-0.00009423172635493059,-0.00014399426133926776,-0.0001912921834545775,-0.00023624755876112155,-0.0002789764076950172,-0.0003195890044927557,-0.0003581901617859785,-0.0003948795011009939,-0.0004297517099611331,-0.000462896786255474,-0.0004944002705046019,-0.0005243434666228288,-0.0005528036517466196,-0.0005798542756707432,-0.00…	0.00034224837020523677,0.0002513093261278679,0.0001671517596704775,0.00008926996462978577,0.00001719594616548842,-0.00004950339139957172,-0.00011122884706875379,-0.00016835133158896013,-0.0002212140962682391,-0.0002701347955867062,-0.00031540739599509866,-0.0003573039423710058,-0.0003960761927474863,-0.0004319571311372186,-0.00046516236754280893,-0.000495891433565972,-0.0005243289814009558,-0.000…	0.455	0.155	0.39	2.07	0.452	0.137	0.411	0.0007942119227333177,0.0009744860015939086,0.0009555062584781783,0.0007088450493161376,0.0009839761842088514,0.0007942119227333177,0.0011168605202177078,0.0007088450493161376,0.0008795955795454667,0.0006803931533467995,0.0007562690184715956,0.0009649960263532895,0.0008131846180424152,0.0009839761842088514,0.0010124479763916,0.0007942119227333177,0.0007088450493161376,0.0006424601913257212,0.0005…	none	0.602	49.571
4237229	Whole Data Set	1	G3	P3	3:09 PM	T4	41.22,41.2,41.19	43.64941	997.72778	41.19	1555,1556,1555,1554,1551,1545,1555,1553,1543,1544,1541,1544,1549,1554,1553,1554,1545,1544,1551,1554,1550,1554,1543,1541,1539,1542,1552,1552,1551,1553,1539,1539,1540,1539,1549,1555,1545,1553,1541,1540,1544,1541,1553,1550,1553,1543,1548,1551,1545,1537,1546,1543,1549,1553,1550,1545,1551,1543,1539,1537,1539,1551,1549,1550,1542,1541,1543,1545,1544,1553,1549,1547,1550,1539,1534,1539,1539,1543,1543,1550…	0.00008756926490299581,0.00007089229786517568,0.00014868746676735794,0.00005362053739916099,0.00007915091903549687,0.00020920721433701433,0.0001784532375853064,0.00015373298910734893,0.00019735479018118807,0.00021283555676808466,0.00021424505483339193,0.0002659089968395204,0.00014671891818711098,0.00020038376592698522,0.000266113077938367,0.00022129149810484186,0.00028500982955605896,0.0003507445…	0.0086	0.00114	0.0004715714269279407,0.00018754539440098483,-0.000021976269320713786,-0.00006675108015533784,-0.00007135982099168378,-0.00016431010463679297,-0.0003174438931916668,-0.00036418228355199016,-0.0004590609040775615,-0.0005077836292028088,-0.0005203980316531173,-0.0006011945372350299,-0.000639868847812886,-0.0005321650873267598,-0.000600922439947386,-0.0007037438683549064,-0.0007403979491772601,-0.00…	2480.2	1193	1555	0.519	116.041	54.73145,55.48047,55.78027	43.67578,43.65039,43.64941	160.5325	4.741	38.47	-2.72	-2.72	38.47,38.57,38.61	0.15	117.55	1342,1339,1351,1339,1347,1347,1339,1335,1346,1339,1339,1333,1345,1346,1337,1346,1335,1339,1347,1285,1268,1250,1222,1206,1205,1181,1181,1163,1164,1156,1149,1153,1136,1143,1125,1126,1121,1126,1129,1187,1199,1231,1233,1247,1245,1263,1258,1273,1270,1275,1287,1278,1288,1283,1286,1283,1299,1291,1299,1291,1306,1295,1305,1302,1303,1313,1299,1311,1299,1314,1307,1307,1318,1309,1319,1307,1317,1307,1317,1321…	700.354	3.523	0.0004153977402361229,0.00029064997358304516,0.00017956969192735545,0.00008065947250016927,-0.00000741404839221338,-0.00008583814983798292,-0.0001556700314893527,-0.0002178510651903643,-0.00027321948518267437,-0.0003225216879602227,-0.000366422294100981,-0.0004055131077147624,-0.00044032109428533196,-0.00047131548445248413,-0.0004989140994969375,-0.0005234889837990382,-0.0005453714201998825,-0.00…	0.00067	0.00006947906764602881,0.00006799106469553663,0.00014263770887643182,0.00013249711469996643,0.0001846556970266756,0.00008107130185884422,0.0001366845783485721,0.000112701046026109,0.00007833740616730692,0.000059547563808491164,0.00007882178079980583,0.00008252442656674063,0.00010526026690710175,0.00008992980041545303,0.00017842440681481862,0.0001769359814024883,0.00014948931392252263,0.0001774203…	0.00010504011753047833,0.000005458465964954299,-0.00007935424315409491,-0.00015158838985710875,-0.0002131094991826991,-0.0002655064203813725,-0.00031013236066749806,-0.00034813983326058745,-0.00038051042228688897,-0.0004080801332521014,-0.0004315609837886108,-0.00045155939228167007,-0.00046859183928070106,-0.0004830982061686204,-0.0004954531355747648,-0.000505975706926378,-0.000514937677020252,-0…	0.0004153977402361229,0.00029064997358304516,0.00017956969192735545,0.00008065947250016927,-0.00000741404839221338,-0.00008583814983798292,-0.0001556700314893527,-0.0002178510651903643,-0.00027321948518267437,-0.0003225216879602227,-0.000366422294100981,-0.0004055131077147624,-0.00044032109428533196,-0.00047131548445248413,-0.0004989140994969375,-0.0005234889837990382,-0.0005453714201998825,-0.00…	0.373	0.139	0.488	1.263	0.21	0.001	0.789	0.0010659074395055837,0.0009143406290991962,0.0010456954749697264,0.0011265489776869553,0.0011770900618835287,0.0011871989845683652,0.0010456954749697264,0.0009648570221146577,0.0008234259265021977,0.0008436275490709046,0.00081332546759361,0.0009648570221146577,0.000934546481193217,0.001207417535871046,0.0010254844510502218,0.0013388610678619919,0.0007628266963708701,0.0007628266963708701,0.00099…	none	0.551	39.281
4237188	Whole Data Set	1	G2	P3	3:02 PM	T4	41.87,41.86,41.85	43.67383	997.92938	41.85	1251,1246,1254,1249,1243,1243,1252,1257,1253,1243,1243,1255,1251,1252,1243,1243,1253,1252,1245,1249,1238,1241,1243,1257,1251,1251,1243,1251,1251,1243,1242,1255,1251,1250,1240,1246,1243,1251,1243,1247,1242,1243,1254,1253,1253,1243,1255,1249,1243,1243,1253,1251,1249,1242,1242,1248,1250,1243,1251,1249,1243,1240,1247,1249,1251,1243,1239,1249,1247,1249,1239,1243,1243,1247,1251,1249,1243,1251,1249,1243…	0.000081000896272511,0.00015368657918718882,0.0001097911671138577,0.00008070391246546955,0.00022185625874306716,0.0002408778424191405,0.00016181695526987385,0.00013642840636600846,0.00011659298993912476,0.0001615134779329862,0.0002767568106193361,0.0001532939416643377,0.00015010958734154584,0.0003190086164729011,0.00019739266514106233,0.00023121049569148702,0.0002631788096169336,0.000298848630313…	0.008	0.00117	0.0005187744781450347,0.00021764304084100948,0.000042456964988803635,-0.0000235853950298049,-0.00015800104768047576,-0.00025541581400704086,-0.00031585754461148087,-0.00035227504277588135,-0.0004496332461998289,-0.00047680137929833146,-0.0005316611809842744,-0.0005477438110610662,-0.000563824985770425,-0.0006408154430103307,-0.0007030256954157003,-0.0005862195746414564,-0.0005856852638014801,-0.0…	1995.26	987	1249.67	0.505	124.247	54.82129,54.2373,53.40918	43.60059,43.6123,43.67383	175.6944	7.494	38.61	-3.24	-3.24	38.61,38.53,38.53	0.18	134.19	1077,1062,1067,1067,1073,1065,1059,1077,1061,1073,1074,1063,1074,1059,1073,1073,1060,1076,1059,1022,1002,988,967,970,945,950,946,934,935,928,921,926,913,918,910,907,913,902,910,955,987,983,1003,999,1014,1015,1011,1025,1020,1031,1019,1035,1021,1035,1031,1027,1030,1033,1030,1042,1035,1047,1037,1046,1042,1041,1039,1051,1043,1051,1043,1053,1051,1048,1041,1055,1043,1051,1046,1055,1047,1049,1059,1051,1…	797.308	3.777	0.0004634258683609342,0.00032616148096507294,0.0002049348830468038,0.00009787224049512928,0.0000033186554982495226,-0.00008018741368407095,-0.00015393674418817183,-0.00021906930045696368,-0.00027659185499556314,-0.00032739355034114515,-0.0003722596427928202,-0.00041188364034229025,-0.0004468780224247393,-0.00047778370718820943,-0.0005050784126197432,-0.0005291840407686064,-0.0005504731992066359,-…	0.00065	0.0001028882024349376,0.000017877277113695785,0.00008060122158699234,0.000025138654658942337,0.00005831545581518903,-0.0000037092832088549212,0.00003438949046918744,0.00004294457664314113,0.000030161186903826944,0.00006990435201924658,0.00008830963688960965,0.00006239262214289075,0.00006274057227705197,0.000058164017997600806,0.000024042002044413044,0.00013273334267458167,0.00011338048278546901,0…	-0.000057606164082082316,-0.0001624736021882447,-0.0002504441997012537,-0.0003242404720862189,-0.00038614626756647166,-0.00043807744769507214,-0.00048164117946893173,-0.0005181856739588538,-0.0005488419107674117,-0.0005745586396038593,-0.000596131742205375,-0.0006142288632978494,-0.0006294100728755888,-0.0006421451992564959,-0.0006528283693364014,-0.0006617902060345666,-0.0006693080604171014,-0.0…	0.0004634258683609342,0.00032616148096507294,0.0002049348830468038,0.00009787224049512928,0.0000033186554982495226,-0.00008018741368407095,-0.00015393674418817183,-0.00021906930045696368,-0.00027659185499556314,-0.00032739355034114515,-0.0003722596427928202,-0.00041188364034229025,-0.0004468780224247393,-0.00047778370718820943,-0.0005050784126197432,-0.0005291840407686064,-0.0005504731992066359,-…	0.374	0.131	0.495	1.366	0.49	-0.277	0.787	0.0010950247646203577,0.0010083228946712705,0.001268480448879211,0.001268480448879211,0.0009216383302928817,0.0010275884810958117,0.0012492041736029001,0.0012492041736029001,0.0012492041736029001,0.0009601626673019272,0.0007868300558157302,0.000854228962366549,0.0011528356288717555,0.0011142941976656701,0.000854228962366549,0.0009986904219373236,0.0011721076271844083,0.001133564485724167,0.001258…	none	0.584	36.527
4237131	Whole Data Set	1	G1	P3	2:53 PM	T4	42.05,42.05,42.04	44.30957	998.18127	42.04	1685,1697,1691,1695,1695,1688,1696,1685,1691,1695,1694,1691,1696,1690,1685,1697,1687,1691,1696,1694,1691,1699,1694,1687,1698,1686,1689,1697,1687,1686,1696,1694,1687,1697,1691,1687,1695,1687,1693,1699,1696,1690,1699,1691,1691,1698,1690,1691,1699,1695,1691,1698,1688,1691,1699,1696,1685,1695,1690,1699,1699,1691,1688,1699,1703,1691,1699,1697,1691,1697,1703,1693,1701,1691,1693,1698,1695,1690,1701,1694…	0.00016257189974975127,0.00011226069735818536,0.00011213250669444328,0.0001406774855268817,0.00019431455023867348,0.00018343088066181485,0.00019405413103835788,0.00026203196808746184,0.0002475610213992711,0.0002366757799009105,0.00026522101063208,0.00018981921246354037,0.0001717701068976651,0.00023615083580630366,0.00024677200775222326,0.00030040514955016507,0.00023217330155640313,0.0002786339651…	0.0081	0.00092	0.0002889890677509315,0.00006312898115235687,-0.00015186224313969428,-0.00017346388862409583,-0.00024159642528182347,-0.00029182146249052466,-0.0003957089517509909,-0.0003457332795680268,-0.0004782181980103682,-0.00054986348615495,-0.0005499752197752357,-0.000589422462992158,-0.0005037077983777112,-0.0006504252008176715,-0.0006755589194664713,-0.0006005916240337606,-0.0006507529016961341,-0.00066…	3332.64	1309	1694.33	0.607	123.663	59.65918,59.625,59.73633	44.23535,44.29785,44.30957	183.6641	2.402	38.27	-3.77	-3.77	38.27,38.27,38.31	0.28	118.56	1433,1439,1430,1439,1427,1441,1431,1437,1432,1442,1427,1441,1425,1439,1425,1435,1434,1439,1429,1379,1358,1344,1325,1309,1312,1295,1298,1278,1286,1267,1278,1262,1273,1260,1269,1256,1265,1250,1262,1305,1323,1339,1340,1361,1355,1371,1369,1383,1375,1385,1379,1393,1384,1397,1389,1403,1393,1403,1403,1395,1406,1399,1411,1399,1413,1403,1415,1403,1415,1413,1403,1417,1406,1419,1406,1423,1414,1423,1411,1422…	535.494	2.157	0.00023379399451235955,0.00012632911513697981,0.00003136479211839256,-0.00005255306736086569,-0.00012670941277283883,-0.00019223972537833474,-0.00025014740470527037,-0.00030131913259276964,-0.00034653845005511304,-0.0003864977548543498,-0.0004218089034882938,-0.00045301257993144106,-0.00048058657458288254,-0.0005049531001883837,-0.0005264852567579615,-0.0005455127444697158,-0.0005623269120358424,…	0.00049	0.00014997450907872875,0.000029093753124168156,0.0000069330033120139656,0.00012677499032083718,0.00003706959178827808,0.00006339488947515517,0.000041232433122893305,0.0000866078019244093,0.0000696394712941755,0.00005613525622267438,0.00010670778892297645,0.0001555540132024629,0.00016802873649011856,0.00010429324739591293,0.00005095724043535769,0.00013616819587858184,0.000003172093872959608,-0.000…	-0.00002156375994442439,-0.00010457664185414638,-0.00017366123015004684,-0.0002311544797544205,-0.0002790012402491484,-0.0003188200451626507,-0.00035195786281938123,-0.000379535660833062,-0.00040248632557392207,-0.00042158621932853054,-0.000437481442650226,-0.00045070969028828474,-0.0004617184400260103,-0.00047088008970961573,-0.00047850455451486684,-0.00048484975058479953,-0.0004901303196731585,…	0.00023379399451235955,0.00012632911513697981,0.00003136479211839256,-0.00005255306736086569,-0.00012670941277283883,-0.00019223972537833474,-0.00025014740470527037,-0.00030131913259276964,-0.00034653845005511304,-0.0003864977548543498,-0.0004218089034882938,-0.00045301257993144106,-0.00048058657458288254,-0.0005049531001883837,-0.0005264852567579615,-0.0005455127444697158,-0.0005623269120358424,…	0.492	0.161	0.347	2.208	0.589	0.173	0.238	0.0007870282239871972,0.0004761887867143176,0.0006362904093269473,0.0004950212086375605,0.0005609411171139007,0.0006457099901127759,0.0006080328927369559,0.0001561624960148128,0.0007399170364481136,0.0005232713728017267,0.00043852639259616685,0.0004950212086375605,0.0005326885025663172,0.0004856048955965516,0.0005891955697280371,0.0005515233747136312,0.00032555880296997533,0.0006833903564382223,0…	none	0.625	53.091
4237095	Whole Data Set	1	G3	P3	2:48 PM	T3	42.55,42.55,42.55	41.83301	998.39362	42.55	1608,1617,1615,1605,1609,1615,1617,1611,1607,1601,1614,1610,1607,1609,1612,1614,1613,1605,1603,1617,1613,1603,1607,1617,1613,1605,1609,1613,1611,1618,1608,1617,1617,1617,1605,1614,1611,1611,1607,1606,1615,1614,1615,1607,1606,1607,1607,1601,1613,1613,1608,1609,1611,1614,1609,1603,1605,1611,1611,1605,1603,1615,1611,1607,1607,1605,1614,1617,1614,1605,1617,1613,1617,1605,1615,1615,1611,1607,1614,1611…	0.00008138322647029959,0.00013016206483897026,0.00007307242315602232,0.00009852206594025303,0.0002029308279624665,0.0001494225553284331,0.000131807857662772,0.0001464913851147248,0.00016117478011718077,0.00018124120236008662,0.0002318142806034657,0.00022855225605188884,0.00022708486381495206,0.0002615075690565445,0.0002097954571469895,0.0002442156881156147,0.00020506762801240382,0.000223337433163…	0.0074	0.00101	0.0003947968341561773,0.0002228518343060976,0.00003304900841003845,-0.000018621062891708693,-0.00012406293206732722,-0.00023843503963270733,-0.00034023117632019453,-0.00038647039628512356,-0.00042912043159236147,-0.0004126595890423986,-0.00046605031856652713,-0.0004657090353057974,-0.0006050312950236009,-0.0006422804331893142,-0.0004396137377057298,-0.0005628233174345172,-0.0006143954500256992,-0…	3163.37	1239	1612.33	0.608	135.783	57.25977,57.21289,57.28613	41.87109,41.80957,41.83301	163.3866	3.61	38.47	-4.08	-4.08	38.47,38.53,38.53	0.18	112.85	1391,1401,1390,1401,1387,1399,1389,1399,1385,1395,1386,1397,1383,1399,1386,1388,1387,1402,1390,1334,1294,1290,1269,1261,1244,1246,1230,1230,1215,1222,1209,1216,1204,1208,1210,1202,1196,1206,1190,1255,1290,1295,1314,1313,1330,1327,1339,1333,1347,1339,1351,1343,1355,1348,1358,1347,1363,1352,1365,1355,1370,1361,1371,1363,1369,1361,1374,1365,1373,1366,1371,1363,1375,1368,1379,1366,1379,1370,1379,1368…	511.781	2.142	0.00040379479323360593,0.00027514657609997457,0.0001628325820301487,0.00006477888532937083,-0.000020825117237849235,-0.0000955601400069654,-0.00016080619697625783,-0.0002177680843525652,-0.00026749762762593403,-0.0003109131039748883,-0.0003488161986452953,-0.00038190680840958157,-0.0004107959654584699,-0.0004360171203704014,-0.0004580359925034713,-0.00047725916970155907,-0.0004940416161118858,-0.…	0.00049	0.000023297925258405908,-0.00003624382222581167,-0.000022192787991755455,0.0000899939348515632,0.00008257930085215052,0.00007823177769530529,0.00007235082885161074,-0.0000469905044083017,0.00007132332101858679,0.00008077719567550166,0.00004116104131019747,0.000035280633150583606,0.000040133645996247926,-0.00005926984889579041,0.000006907161355649348,0.00005469297599674899,-0.000004852573640068037…	0.00005517287015385368,-0.000018068602913745666,-0.00008026985907068091,-0.00013309507005366747,-0.00017795755495841838,-0.00021605759307236378,-0.00024841453690563705,-0.00027589408459266127,-0.0002992314413274134,-0.0003190509895080502,-0.00033588299385838146,-0.00035017778846557464,-0.00036231782530306614,-0.000372627906592481,-0.0003813838747676407,-0.0003888199925374513,-0.000395135210498540…	0.00040379479323360593,0.00027514657609997457,0.0001628325820301487,0.00006477888532937083,-0.000020825117237849235,-0.0000955601400069654,-0.00016080619697625783,-0.0002177680843525652,-0.00026749762762593403,-0.0003109131039748883,-0.0003488161986452953,-0.00038190680840958157,-0.0004107959654584699,-0.0004360171203704014,-0.0004580359925034713,-0.00047725916970155907,-0.0004940416161118858,-0.…	0.49	0.162	0.347	1.391	0.68	0.585	-0.265	-0.00020403865619192266,-0.0002219322115445554,-0.0005081288779471263,-0.0005438902038543275,-0.00018614436356870857,-0.00018614436356870857,-0.0006154040227431803,-0.00046342307916316054,-0.000382941042566904,-0.00013245706146847055,-0.00019509160204291614,-0.00043659739078234745,-0.0006154040227431803,-0.00015035356626774796,-0.0002219322115445554,-0.0003739976733281581,-0.0006332806376260617,-…	none	0.619	35.445
4237000	Whole Data Set	1	G2	P3	2:37 PM	T3	43.77,43.78,43.78	39.87207	998.5639	43.78	1421,1425,1425,1431,1433,1422,1425,1425,1426,1417,1425,1433,1431,1425,1426,1423,1434,1435,1433,1419,1423,1432,1431,1423,1421,1432,1431,1435,1425,1435,1431,1429,1426,1431,1432,1423,1418,1423,1430,1431,1427,1419,1431,1431,1425,1425,1427,1430,1431,1424,1425,1433,1433,1425,1426,1429,1431,1423,1417,1423,1432,1425,1425,1427,1431,1430,1431,1419,1432,1428,1425,1418,1419,1433,1430,1433,1419,1431,1429,1430…	0.00006182829615853618,0.00009043354938663907,0.0000496617025904317,0.00013029915120325077,0.00007218130628515927,0.0000689884191305945,0.00014095017807140643,0.0001637723368399737,0.00010276475970626232,0.00018917991437632844,0.0001686390570556499,0.00010185503299529276,0.00020271690763186209,0.0002891404008529116,0.00028304987646337356,0.00027985079990232114,0.00021016491986772254,0.00020407802…	0.0116	0.00116	0.000419977379648371,0.00022886621106710679,0.00008696344752369383,0.0001849036620026522,-0.00002052533945762788,-0.00014789210216590724,-0.00020015838129955666,-0.00022932210948224912,-0.0003248668481202016,-0.00037998881966499717,-0.0004697217103755916,-0.0005132805067023215,-0.000499144423989351,-0.0005946104731574572,-0.0005026029849986114,-0.000592295754175335,-0.0006502501938567833,-0.00068…	2362.54	1114	1427	0.528	86.41	54.64355,54.25488,54.04785	40.0332,39.97168,39.87207	102.6899	3.375	38.47	-5.31	-5.31	38.47,38.35,38.31	0.37	78.08	1243,1246,1255,1243,1254,1240,1251,1243,1250,1242,1254,1243,1251,1240,1253,1241,1243,1251,1239,1225,1194,1200,1176,1180,1163,1166,1145,1154,1134,1145,1124,1132,1118,1124,1113,1124,1106,1115,1102,1122,1147,1147,1167,1163,1179,1171,1188,1179,1194,1186,1199,1191,1203,1195,1210,1201,1211,1203,1211,1203,1215,1199,1215,1209,1209,1219,1213,1209,1222,1213,1224,1217,1227,1215,1227,1213,1227,1219,1231,1215…	438.134	3.354	0.0004192922354339287,0.00032324589672515604,0.00023515045106413716,0.00015434770886127674,0.00008023396667504554,0.00001225549674815842,-0.000050095590071732254,-0.00010728513893628927,-0.00015974043147640583,-0.00020785337816157305,-0.00025198344638985336,-0.0002924603461851649,-0.00032958649356759173,-0.00036363927000135723,-0.0003948730948015277,-0.0004235213259830656,-0.00044979800375409415,…	0.00079	0.0001472296987794667,0.00008313271555418915,0.0000890061778099423,0.00008590962650345315,0.00003258449641891234,0.0001568640770979548,0.00006406265799763762,0.00008787545431174703,0.000036344100827180565,0.000052979898663599274,0.00006064680923715462,0.000009118892010616872,0.00011365531916361432,0.00022180574032426844,0.0001684643723586164,0.00019587140001906908,0.00010306265222311187,0.0000569…	0.00006529711125914791,-0.000011735988819625595,-0.00008125118191894504,-0.00014398216466135212,-0.00020059102986590995,-0.0002516752545927362,-0.0002977740062018886,-0.00033937383298376315,-0.0003769137994226458,-0.00041079012029344476,-0.0004413603425020792,-0.00046894711880667066,-0.0004938416132491943,-0.0005163065742401492,-0.0005365791077310507,-0.0005548731797441379,-0.0005713818746721904,…	0.0004192922354339287,0.00032324589672515604,0.00023515045106413716,0.00015434770886127674,0.00008023396667504554,0.00001225549674815842,-0.000050095590071732254,-0.00010728513893628927,-0.00015974043147640583,-0.00020785337816157305,-0.00025198344638985336,-0.0002924603461851649,-0.00032958649356759173,-0.00036363927000135723,-0.0003948730948015277,-0.0004235213259830656,-0.00044979800375409415,…	0.396	0.139	0.465	2.019	0.467	0.135	0.398	0.0007698751939902987,0.0007398544922258098,0.0010501685259881233,0.0008599497524182002,0.0009400317131205571,0.0008399315693354927,0.0008999888869249077,0.0007598680628239694,0.0007198418438695563,0.0008399315693354927,0.0010802106866861325,0.0007698751939902987,0.0005597738475295896,0.0006197924327416038,0.0005997853160520527,0.0006998301176700737,0.0010001028758199553,0.0006798193135425772,0.0…	none	0.585	47.061
4236977	Whole Data Set	1	G2	P3	2:34 PM	T3	43.76,43.75,43.75	39.21191	998.66205	43.75	1678,1671,1678,1668,1666,1666,1677,1666,1663,1680,1679,1671,1679,1674,1663,1669,1663,1671,1677,1670,1663,1668,1665,1668,1677,1676,1662,1670,1674,1676,1664,1677,1680,1668,1677,1675,1664,1678,1674,1668,1679,1671,1670,1673,1673,1660,1674,1672,1662,1674,1671,1665,1678,1665,1668,1674,1676,1663,1666,1674,1673,1662,1674,1672,1666,1674,1665,1666,1674,1673,1666,1674,1671,1662,1674,1673,1666,1674,1668,1658…	0.0001827680470671147,0.00021225546988708194,0.000132797283879379,0.00011928152317886766,0.0001458974734967247,0.0002785956752815465,0.0001876636029950146,0.00018561271404620632,0.00016636259635397952,0.00015857955230356123,0.0003715559332147416,0.00023760838614837013,0.00021548992293295328,0.00021630507336710896,0.00021712018999009482,0.00022080168546519778,0.00039650017165576034,0.0002711616163…	0.014	0.00152	0.00045422792774461467,0.00023715560977935555,1.4895561130689538e-7,-0.000013353946423862682,-0.00025020827790537707,-0.00026655998539412473,-0.00023997199220777746,-0.0004280414526093457,-0.0004443815504411633,-0.0006209100941083536,-0.0005943384131494361,-0.0006135275290407193,-0.0007470895211316089,-0.0007719853094104582,-0.0007425630157012019,-0.0007474469492461599,-0.0008895267891922165,-0.0…	2343.94	1191	1672.33	0.492	71.442	53.24414,53.18457,53.47656	39.08887,39.17578,39.21191	100.6643	3.967	38.03	-5.72	-5.72	38.03,38.03,38.07	0.41	132.33	1470,1484,1465,1480,1466,1477,1468,1478,1468,1482,1466,1477,1460,1477,1466,1477,1468,1477,1466,1421,1382,1373,1338,1335,1308,1306,1276,1278,1254,1256,1230,1236,1216,1221,1197,1206,1187,1193,1180,1250,1290,1300,1324,1337,1334,1354,1352,1374,1367,1383,1378,1396,1383,1402,1397,1406,1398,1407,1414,1406,1418,1414,1425,1420,1430,1422,1434,1420,1428,1434,1429,1438,1427,1438,1426,1442,1434,1445,1434,1448…	1024.608	4.041	0.00038541355889824586,0.00028042178079123277,0.0001826691967430924,0.00009165666356788322,0.000006919454054431836,-0.00007197511601872019,-0.00014542989725079957,-0.00021381996365017015,-0.0002774945278331705,-0.0003367787241697949,-0.0003919752689812904,-0.00044336600626695825,-0.0004912133468529309,-0.0005357616083114906,-0.0005772382624928097,-0.0006158550970392497,-0.0006518092968131254,-0.0…	0.00129	0.00014032235420618716,0.00009188405707412787,0.00005783519304649229,0.0001568531884038861,0.00014617774111273492,0.00015348644045548102,0.00017878018013763988,0.00013213599254402304,0.00006571772569468672,0.0000910063571596603,0.00011629644784721286,0.0000804476210926998,0.00008056267942985654,0.00010585214461108007,0.00007539847010191973,0.00008450410875603096,0.00007742668775498264,0.000144076…	0.00008573924006436773,-0.00003809477591765393,-0.000150070019924668,-0.00025132212881412474,-0.0003428779869457685,-0.0004256661406954684,-0.000500526215639325,-0.0005682174319157856,-0.0006294263041273488,-0.0006847736038731553,-0.0007348206555254721,-0.0007800750291009314,-0.0008209956879628092,-0.0008579976435615986,-0.0008914561644215917,-0.0009217105820604043,-0.0009490677324405389,-0.00097…	0.00038541355889824586,0.00028042178079123277,0.0001826691967430924,0.00009165666356788322,0.000006919454054431836,-0.00007197511601872019,-0.00014542989725079957,-0.00021381996365017015,-0.0002774945278331705,-0.0003367787241697949,-0.0003919752689812904,-0.00044336600626695825,-0.0004912133468529309,-0.0005357616083114906,-0.0005772382624928097,-0.0006158550970392497,-0.0006518092968131254,-0.0…	0.287	0.142	0.572	1.869	0.518	0.074	0.407	0.0005901341147057759,0.0010724714495384874,0.0008714324542100007,0.0006303084383535172,0.0004696334368571596,0.0007609006619649652,0.0006303084383535172,0.0009719403190194363,0.0008312358202729936,0.0009216834790740336,0.0006905768927804595,0.0009116328089378018,0.0008412846299707532,0.0005901341147057759,0.0007307605093715864,0.00038931822233239326,0.0005097966146449282,0.001112690418557883,0.0…	none	0.415	47.25
4236907	Whole Data Set	1	G1	P3	2:26 PM	T3	43.83,43.83,43.84	41.23047	998.82623	43.84	1888,1883,1893,1894,1893,1892,1895,1882,1887,1883,1894,1895,1895,1895,1885,1886,1887,1883,1887,1887,1888,1893,1893,1895,1883,1887,1884,1893,1891,1891,1891,1879,1882,1887,1888,1893,1891,1897,1893,1890,1883,1886,1883,1879,1895,1893,1883,1887,1883,1881,1885,1891,1891,1889,1883,1883,1879,1889,1894,1891,1893,1891,1883,1878,1883,1883,1882,1891,1889,1889,1889,1883,1883,1883,1883,1890,1889,1891,1888,1886…	0.000035906605854112706,0.00007962260271124318,0.00023025476974309944,0.00016197050780769796,0.00009370032263901018,0.00010178578165844396,0.00016840828071554588,0.00026304023242563926,0.00012095092083838471,0.00017484520365791684,0.00025674356793867323,0.0002139193778135292,0.0002296384480440872,0.0002529932423912227,0.0002610759871936802,0.00019280617706453752,0.0002899673568312092,0.0002242405…	0.0134	0.00122	0.0003350203152335637,0.0002133072117975615,0.00012470514386148386,-0.000017283418994111847,-0.00010328593749318275,-0.0001257127374773525,-0.00025743691970866756,-0.0003433797188262432,-0.0004293013103862649,-0.0004313789683535224,-0.0004182147247942771,-0.0005803000480565939,-0.0006026867324065701,-0.0005031846147844274,-0.0005865189853111431,-0.000631753208094168,-0.0006896726079294466,-0.0006…	3604.55	1383	1890	0.616	74.81	56.80078,56.60645,56.09473	41.1543,41.19238,41.23047	75.3702	2.945	39.33	-4.51	-4.51	39.33,39.37,39.37	0.25	101.2	1688,1679,1691,1681,1689,1681,1688,1675,1680,1675,1690,1678,1686,1673,1686,1673,1685,1685,1675,1609,1592,1553,1542,1520,1510,1485,1482,1454,1459,1434,1436,1418,1418,1401,1410,1392,1398,1381,1382,1431,1456,1485,1490,1512,1507,1531,1529,1547,1536,1562,1551,1570,1558,1579,1574,1587,1579,1595,1587,1603,1594,1609,1595,1613,1607,1619,1607,1623,1609,1627,1615,1630,1617,1635,1620,1638,1623,1640,1631,1642…	472.446	2.038	0.00034451845790631425,0.00025675085664175995,0.00017530957772348538,0.00009973861741147268,0.000029614840890100787,-0.00003545438693652555,-0.00009583339987606718,-0.00015186027041565436,-0.00020384870264794055,-0.00025208978875431636,-0.00029685363888014337,-0.00033839089352795415,-0.00037693412693677185,-0.0004126991493053094,-0.00044588621515042254,-0.0004766811445666211,-0.000505256363664765…	0.00106	0.00009237209594621112,0.00017516538347659216,0.00007034967480189774,0.00008682983944531632,0.00006935020663009345,0.00010523665057965369,0.00009745938640649783,0.00014143482506180475,0.000049563697301792574,0.0002067518206315845,0.00007443731117040351,0.00010708954445928974,0.0000750549411461208,0.00015137460974748782,0.0001031643221468802,0.000042023387554482295,0.00008922727669300464,0.0001057…	-0.000008874809671334397,-0.00008617545625335429,-0.0001578640870936968,-0.00022434813372207603,-0.000286005448198183,-0.0003431864505769217,-0.00039621612046798326,-0.0004453958440084818,-0.0004910051267456454,-0.0005333031821644711,-0.0005725304048885023,-0.0006089097369264449,-0.0006426479347294751,-0.0006739367442603705,-0.0007029539907527935,-0.0007298645893542078,-0.0007548214823962663,-0.0…	0.00034451845790631425,0.00025675085664175995,0.00017530957772348538,0.00009973861741147268,0.000029614840890100787,-0.00003545438693652555,-0.00009583339987606718,-0.00015186027041565436,-0.00020384870264794055,-0.00025208978875431636,-0.00029685363888014337,-0.00033839089352795415,-0.00037693412693677185,-0.0004126991493053094,-0.00044588621515042254,-0.0004766811445666211,-0.000505256363664765…	0.476	0.173	0.352	-1.143	-0.58	-1.628	3.208	-0.003657777693889658,-0.0034767952638735155,-0.003657777693889658,-0.0037663309611931013,-0.0038386847349756383,-0.003684918554561734,-0.0036668248359088547,-0.0036215872410112317,-0.003748240634123263,-0.0036396828444264567,-0.003540147693800952,-0.00369396513121113,-0.003712057719195053,-0.003657777693889658,-0.0038658142927249866,-0.003684918554561734,-0.0035491972865728206,-0.003549197286572…	none	0.565	45.464
4236846	Whole Data Set	1	G3	P3	2:20 PM	T2	43.34,43.35,43.35	42.06738	999.0517	43.35	1490,1487,1490,1486,1488,1487,1489,1490,1489,1487,1487,1485,1488,1473,1476,1477,1480,1473,1477,1482,1487,1488,1484,1486,1486,1486,1480,1482,1486,1484,1479,1474,1478,1469,1474,1474,1481,1482,1480,1482,1482,1481,1478,1478,1468,1474,1472,1478,1482,1478,1478,1479,1478,1479,1477,1477,1470,1472,1469,1470,1466,1469,1478,1476,1478,1477,1478,1474,1471,1469,1464,1473,1477,1476,1476,1471,1470,1458,1464,1466…	0.0002441574878621661,0.00014235882926234074,0.00010115234521565154,0.00010537554203462935,0.0002459001698209075,0.0002674336252206241,0.0001461665601685353,0.00013092016137700348,0.00017624520028656552,0.00018046765049046094,0.00023012294994956533,0.0002516539553899368,0.00016933843350075582,0.00017572388411524553,0.0003054302725308265,0.00021229057259426604,0.00016675872667097194,0.000354880513…	0.0115	0.00137	0.00046060320324507265,0.00022464089509419044,0.0001531569598936386,-0.000056686803476740096,-0.00017350434849540592,-0.0001865697713388508,-0.0003508737286996916,-0.00042440909961075573,-0.0004050661358902049,-0.0005131392807330814,-0.0005844826669970551,-0.0006040048952296615,-0.0005954624545176971,-0.0006624711582282514,-0.0006668796145384438,-0.0008309732342755754,-0.0008073294929189386,-0.00…	1964.7	972	1487.67	0.505	87.266	56.58105,57.00586,57.08105	42.07812,42.00488,42.06738	145.0325	4.558	38.69	-4.66	-4.66	38.69,38.73,38.69	0.31	124.8	1322,1332,1326,1330,1330,1324,1317,1332,1318,1330,1318,1330,1319,1322,1334,1322,1328,1317,1332,1254,1232,1190,1182,1146,1140,1121,1102,1086,1069,1074,1053,1054,1035,1042,1020,1025,1008,1018,1002,1106,1134,1169,1177,1205,1197,1226,1221,1242,1230,1254,1242,1259,1256,1270,1264,1274,1262,1276,1266,1282,1273,1286,1274,1290,1280,1296,1285,1298,1290,1300,1284,1303,1290,1304,1292,1306,1290,1306,1296,1310…	1141.294	3.778	0.00042743357646735883,0.00031335267596836736,0.00020880512433996384,0.00011299425237379856,0.000025189965769894076,-0.00005527681829969682,-0.00012901926970997058,-0.0001965993178363333,-0.0002585319335470877,-0.00031528905336452315,-0.000367303175697343,-0.0004149706565483084,-0.0004586547298109164,-0.0004986882751702628,-0.000535376354699941,-0.0005689985374842531,-0.0005998110299797303,-0.000…	0.00102	0.000038477258756929604,0.00012092504823692224,0.00006717746601978243,0.00002927088823271238,0.00011330064091928218,0.00010231257552350347,0.00006123578272628628,0.00006133395066301847,0.00009468851446814106,0.00020565973126519756,0.0001265599760135316,0.00009498301807865563,0.0000570740841966688,0.000047670996265628184,0.00011111479560397424,0.00006687005114349821,0.00007171902863499259,0.000090…	0.00011240113405706724,-0.00002530739066196612,-0.00014442446698664422,-0.0002474600481250578,-0.00033658522906547647,-0.00041367799439856717,-0.0004803627899186594,-0.0005380447518296527,-0.0005879393148098869,-0.0006310978228167741,-0.0006684296822844769,-0.000700721524511597,-0.0007286537810155451,-0.0007528150211180716,-0.0007737143538737129,-0.0007917921556660698,-0.0008074293495164586,-0.00…	0.00042743357646735883,0.00031335267596836736,0.00020880512433996384,0.00011299425237379856,0.000025189965769894076,-0.00005527681829969682,-0.00012901926970997058,-0.0001965993178363333,-0.0002585319335470877,-0.00031528905336452315,-0.000367303175697343,-0.0004149706565483084,-0.0004586547298109164,-0.0004986882751702628,-0.000535376354699941,-0.0005689985374842531,-0.0005998110299797303,-0.000…	0.243	0.158	0.599	0.713	0.927	-0.881	0.954	0.000860244693924167,0.0007248731466999852,0.0007519440806816316,0.0008060910114187318,0.0007068267947868983,0.000733896603871158,0.000733896603871158,0.0005895437822489772,0.0008963509007417467,0.0008241414886409133,0.0008241414886409133,0.0007880412843930688,0.00039113696340926685,0.000580523323807063,0.0006797586728731869,0.0005715030527194274,0.0006436704677791987,0.0003190114965679276,0.0006…	none	0.314	39.921
4236775	Whole Data Set	1	G2	P3	2:14 PM	T2	42.75,42.76,42.77	42.6582	999.25702	42.77	1890,1886,1886,1882,1884,1895,1897,1896,1893,1890,1882,1884,1882,1886,1885,1890,1894,1895,1894,1894,1893,1893,1892,1893,1890,1893,1894,1882,1882,1882,1896,1895,1893,1894,1890,1888,1882,1886,1882,1889,1894,1890,1890,1894,1893,1890,1889,1893,1890,1889,1879,1884,1882,1890,1890,1890,1893,1890,1890,1890,1887,1884,1884,1882,1882,1889,1890,1890,1890,1890,1882,1890,1874,1880,1887,1886,1888,1888,1892,1877…	0.0002091225026094173,0.00014707581519179545,0.00019904210401349722,0.00035777552250364984,0.0002107949035913445,0.00021181941935606775,0.00019586377770260005,0.00025268188775951893,0.00023429876092607378,0.00024502597450341845,0.0002969941644907779,0.0002713316867749311,0.0002675034119297934,0.00044807056806773864,0.0003593112841887867,0.000306960314423021,0.0003370941394983485,0.000284748272953…	0.0167	0.00195	0.00045035940087141094,0.00027428733748924874,0.00014920868992305652,-0.00011397163883193514,-0.00020985628993115137,-0.00033235734582544676,-0.00043302848924643787,-0.00042957241351149157,-0.0005374771061189937,-0.0007131035228590333,-0.0006007523930131985,-0.0007956977120699844,-0.0008285209478116163,-0.0008903619373644009,-0.0009884600368258794,-0.0010333507543509911,-0.0011169084684167143,-0.…	2434.77	1287	1884.67	0.471	59.927	56.72754,56.99609,57.23047	42.63281,42.64551,42.6582	77.0691	4.854	38.65	-4.12	-4.12	38.65,38.65,38.69	0.16	110.8	1670,1666,1658,1656,1671,1658,1668,1654,1658,1658,1670,1658,1669,1659,1668,1655,1667,1655,1664,1606,1558,1542,1506,1497,1458,1446,1417,1413,1382,1384,1355,1356,1336,1334,1310,1315,1294,1300,1278,1386,1415,1452,1458,1492,1497,1518,1513,1538,1538,1557,1546,1568,1565,1576,1568,1586,1578,1594,1590,1601,1594,1608,1600,1613,1601,1617,1610,1624,1612,1624,1617,1626,1614,1630,1618,1633,1624,1631,1622,1634…	1089.523	4.472	0.00042425229861391134,0.00031101433651051637,0.00020436302605908495,0.00010391524503471604,0.000009310156076953666,-0.00007979208954194002,-0.00016371157275149682,-0.0002427497565059345,-0.0003171905687259127,-0.00038730142224940216,-0.0004533341754556204,-0.0005155260370128673,-0.0005741004180003855,-0.0006292677344653025,-0.0006812261632976755,-0.0007301623541389614,-0.0007762520998812864,-0.0…	0.00182	0.00015345518790053122,0.00014610295820879904,0.00006411140936046902,0.000047233488391422736,0.0001573996100651053,0.00018022505188994032,0.00007758325687300883,0.00018299147929030913,0.0002471196080763875,0.0002461200499497632,0.00017840517867891248,0.00016152284357579536,0.00021452808065830728,0.00024053330592963636,0.00014581926843596394,0.00012099767693703105,0.00029472599136586957,0.00016505…	0.00013328081906311415,-0.0000017823304078246668,-0.00012682728341475687,-0.00024259713132482796,-0.0003497798473227943,-0.0004490123747562288,-0.0005408844122311346,-0.0006259419179512461,-0.0007046903541258866,-0.0007775976907265787,-0.0008450971864425121,-0.0009075899633609609,-0.000965447390672927,-0.0010190132915694071,-0.0010686059864429675,-0.001114520184536547,-0.0011570287352807899,-0.00…	0.00042425229861391134,0.00031101433651051637,0.00020436302605908495,0.00010391524503471604,0.000009310156076953666,-0.00007979208954194002,-0.00016371157275149682,-0.0002427497565059345,-0.0003171905687259127,-0.00038730142224940216,-0.0004533341754556204,-0.0005155260370128673,-0.0005741004180003855,-0.0006292677344653025,-0.0006812261632976755,-0.0007301623541389614,-0.0007762520998812864,-0.0…	0.226	0.141	0.633	2.495	0.382	0.222	0.395	0.0010814009181530175,0.0010011386852659258,0.000858486886433466,0.0009298069287825311,0.0010011386852659258,0.0010724821597322635,0.0010011386852659258,0.0010814009181530175,0.0011438373560322592,0.0010724821597322635,0.0008763157990310359,0.0008050045397581937,0.000822831256857147,0.0010903198597348876,0.0009654713425169039,0.0012152042780182446,0.0010011386852659258,0.000822831256857147,0.0009…	none	0.327	44.442
4236625	Whole Data Set	1	G1	P3	1:53 PM	T2	41.96,41.97,41.98	43.9209	999.52576	41.98	1777,1777,1785,1776,1770,1771,1784,1783,1771,1773,1783,1785,1777,1770,1774,1784,1785,1770,1771,1786,1785,1772,1775,1783,1781,1785,1775,1771,1784,1778,1769,1771,1785,1775,1785,1770,1775,1787,1769,1772,1776,1791,1771,1779,1774,1784,1775,1777,1777,1787,1777,1786,1776,1774,1783,1777,1786,1777,1773,1779,1785,1775,1785,1769,1763,1783,1785,1771,1776,1769,1779,1786,1779,1774,1771,1781,1773,1774,1771,1782…	0.00014132205785449955,0.00008720420559137933,0.00014860444994478148,0.0000969987517575977,0.00016342048438273393,0.00026250335265512464,0.00018577003051726282,0.00010654240705180953,0.0002357457390636152,0.00016906683679987003,0.00016266266372823483,0.00019894788497534823,0.0002678841621587361,0.00024891960006311894,0.00033544288659838984,0.00025117489580874284,0.00026485917094889067,0.000316216…	0.0125	0.00131	0.0003070378538138409,0.00022278602126191697,0.00015110578927926308,-0.00000839919155346117,-0.00013021052533785312,-0.0002569986926860165,-0.0003411215600475288,-0.0003976486989407845,-0.00047672522202033533,-0.00048059818008479126,-0.000484470949173755,-0.0006211556816657927,-0.0007177154171111989,-0.0005812881252198192,-0.0007229418614724158,-0.0008044459317894957,-0.0008033005137725491,-0.000…	2955.57	1247	1779.33	0.578	79.927	54.04492,53.75195,53.43359	43.90625,43.8584,43.9209	100.1782	3.565	38.69	-3.29	-3.29	38.69,38.53,38.39	0.33	118.92	1556,1563,1552,1562,1557,1554,1563,1554,1559,1557,1549,1563,1547,1559,1559,1546,1558,1546,1559,1490,1454,1433,1420,1395,1389,1374,1347,1349,1318,1323,1305,1298,1301,1278,1285,1266,1277,1267,1253,1323,1343,1371,1371,1395,1394,1414,1423,1427,1427,1446,1441,1455,1451,1467,1457,1460,1475,1475,1488,1471,1493,1482,1495,1493,1491,1491,1507,1498,1507,1500,1512,1519,1512,1513,1523,1509,1523,1511,1523,1518…	663.985	2.562	0.0003609753499321123,0.00026022375009135857,0.000167211500272844,0.00008134409340311848,0.000002072690153357196,-0.00007110938908096718,-0.00013866990272779866,-0.00020104067781344067,-0.0002586203700745013,-0.0003117770120486631,-0.00036085036543093043,-0.0004061540927309251,-0.00044797776211183047,-0.00048658869822532547,-0.0005222336908725035,-0.0005551405724120398,-0.000585519673997934,-0.00…	0.00113	0.000212827919988579,0.0001481771968458251,0.00008353630078198567,0.00013042905337147677,0.00010562191802538897,0.00013339555634481453,0.0001277085188028643,0.00010130837271318325,0.00005101278536647306,0.0000548855374246076,0.00017347821080422425,0.00022834857394590194,0.00014776191782212434,0.00009268153335437964,0.00021447107348072296,0.00012432719423873076,0.0001983139913103592,0.000218124368…	0.00007640854156772407,-0.00003141451641907396,-0.0001289594666689126,-0.0002172060578610166,-0.00029704064527000663,-0.00036926509338369143,-0.00043460482988916195,-0.0004937161319220171,-0.0005471927177623486,-0.0005955717101849625,-0.0006393390313601699,-0.0006789342834919267,-0.0007147551642148139,-0.0007471614610984291,-0.0007764786653802885,-0.0008030012412238384,-0.0008269955833382444,-0.0…	0.0003609753499321123,0.00026022375009135857,0.000167211500272844,0.00008134409340311848,0.000002072690153357196,-0.00007110938908096718,-0.00013866990272779866,-0.00020104067781344067,-0.0002586203700745013,-0.0003117770120486631,-0.00036085036543093043,-0.0004061540927309251,-0.00044797776211183047,-0.00048658869822532547,-0.0005222336908725035,-0.0005551405724120398,-0.000585519673997934,-0.00…	0.398	0.169	0.433	2.031	0.516	-0.225	0.71	0.001422372816763317,0.0014401819893198372,0.0015826816667965354,0.0013867566624098985,0.001306630992879116,0.001511425983476071,0.0015470523637510871,0.0012087196902717298,0.0012977290531638887,0.0012977290531638887,0.0015470523637510871,0.0016628582875128253,0.001413468504341229,0.0012354205837172083,0.0015292388082972146,0.0014401819893198372,0.0016539490431174684,0.0014401819893198372,0.00129…	none	0.482	44.894
4236517	Whole Data Set	1	G3	P3	1:48 PM	T1	42,41.99,41.99	42.79688	999.69781	41.99	1507,1499,1507,1514,1507,1503,1515,1517,1507,1502,1515,1513,1519,1507,1509,1514,1519,1508,1519,1505,1507,1517,1515,1507,1519,1517,1514,1507,1519,1512,1510,1499,1517,1506,1510,1511,1519,1518,1507,1507,1519,1510,1515,1511,1507,1517,1507,1503,1515,1515,1505,1515,1515,1515,1507,1511,1516,1507,1515,1514,1509,1518,1504,1517,1509,1517,1513,1507,1504,1517,1511,1514,1507,1508,1515,1510,1509,1520,1515,1509…	0.00013162791967900766,0.00010827630971524701,0.00021047698089689642,0.00012972572532185712,0.0001745278767368878,0.00012606650153789583,0.00009375093601279466,0.00007399051917708162,0.0001923155499229472,0.0002478820100185315,0.00019403460086482566,0.00017964956380411975,0.00017064556801320277,0.00018136889613015088,0.0002728028498122516,0.00017412152430090337,0.00017229132271674467,0.0002744808…	0.0103	0.00115	0.0004645248469817067,0.0002492176520461168,-0.0000018246350063677391,-0.0000717542537458179,-0.0001237526214249599,-0.00016678515038357313,-0.0002635504562612452,-0.0003280564648329474,-0.000337039241209268,-0.0004588236710936749,-0.000451689101114592,-0.0004624570549505269,-0.0005859879356329457,-0.0006021187420773493,-0.0006647722384903906,-0.0006003774617556986,-0.0006039805686759137,-0.00070…	2143.94	1084	1506.67	0.494	96.801	57.14258,56.14844,55.67578	42.94629,42.78516,42.79688	116.7682	16.583	37.81	-4.18	-4.18	37.81,37.91,37.99	0.15	102.3	1317,1315,1310,1324,1317,1312,1319,1313,1319,1322,1307,1321,1307,1313,1307,1321,1313,1307,1322,1267,1246,1234,1202,1202,1178,1172,1172,1150,1150,1126,1126,1126,1112,1117,1098,1097,1102,1084,1094,1143,1174,1179,1200,1194,1219,1217,1231,1224,1241,1242,1239,1253,1243,1257,1249,1262,1266,1261,1261,1273,1265,1279,1265,1275,1279,1273,1271,1283,1271,1286,1277,1287,1281,1288,1278,1289,1294,1281,1282,1296…	765.416	3.991	0.0003954557800684459,0.0002890588856391699,0.00019247852997938367,0.00010480900588842319,0.000025228169787446333,-0.00004701026814407129,-0.00011258374249365378,-0.00017210718543343132,-0.00022613879340522235,-0.0002751852617516693,-0.000319706536382528,-0.00036012012703609314,-0.0003968050225844762,-0.000430105245099524,-0.00046033307600854706,-0.0004877719845939656,-0.0005126792862996336,-0.00…	0.00107	-0.000020116499202254432,0.0000023849971558664596,0.000035139006633809655,0.00001492863758687505,0.000020346318874944304,0.0000684797298485804,0.0001114917443944522,0.000021222749016653735,-0.000004112190674485809,-0.000010653681208840854,0.00004431053899210598,0.00006852387973996765,0.00006539862722136224,0.00015455177267220983,0.0000318104427543938,0.000015017358496212675,0.00005802382490782625…	0.00010236503480914449,-0.000015154528431377294,-0.00011972242274742772,-0.00021276603370191775,-0.00029555543666421593,-0.0003692207337495395,-0.0004347674800781754,-0.0004930904099279556,-0.0005449856501464061,-0.0005911615875395927,-0.0006322485385810377,-0.0006688073534353556,-0.0007013370717443173,-0.0007302817346792925,-0.0007560364462467922,-0.0007789527665858901,-0.0007993435108777756,-0.…	0.0003954557800684459,0.0002890588856391699,0.00019247852997938367,0.00010480900588842319,0.000025228169787446333,-0.00004701026814407129,-0.00011258374249365378,-0.00017210718543343132,-0.00022613879340522235,-0.0002751852617516693,-0.000319706536382528,-0.00036012012703609314,-0.0003968050225844762,-0.000430105245099524,-0.00046033307600854706,-0.0004877719845939656,-0.0005126792862996336,-0.00…	0.297	0.141	0.562	1.281	0.79	0.013	0.197	0.00005888339537235895,0.00017058073406630005,0.0000893434570050046,0.0005058452200491086,0.0003026237278857213,0.00022136174997992321,0.0002823068078827291,0.00035342018652145905,-0.00004263471680175397,0.00014011497437113753,0.00018073646224387027,0.000556665455067705,0.0005465009323026334,0.00009949728565076693,0.000018273302825494575,0.0003229415983878133,0.00023151866572580098,0.000302623727…	none	0.433	36.944
4236500	Whole Data Set	1	G2	P3	1:44 PM	T1	42.36,42.36,42.36	43.21387	999.76483	42.36	1570,1571,1563,1559,1565,1555,1563,1571,1563,1563,1559,1561,1570,1565,1558,1563,1569,1563,1558,1557,1571,1563,1559,1566,1561,1559,1571,1563,1561,1557,1571,1563,1571,1568,1565,1562,1563,1561,1563,1562,1559,1567,1560,1563,1563,1554,1555,1562,1558,1559,1569,1565,1555,1567,1560,1557,1558,1561,1565,1557,1561,1569,1557,1555,1563,1554,1557,1563,1563,1561,1561,1568,1555,1558,1563,1559,1553,1563,1555,1557…	0.00010132763455865923,0.00007122873697287308,0.000028394788866499914,0.00014098075783630017,0.0002765318843813281,0.0002081902305264969,0.00013986188456185345,0.00013779027295131318,0.00014845872956282882,0.00017696375504551014,0.00017743948975653537,0.0001702710841327603,0.00018858310136235705,0.00024257060600221033,0.00019463009843307302,0.00024351967745828726,0.00032554465803448583,0.00026485…	0.0124	0.00116	0.0003860565157425514,0.000182671432076242,0.00006342766299065146,-0.00000739991625147474,-0.00014440275582926576,-0.0002126448227494577,-0.00013834930529408633,-0.00030329091089456123,-0.00043764105545833666,-0.00044987250325101067,-0.0004671899348288363,-0.0004539862095526481,-0.0005577649407409661,-0.0005801602612821409,-0.0005847564593030447,-0.0006351136744048306,-0.0006371660021491155,-0.00…	2501.77	1141	1564.33	0.544	80.603	58.73828,58.86035,59.01855	43.22754,43.21387,43.21387	143.1054	16.73	38.43	-3.93	-3.93	38.43,38.47,38.47	0.27	132.56	1363,1357,1371,1359,1371,1367,1362,1371,1359,1369,1365,1355,1371,1355,1369,1367,1362,1368,1355,1310,1286,1262,1254,1230,1214,1214,1190,1192,1188,1167,1172,1158,1160,1148,1140,1145,1132,1138,1126,1192,1203,1225,1242,1256,1253,1273,1266,1275,1281,1289,1287,1301,1298,1299,1307,1305,1315,1310,1317,1307,1320,1317,1319,1313,1331,1315,1330,1318,1331,1322,1327,1336,1326,1335,1322,1337,1338,1330,1343,1328…	785.539	3.092	0.0003428198859686245,0.0002529463489624154,0.00017003265500120353,0.00009353983102545842,0.000022970642267308218,-0.00004213363997964553,-0.00010219622028529612,-0.000157607530086527,-0.0002087277656518834,-0.000255889229505233,-0.00029939849052863354,-0.0003395383767859587,-0.00037656981402145755,-0.00041073352178424264,-0.0004422515782042115,-0.00047132886359108755,-0.0004981543922405688,-0.00…	0.00091	0.00011371700210476097,0.000009034369454732016,0.00013380072125492162,0.0000540133233954318,0.00016811777692860784,0.00006875824992109576,-0.000005681936155521426,0.00006571664307078866,0.000007282581601929877,0.00007868319992284948,0.0001340847159524061,0.00005963351494725047,0.00010435951636293412,-0.000023438521549217105,0.000019500450800344465,0.00005532910976498379,-0.00000843835412134258,0.…	0.00011625984146907287,-0.0000046353751115208505,-0.00010941075710826247,-0.00020021567878392556,-0.00027891292276801074,-0.0003471168933943132,-0.0004062267347775039,-0.00045745503301676413,-0.0005018526913267878,-0.0005403304883874553,-0.0005736777621626501,-0.0006025786024702296,-0.0006276258844793968,-0.0006493334310202568,-0.0006681465532045777,-0.000684451185589264,-0.0006985818032823396,-0…	0.0003428198859686245,0.0002529463489624154,0.00017003265500120353,0.00009353983102545842,0.000022970642267308218,-0.00004213363997964553,-0.00010219622028529612,-0.000157607530086527,-0.0002087277656518834,-0.000255889229505233,-0.00029939849052863354,-0.0003395383767859587,-0.00037656981402145755,-0.00041073352178424264,-0.0004422515782042115,-0.00047132886359108755,-0.0004981543922405688,-0.00…	0.375	0.153	0.472	1.771	0.512	0.501	-0.012	0.00026591802339845063,0.00026591802339845063,0.00007452120600872862,-0.0001771882690405142,-0.00003624893663421832,-0.0000966571083613374,-0.00005638592749903835,0.000044308365069705894,0.000004027846395561557,0.00026591802339845063,-0.00013692455531104557,-0.00008658966322713271,0.00006445002548991828,-0.00005638592749903835,-0.00037845086360257206,-0.00005638592749903835,-0.0001771882690405142…	none	0.502	43.534
4236490	Whole Data Set	1	G1	P3	1:41 PM	T1	42.38,42.39,42.39	42.25293	999.82483	42.39	1447,1440,1455,1449,1448,1456,1456,1451,1445,1457,1454,1441,1459,1446,1463,1443,1450,1456,1447,1453,1442,1455,1450,1459,1459,1451,1457,1450,1459,1456,1442,1457,1447,1455,1458,1442,1457,1441,1455,1454,1443,1459,1461,1443,1460,1455,1443,1459,1444,1459,1451,1451,1455,1443,1457,1446,1458,1450,1457,1457,1441,1459,1446,1451,1451,1454,1453,1461,1451,1458,1455,1449,1455,1439,1456,1445,1457,1463,1449,1456…	0.000016346458182078635,0.000020435592786394248,0.00001874852983952768,0.0000786750749643024,0.0001694207602742059,0.00014654583259637085,0.0001891494206543931,0.0001450910617996343,0.00008756130420869263,0.00020333366118436161,0.00014964859745955744,0.0002211342360014243,0.00022714544510611749,0.0002158245485163848,0.0002545738853567757,0.00025095529004973626,0.00029740897776934827,0.00022253673…	0.0088	0.00104	0.000450501193953758,0.0001676381010520962,0.000027361695742577436,0.000006431179323328025,-0.00008568799049461455,-0.0002412530284926272,-0.00030254512879648616,-0.0002830711811181594,-0.0003981829103464754,-0.0004113914838559795,-0.0004322875891187061,-0.0004397276708491983,-0.0005624697691379912,-0.0005545330452632607,-0.0006196049657348356,-0.0005617167606462494,-0.000524959870105622,-0.00061…	2660.17	1151	1448	0.567	113.492	56.77734,56.96973,57.1875	42.32617,42.27734,42.25293	93.7253	5.863	38.47	-3.92	-3.92	38.47,38.47,38.53	0.17	84.63	1246,1243,1255,1238,1240,1250,1243,1243,1240,1249,1247,1241,1249,1238,1242,1235,1247,1236,1239,1214,1184,1176,1169,1171,1148,1157,1134,1132,1143,1126,1131,1114,1118,1125,1106,1118,1116,1107,1114,1131,1158,1151,1175,1176,1175,1191,1179,1191,1200,1190,1191,1206,1197,1200,1210,1203,1214,1203,1209,1218,1209,1220,1216,1215,1223,1207,1223,1214,1216,1229,1215,1225,1219,1216,1231,1219,1227,1226,1218,1223…	412.441	2.722	0.0003908160754629218,0.0002788387619366699,0.00017887533916131806,0.00008963685345125436,0.000009972641175113673,-0.00006114450819245238,-0.00012463159718339523,-0.00018130724439911582,-0.00023190223998599926,-0.0002770689686286094,-0.00031738982156300605,-0.00035338470607681387,-0.00038551774932543746,-0.00041420328290512796,-0.0004398111853495002,-0.0004626716514370049,-0.0004830794498060118,-…	0.00077	0.00009262876463363242,0.0001393434693606878,0.000021657509126288427,0.000027268506743585465,0.0001133639283747027,0.00006931308387884303,0.00014171479144970154,0.0001987118329569229,0.00008957286123403555,0.00012258566455284787,0.000044286597646722803,0.00012524680900399452,0.00013942229120263025,0.00016558750717208498,0.00007015661640267932,0.00011686821420777872,0.00017214865695384585,0.000054…	0.0000723301785016231,0.0000036412740900740705,-0.00005890223241966424,-0.00011585015202974862,-0.00016770310573984597,-0.0002149169254345937,-0.000257906661036368,-0.0002970502291496693,-0.00033269173527182853,-0.0003651444987751191,-0.00039469380725245433,-0.0004215994244397295,-0.000446097873761596,-0.00046840451757498933,-0.0004887154503887439,-0.000507209222702316,-0.000524048410617636,-0.00…	0.0003908160754629218,0.0002788387619366699,0.00017887533916131806,0.00008963685345125436,0.000009972641175113673,-0.00006114450819245238,-0.00012463159718339523,-0.00018130724439911582,-0.00023190223998599926,-0.0002770689686286094,-0.00031738982156300605,-0.00035338470607681387,-0.00038551774932543746,-0.00041420328290512796,-0.0004398111853495002,-0.0004626716514370049,-0.0004830794498060118,-…	0.456	0.146	0.398	2.823	0.481	0.385	0.134	0.0006252154542930686,0.00030344878863060304,0.0002230443576952566,0.00032355222250466113,0.0001426548099235194,0.00032355222250466113,0.00046430232204320383,0.0006755130375218035,0.00006228013980663679,0.00047435764629093696,0.0002230443576952566,0.0006352745049345292,0.0005849815814242427,0.00048441320335742725,0.00030344878863060304,0.00036376188222396087,0.0003838681082416624,0.00044419237196…	none	0.638	39.356
4236405	Whole Data Set	1	G1	P3	1:24 PM	T1	42.02,42.02,42.01	42.63867	999.99158	42.01	1965,1969,1978,1970,1966,1981,1967,1982,1967,1974,1978,1972,1978,1969,1977,1981,1964,1978,1976,1969,1978,1982,1952,1966,1969,1970,1978,1964,1975,1978,1967,1978,1969,1978,1978,1960,1976,1976,1967,1976,1976,1962,1977,1976,1968,1975,1970,1969,1978,1962,1978,1973,1970,1975,1970,1968,1981,1969,1978,1978,1971,1972,1972,1961,1976,1962,1974,1976,1967,1980,1962,1978,1969,1968,1972,1958,1974,1963,1966,1974…	0.0002606737782482102,0.00021120645531284873,0.00016710583434840633,0.00023290808341729752,0.0002316955887910612,0.00023852542240038812,0.0002292706342889205,0.00017176682235056496,0.0002429302104979423,0.0002095494999880149,0.00008504866765381631,0.00017763982350868455,0.00025416481897494534,0.00023150625085715807,0.0001338005984484661,0.00016207033969776755,0.00013941711686038763,0.000173047548…	0.0213	0.00182	0.0003892462409965034,0.00018964162035562556,0.000059792498110629396,0.000013031639690011539,-0.000012291779949213695,-0.00021706356992993824,-0.00036820348249007285,-0.00039082643055221485,-0.00044288929131645714,-0.0004093033180704263,-0.000605857229606005,-0.0007006915049713751,-0.0006564249276151302,-0.000745898435414276,-0.00074175582436129,-0.0008151669819312489,-0.0008965858680185887,-0.00…	2334.75	1201	1972.33	0.486	46.885	57.05176,57.30664,57.69238	42.71289,42.66406,42.63867	22.3733	5.269	38.53	-3.48	-3.48	38.53,38.61,38.61	0.41	75.56	1750,1741,1746,1733,1744,1754,1733,1745,1746,1735,1746,1730,1744,1739,1735,1746,1730,1734,1746,1694,1660,1650,1614,1598,1591,1568,1558,1540,1518,1498,1497,1472,1462,1462,1438,1436,1426,1398,1406,1477,1527,1544,1562,1562,1580,1594,1612,1606,1622,1621,1638,1632,1647,1652,1655,1650,1666,1666,1669,1672,1682,1674,1688,1674,1686,1684,1698,1686,1705,1694,1695,1708,1694,1709,1698,1697,1714,1700,1714,1704…	1083.275	4.169	0.0003459576649756156,0.00026240743072999603,0.0001826840292539066,0.0001066121809783758,0.00003402463462549052,-0.00003523820050963357,-0.00010132860543437205,-0.0001643918862630372,-0.0002245666936863532,-0.00028198532780833886,-0.0003367740290208161,-0.0003890532555550603,-0.00043893794832080787,-0.0004865377836149097,-0.0005319574142552199,-0.0005752966996698865,-0.0006166509254479125,-0.0006…	0.00311	0.0001481978010161072,0.00005056252151038685,0.00016050065650469758,0.0002505321947194629,0.00012962382146081776,0.00021964884196746772,0.00008712547099242085,0.00004595309304907909,0.00008116079173858754,0.00015788901312718912,0.0001349772767192575,0.0001286732071951252,0.00021703652608837516,0.000170869395438585,0.00019612127797669256,0.00009847625381871377,0.0001818505350050104,0.0001174200764…	0.00008801394534343901,0.000019306885520140038,-0.000047880036771405076,-0.00011358045443764491,-0.0001778272562599939,-0.0002406526033585264,-0.00030208794529142536,-0.0003621640357982176,-0.0004209109481947068,-0.00047835809042728276,-0.0005345342197941591,-0.0005894674573409101,-0.0006431853019374999,-0.0006957146440438613,-0.0007470817791709172,-0.0007973124210437698,-0.000846431714473662,-0.…	0.0003459576649756156,0.00026240743072999603,0.0001826840292539066,0.0001066121809783758,0.00003402463462549052,-0.00003523820050963357,-0.00010132860543437205,-0.0001643918862630372,-0.0002245666936863532,-0.00028198532780833886,-0.0003367740290208161,-0.0003890532555550603,-0.00043893794832080787,-0.0004865377836149097,-0.0005319574142552199,-0.0005752966996698865,-0.0006166509254479125,-0.0006…	0.155	0.163	0.681	1.61	0.344	-0.521	1.176	0.00212258154986589,0.0017335283662686515,0.0017520468074237927,0.0017798259497999228,0.0019094854467782653,0.0019743297144468523,0.0019002227702739653,0.0020855138462776215,0.0017890860587971927,0.002057715144672957,0.0021596524175099894,0.0019743297144468523,0.001807606869150273,0.0017798259497999228,0.0016872357177247599,0.0018631740396832298,0.0018816980099101424,0.002066981180835506,0.001863…	none	0.195	43.789
4236320	Whole Data Set	1	G3	P3	1:18 PM	T0	43.07,43.08,43.08	40.60547	1000.19214	43.08	1306,1301,1304,1301,1300,1294,1289,1303,1288,1299,1296,1302,1293,1298,1296,1294,1298,1301,1294,1303,1292,1302,1302,1302,1295,1303,1298,1293,1294,1304,1298,1304,1292,1301,1289,1302,1290,1302,1305,1302,1293,1303,1306,1301,1294,1298,1302,1289,1301,1292,1304,1291,1304,1287,1304,1291,1303,1290,1305,1302,1300,1308,1302,1298,1292,1286,1304,1292,1303,1297,1301,1295,1301,1293,1303,1294,1300,1289,1300,1286…	0.0002188306238079811,0.00011562752073676464,0.00010775292988436612,0.00015874748014898244,0.00020133421488182813,0.00008413256979810696,0.0002332395683103054,0.00015807997144779806,0.00018384229632665587,0.00016195078292692908,0.0002577952824474507,0.0001938510592716772,0.0001775662995202789,0.00033508604572592577,0.0002823470723004912,0.0002828776769741185,0.00031704884917611355,0.0002671199157…	0.0088	0.00136	0.0004901963960966951,0.00032250010789893846,0.00011845326465555391,-0.00012469005922136417,-0.00019134482394891954,-0.0003083666488228384,-0.00036099308451871965,-0.0003940242308926574,-0.00043544435180646634,-0.0005579749589332858,-0.000691648244925909,-0.0006183943882969728,-0.000676558154113272,-0.0007542785241620284,-0.0007760827157242119,-0.0007447789022880345,-0.0008029160451414369,-0.0007…	1905.15	975	1302	0.488	113.38	54.8584,54.83398,54.50684	40.55566,40.59375,40.60547	206.4665	3.639	38.57	-4.51	-4.51	38.57,38.57,38.47	0.26	143.94	1124,1135,1130,1122,1135,1122,1127,1118,1134,1136,1121,1134,1134,1124,1118,1126,1122,1129,1130,1076,1066,1041,1034,1016,1019,1000,995,996,982,982,988,974,979,970,970,977,966,962,966,1013,1048,1052,1066,1058,1078,1082,1076,1090,1081,1090,1084,1085,1097,1082,1094,1098,1090,1101,1096,1106,1101,1096,1098,1106,1094,1108,1091,1101,1104,1110,1102,1114,1102,1105,1112,1101,1113,1111,1108,1107,1120,1110,11…	1009.058	4.115	0.0004961091570784179,0.000350476484957281,0.00022045404678647316,0.00010436859575650519,7.262388647806496e-7,-0.00009180678785618691,-0.00017442128342471644,-0.00024818040619310603,-0.0003140333555347811,-0.00037282758700381,-0.0004253197181625603,-0.0004721852654235856,-0.000514027337208268,-0.0005513843952936754,-0.0005847371842276925,-0.0006145149179864332,-0.0006411008034894621,-0.0006648369…	0.00073	0.00007805228241215657,0.00012474896644094037,0.00012317309146272023,0.000050915060279214206,0.00002175942606891562,0.00010637710235860789,0.00013755905178745265,0.0000308226963402113,0.00008096205545466666,0.00008283422054150497,-0.000030782560691138346,-0.00004269856865270302,0.000019497886147477862,0.00007308363641377901,0.000050821783464687644,0.000018218895163185562,0.00012007604085686412,0.…	0.00004341413672336752,-0.00009286566634666396,-0.0002037229502463209,-0.000293900196740388,-0.00036725519425784823,-0.00042692607433002504,-0.0004754655610601637,-0.0005149501768254318,-0.0005470690760383245,-0.0005731963072815218,-0.0005944495951949974,-0.0006117381568083023,-0.0006258015979038105,-0.000637241553399855,-0.0006465474253313894,-0.000654117319500651,-0.0006602750764690916,-0.00066…	0.0004961091570784179,0.000350476484957281,0.00022045404678647316,0.00010436859575650519,7.262388647806496e-7,-0.00009180678785618691,-0.00017442128342471644,-0.00024818040619310603,-0.0003140333555347811,-0.00037282758700381,-0.0004253197181625603,-0.0004721852654235856,-0.000514027337208268,-0.0005513843952936754,-0.0005847371842276925,-0.0006145149179864332,-0.0006411008034894621,-0.0006648369…	0.317	0.134	0.55	1.062	0.417	-0.151	0.734	0.0007851953146554333,0.000823627604400109,0.0009773907825337956,0.000669918847283068,0.0011023634631021973,0.0007083409366986724,0.0006122920859216426,0.0009773907825337956,0.0006315001567741198,0.0005162644726742157,0.0007948030682513883,0.000717946990202144,0.0006507090772028302,0.0006315001567741198,0.0008428450247273045,0.0007563733290967991,0.0010062274401522475,0.000823627604400109,0.00097…	none	0.486	42.537
4236259	Whole Data Set	1	G2	P3	1:12 PM	T0	43.14,43.14,43.14	40.46191	1000.31372	43.14	1433,1447,1432,1436,1440,1435,1433,1433,1435,1441,1430,1440,1431,1440,1439,1433,1443,1427,1438,1432,1429,1435,1435,1442,1434,1431,1439,1434,1439,1433,1438,1442,1434,1435,1439,1431,1441,1435,1435,1442,1433,1443,1440,1429,1443,1426,1435,1437,1427,1442,1435,1439,1427,1442,1425,1440,1445,1439,1439,1432,1429,1438,1437,1431,1439,1429,1442,1435,1431,1432,1435,1440,1432,1435,1435,1438,1439,1439,1431,1433…	0.00009791921494275407,0.00009123576822727582,0.00010159049716316572,0.00018436289201593834,0.0002671471175877871,0.00019016055808339545,0.00021329474605762371,0.0001980877238514864,0.0003724804380086138,0.0003189145909587481,0.0002589674762450413,0.0002948822557891477,0.00034784164707683834,0.0003283682306780163,0.00034085031780571395,0.0003639839774144953,0.0003636834423576386,0.000346340989163…	0.0081	0.00128	0.0003518309447970084,0.0002471721962564052,0.000051008588249994793,-0.0001642040704521521,-0.0002602113874495488,-0.00039446554701881125,-0.0004245119745009541,-0.0005225741532095404,-0.0005759842232118999,-0.0006442586069943367,-0.0007252649448636807,-0.000680927370356093,-0.0007682941241657778,-0.0007940532056586914,-0.0008367982165824634,-0.000773359782826533,-0.0007332791723698341,-0.0007823…	2523.12	1118	1438.33	0.557	123.486	55.82422,55.94629,56.16504	40.4248,40.4248,40.46191	176.43	2.945	37.91	-5.23	-5.23	37.91,37.91,37.91	0.19	161.57	1247,1238,1243,1240,1245,1243,1235,1247,1235,1243,1239,1235,1243,1248,1238,1235,1233,1237,1239,1178,1158,1127,1117,1102,1097,1092,1070,1072,1070,1054,1062,1046,1045,1034,1045,1044,1030,1038,1038,1103,1130,1135,1154,1147,1167,1170,1165,1186,1174,1178,1191,1186,1195,1187,1190,1209,1195,1199,1201,1210,1203,1200,1215,1203,1219,1223,1205,1223,1223,1211,1224,1211,1223,1226,1219,1223,1227,1219,1229,1227…	834.992	2.883	0.0004070120875905764,0.0002579651860756788,0.00012623249966331603,0.00000980270143847062,-0.00009310188726963597,-0.00018405243892081016,-0.0002644376088097528,-0.0003354847373951541,-0.00039827858963437026,-0.00045377791744043074,-0.0005028300981410267,-0.0005461840724430573,-0.0005845017794427441,-0.0006183682632738489,-0.000648300605704774,-0.0006747558210696261,-0.0006981378340749836,-0.0007…	0.0008	0.000021773592844202898,0.000025476284676380174,0.00008969121676427497,0.00007490354749798064,0.00013071972712571056,-0.00003366233251609794,0.00012467745497870316,0.00009980222932783968,-0.00004608284798242379,0.00009712250006492222,0.00014789754558985844,0.0001650513107247654,0.00014689866723631553,0.000024528103164227655,0.00001646563021849523,0.00005714578007837668,0.000040678588467828766,0.0…	0.00005380820435903341,-0.00007484744322179895,-0.00018269400036999902,-0.0002730971820990598,-0.00034887832414800635,-0.00041240243226461877,-0.0004656519901744835,-0.0005102888296621128,-0.000547705993628375,-0.0005790712106856032,-0.0006053633380615336,-0.0006274029101356201,-0.0006458777459776806,-0.0006613644150583562,-0.0006743462310411719,-0.000685228335213074,-0.0006943503402826949,-0.000…	0.0004070120875905764,0.0002579651860756788,0.00012623249966331603,0.00000980270143847062,-0.00009310188726963597,-0.00018405243892081016,-0.0002644376088097528,-0.0003354847373951541,-0.00039827858963437026,-0.00045377791744043074,-0.0005028300981410267,-0.0005461840724430573,-0.0005845017794427441,-0.0006183682632738489,-0.000648300605704774,-0.0006747558210696261,-0.0006981378340749836,-0.0007…	0.43	0.147	0.423	1.766	0.545	0.406	0.049	0.00010068306944738062,0.00012004787445805222,0.00006195604961177563,-0.000044525451906472094,0.000023232482844166594,0.000023232482844166594,0.0002846835885539753,-0.00007356133094317252,-0.00005420429395018472,0.000255625691789024,0.000139413542966795,0.0002653114413552253,0.00007163748082151797,-0.00023806132048508064,0.000255625691789024,0.000032913050844618265,0.00017814747078601266,0.000178…	none	0.6	40.244
4236247	Whole Data Set	1	G1	P3	1:07 PM	T0	43.2,43.2,43.2	40.77734	1000.37952	43.2	1731,1719,1733,1727,1715,1719,1723,1722,1718,1720,1718,1721,1729,1730,1718,1717,1719,1718,1728,1729,1715,1727,1729,1714,1720,1728,1715,1717,1727,1725,1721,1717,1713,1719,1707,1721,1721,1720,1729,1723,1709,1713,1726,1725,1723,1719,1711,1726,1721,1712,1728,1725,1719,1718,1715,1721,1728,1725,1715,1715,1713,1721,1725,1728,1717,1723,1723,1713,1715,1728,1715,1706,1712,1725,1707,1715,1713,1715,1718,1717…	0.00024309764137586491,0.000270667239080716,0.00019239664165558227,0.0002923801398535085,0.00035894996266026596,0.0002193949299214582,0.00022468066026266878,0.0002578153992066535,0.00024082114865365295,0.00029623542615126765,0.000323800866840385,0.0004349346685231705,0.0004235021718524671,0.00038978646511815367,0.0003616454023618551,0.00030008959054467124,0.0003109423784209884,0.00028281050296255…	0.0445	0.00291	0.00014833008468692922,0.00009238496458365247,-0.0001360338565807288,-0.00040879750752257455,-0.00025894329590150434,-0.00024253187909666145,-0.0003818056832005611,-0.00046545170489255126,-0.0005546341701573188,-0.0007437798108651608,-0.0007995753254107717,-0.0008442558819959249,-0.0008167493937898265,-0.0009224940640077693,-0.0010115579767620755,-0.0009285541075599368,-0.0010398102652778383,-0.0…	2112.71	1087	1726.33	0.485	22.49	55.19531,55.20703,54.70996	40.67871,40.77734,40.77734	74.8188	2.704	39.29	-3.91	-3.91	39.29,39.29,39.29	0.15	61.17	1523,1531,1515,1519,1528,1515,1519,1529,1525,1515,1526,1527,1517,1527,1521,1521,1519,1515,1523,1484,1446,1429,1418,1390,1378,1352,1346,1334,1326,1318,1294,1288,1276,1274,1268,1252,1245,1246,1226,1310,1339,1363,1386,1391,1400,1419,1415,1424,1435,1429,1439,1450,1443,1453,1463,1457,1466,1475,1459,1473,1481,1466,1475,1480,1478,1487,1480,1485,1483,1491,1487,1481,1495,1499,1494,1502,1491,1501,1501,1493…	742.772	4.172	0.00010299298042216803,0.00003825185633944206,-0.0000250494862676651,-0.00008694306677983201,-0.00014746019249694143,-0.00020663147447408294,-0.0002644868430053842,-0.00032105556276348793,-0.0003763662476023483,-0.00043044687503082093,-0.00048332480036438006,-0.0005350267705621107,-0.0005855789377559803,-0.0006350068724792321,-0.0006833355766005913,-0.0007305894959708293,-0.0007767925327880755,-0…	0.00123	0.00008142714562646327,0.0000902279010968106,0.00022133036734480442,0.00010952833945403232,0.00009625012265347476,0.00011184484941593228,0.00014102832409444154,0.0001668164001560823,0.0001739200991814254,0.0000553378754655687,0.00011339002899973299,0.00007633499356906444,0.00002739630099112456,0.00012111094689038485,0.000048392063140359776,0.0001523024886289175,-0.000025703400973506644,0.00008328…	0.00010474363991273502,0.000016070552012947912,-0.00006621023961751846,-0.00014255954504587367,-0.00021340495530361707,-0.0002791432370918875,-0.00034014255485646685,-0.0003967445326770679,-0.0004492661675184361,-0.0004980016045583414,-0.000543223784535112,-0.0005851859723406079,-0.0006241231754194555,-0.0006602534599182263,-0.0006937791719555981,-0.0007248880708531706,-0.0007537543806735433,-0.0…	0.00010299298042216803,0.00003825185633944206,-0.0000250494862676651,-0.00008694306677983201,-0.00014746019249694143,-0.00020663147447408294,-0.0002644868430053842,-0.00032105556276348793,-0.0003763662476023483,-0.00043044687503082093,-0.00048332480036438006,-0.0005350267705621107,-0.0005855789377559803,-0.0006350068724792321,-0.0006833355766005913,-0.0007305894959708293,-0.0007767925327880755,-0…	0.183	0.158	0.659	1.86	0.217	-0.007	0.79	0.0015727877601099999,0.0015727877601099999,0.0015369792566449973,0.0014832720367525302,0.0014743214791251723,0.001519076112034366,0.001429571457766072,0.0016802309888373113,0.0012864023679673283,0.0015817403473213881,0.001519076112034366,0.0013937747603563516,0.0011790565151305592,0.0015369792566449973,0.001519076112034366,0.001429571457766072,0.0015369792566449973,0.001313242977469013,0.0012864…	none	0.237	52.613
4236237	Whole Data Set	1	G3	P2	1:02 PM	T5	42.85,42.86,42.86	41.39258	1000.50146	42.86	1514,1508,1516,1504,1514,1522,1505,1521,1502,1521,1514,1510,1512,1510,1512,1512,1506,1513,1517,1504,1516,1501,1512,1514,1509,1518,1500,1518,1512,1512,1514,1502,1502,1513,1506,1511,1516,1504,1517,1500,1510,1516,1510,1514,1522,1503,1522,1514,1509,1509,1510,1498,1506,1519,1513,1505,1517,1511,1510,1515,1506,1513,1516,1504,1514,1508,1516,1517,1501,1518,1504,1508,1516,1510,1516,1519,1505,1522,1512,1508…	0.00025156622412524375,0.00022538350794223169,0.00018370397622709776,0.00017612654215781363,0.00018714776554454063,0.00018886953935658293,0.0001781929146154952,0.00025120842877824424,0.000411052961926378,0.00037866039368813955,0.00028426790415072753,0.00029528717006255923,0.00040241610027379546,0.0003080250294959697,0.00030664398826412884,0.0003579617027924245,0.00037207969251231815,0.00042960176…	0.0077	0.00134	0.0003386519687340164,0.00012036010482378236,-0.000048267258593090474,-0.00021372523050680012,-0.0002522332399566079,-0.0004454432369850057,-0.0006045426247128027,-0.0007110225471193706,-0.0007463787767404205,-0.0006828106565420114,-0.0007490796243288958,-0.0007751568665869525,-0.0008753972238596134,-0.0009817877137967565,-0.0008966289199309344,-0.0009134225765901196,-0.0009178574248034303,-0.000…	2419.69	1111	1509.33	0.541	129.08	57.49609,58.16211,57.20508	41.36621,41.3916,41.39258	226.0051	2.809	38.31	-4.55	-4.55	38.31,38.31,38.27	0.75	209.7	1320,1330,1318,1322,1322,1326,1328,1319,1319,1318,1320,1324,1318,1330,1328,1322,1328,1325,1314,1241,1203,1190,1171,1149,1149,1118,1117,1109,1102,1105,1097,1091,1097,1078,1081,1089,1070,1086,1085,1169,1208,1210,1234,1239,1238,1253,1252,1269,1272,1262,1282,1263,1266,1284,1277,1285,1281,1280,1297,1284,1298,1294,1289,1304,1290,1294,1303,1294,1295,1305,1290,1304,1310,1294,1312,1306,1300,1312,1296,1306…	1239.342	3.143	0.0003656557517713974,0.00020325629080342363,0.000060522862404230196,-0.00006492602431716903,-0.00017518346965523298,-0.00027208910644636777,-0.00035725979413192197,-0.00043211659587262183,-0.000497908488824507,-0.0005557332031796071,-0.0006065555376683599,-0.0006512234571158313,-0.0006904822406376184,-0.0007249869165364595,-0.0007553131913743782,-0.0007819670555706759,-0.0008053932257940756,-0.0…	0.00078	0.000130707326375361,0.0001416446923496043,0.00007535162611229357,0.00012314691063909368,-0.000009828406361717796,0.000057262162502410543,0.00006293257426643622,0.00013354480545676978,0.00011464213517469706,0.00010100582809055573,0.0000750842922994389,0.00004740938924671237,0.0000881806772438212,0.00011666889270522273,0.00012409524300216392,0.00014556427382600212,0.00016001264490914113,0.00006914…	-0.00006096933822134429,-0.0002190418383030266,-0.00034513848370411305,-0.00044572754235246126,-0.0005259688420918567,-0.0005899784498005498,-0.0006410398096280652,-0.0006817721709213982,-0.0007142649455387433,-0.0007401848865588675,-0.0007608615862374502,-0.0007773556789233237,-0.0007905132474791983,-0.0008010092240448456,-0.0008093820114332442,-0.000816061101102782,-0.0008213891044001713,-0.000…	0.0003656557517713974,0.00020325629080342363,0.000060522862404230196,-0.00006492602431716903,-0.00017518346965523298,-0.00027208910644636777,-0.00035725979413192197,-0.00043211659587262183,-0.000497908488824507,-0.0005557332031796071,-0.0006065555376683599,-0.0006512234571158313,-0.0006904822406376184,-0.0007249869165364595,-0.0007553131913743782,-0.0007819670555706759,-0.0008053932257940756,-0.0…	0.376	0.151	0.473	2.34	0.387	0.352	0.261	0.0008057449784134381,0.00041818099498968053,0.0006216089610126028,0.0006894394635841087,0.00041818099498968053,0.0006700582389333104,0.0005828534298514713,0.0008445204059433232,0.0006409880235938021,0.0006506778791682555,0.0008154385107369272,0.0004859797300223589,0.0009414741237865573,0.0006700582389333104,0.00041818099498968053,0.0007088215531979089,0.0004278658805764026,0.0003794436122544108,…	none	0.512	44.16
4236231	Whole Data Set	1	G2	P2	12:56 PM	T5	42.84,42.84,42.84	40.33691	1000.54492	42.84	1618,1594,1608,1610,1610,1600,1606,1601,1616,1612,1618,1609,1602,1602,1605,1595,1602,1607,1602,1594,1602,1602,1602,1598,1610,1612,1615,1614,1612,1616,1594,1602,1601,1602,1604,1604,1598,1606,1598,1609,1610,1614,1610,1606,1604,1602,1610,1614,1613,1610,1604,1606,1602,1601,1608,1604,1608,1610,1610,1604,1599,1601,1609,1609,1610,1606,1600,1610,1612,1613,1599,1601,1604,1594,1602,1602,1600,1602,1601,1602…	0.00020654520790411727,0.00018255251114336992,0.00016123462230831285,0.00012655669385605478,0.00019343342016006298,0.0002469528702810626,0.00020425037299198303,0.0001695707905252027,0.00020972156151322123,0.0002498745504948773,0.00027131921228399546,0.00028741824838300444,0.00028213399899335283,0.0002741772563916765,0.00025018536837170287,0.0002502475250347457,0.0002903982774793769,0.000367973375…	0.0087	0.00121	0.0004002302036587061,0.00015176015079928655,-0.000016450657809165425,-0.0001098396863230687,-0.00028327568210247475,-0.00034991662355829823,-0.0004112091231395393,-0.00040046330414474107,-0.0005124245437746778,-0.0006190198750204274,-0.0006935948225173231,-0.0006295288671989174,-0.000634782974763524,-0.0006933562198433722,-0.0008025589815516911,-0.0007678305769207404,-0.0008343745913712497,-0.00…	2227.79	1221	1604	0.452	115.482	60.14551,60.29297,60.35449	40.21387,40.2627,40.33691	160.3851	4.719	38.97	-3.87	-3.87	38.97,39.05,39.01	0.13	150.87	1398,1401,1407,1394,1398,1407,1405,1397,1402,1406,1396,1405,1405,1392,1399,1397,1404,1406,1395,1331,1312,1270,1254,1238,1228,1204,1206,1202,1182,1169,1176,1167,1150,1157,1145,1142,1150,1143,1141,1232,1242,1277,1296,1293,1306,1305,1314,1334,1322,1328,1330,1344,1346,1341,1351,1356,1342,1357,1362,1354,1353,1353,1366,1370,1357,1368,1376,1365,1368,1362,1373,1378,1366,1370,1385,1367,1371,1378,1369,1373…	1197.375	4.918	0.0003673727357221098,0.00023496825133602123,0.00011700429640300878,0.000011905932643209395,-0.00008173000954997606,-0.0001651536648453523,-0.00023947882353797512,-0.00030569780177770896,-0.000364694689994909,-0.00041725715640313126,-0.0004640869631675839,-0.0005058093356408229,-0.0005429813097544782,-0.0005760991690131412,-0.0006056050703818207,-0.0006318929475292693,-0.0006553137702414648,-0.00…	0.00113	0.00003987571292978203,0.00009110377285715818,0.00008642903368313611,0.00018370990476751614,0.0001477874864241725,0.0001776476021811811,0.0001499481871466166,0.00020941256175398227,0.00017513268456133716,0.00009974576632446751,0.00005725381295186297,0.000013122080253007027,0.00009394285464663046,0.00016820025056866236,0.0001421460415734082,0.000158849143289868,0.00020680127530095177,0.00018403401…	0.000038037860418266246,-0.00012920746844402304,-0.0002716696665869561,-0.00039302120470033244,-0.0004963903510033213,-0.0005844418135025094,-0.0006594454323339995,-0.0007233346929794012,-0.0007777565687423124,-0.0008241139773526887,-0.0008636019461693381,-0.0008972384182674709,-0.0009258904935479657,-0.000950296781326425,-0.0009710864406196377,-0.000988795398960665,-0.0010038801678402896,-0.0010…	0.0003673727357221098,0.00023496825133602123,0.00011700429640300878,0.000011905932643209395,-0.00008173000954997606,-0.0001651536648453523,-0.00023947882353797512,-0.00030569780177770896,-0.000364694689994909,-0.00041725715640313126,-0.0004640869631675839,-0.0005058093356408229,-0.0005429813097544782,-0.0005760991690131412,-0.0006056050703818207,-0.0006318929475292693,-0.0006553137702414648,-0.00…	0.28	0.122	0.598	2.907	0.306	0.507	0.187	0.0005703290183190192,0.0006253843087248687,0.00024014376137370075,0.0005519788057036497,0.0008824013198676693,0.0005611538150925144,0.0004052050107055776,0.0005703290183190192,0.0004785857077612476,0.000680446579346761,0.0005886800063172715,0.0005336293684056409,0.0004877591667445295,0.0006253843087248687,0.0004418938093844703,0.0005519788057036497,0.0004235490226155852,0.0005886800063172715,0.0…	none	0.472	43.521
4236218	Whole Data Set	1	G1	P2	12:51 PM	T5	43.58,43.57,43.57	39.09766	1000.65967	43.57	1691,1683,1682,1683,1691,1683,1682,1682,1678,1686,1690,1694,1679,1676,1688,1680,1691,1675,1679,1683,1683,1683,1679,1691,1691,1691,1691,1682,1675,1683,1681,1678,1673,1681,1683,1689,1691,1689,1691,1691,1691,1690,1691,1691,1691,1679,1682,1679,1683,1691,1685,1691,1691,1689,1687,1691,1687,1689,1691,1689,1690,1691,1691,1683,1679,1683,1679,1686,1689,1683,1683,1681,1683,1679,1673,1682,1679,1680,1679,1685…	0.00005440368472980864,0.0000852245082087862,0.00013911648061471388,0.0001237976583469417,0.0001875788146914539,0.00023158767695853462,0.00024922693691308657,0.00006253556344016427,0.00010323646399356786,0.00020655484130608625,0.00024396749194891904,0.0002813814626040729,0.0003550586985906727,0.0002738061081485539,0.00026507500008210216,0.00031567075685278226,0.0003893454432229559,0.0004465438024…	0.0082	0.00126	0.00043351761630687556,0.0002237437015867628,0.00013924338077335091,-0.00007366285960907334,-0.0001416342747538109,-0.0003445142062214935,-0.0003268926502909044,-0.0004606025661948056,-0.0005646702488230111,-0.0006621326721588237,-0.0005721846226920996,-0.0005742974563586943,-0.0006487388875634488,-0.0007560300168056052,-0.0007679962116767,-0.0006550697596053732,-0.0007097685835191277,-0.00073816…	2833.99	1287	1682.67	0.546	122.18	53.57812,53.89062,54.43359	39.19824,39.12305,39.09766	87.6093	26.712	39.77	-3.8	-3.8	39.77,39.77,39.73	0.15	139.43	1496,1474,1477,1488,1487,1475,1487,1488,1475,1491,1482,1477,1485,1489,1471,1481,1482,1481,1477,1422,1406,1369,1355,1350,1333,1313,1308,1290,1285,1282,1267,1258,1262,1248,1243,1243,1236,1226,1235,1279,1309,1329,1330,1354,1343,1357,1380,1371,1379,1392,1381,1400,1403,1401,1407,1415,1408,1420,1423,1417,1427,1424,1416,1435,1421,1429,1431,1436,1441,1431,1435,1447,1433,1438,1435,1439,1443,1449,1451,1438…	763.163	3.06	0.00045951803686784007,0.00031446036992856816,0.0001860858696027016,0.00007247579519818715,-0.000028067918494450203,-0.0001170480412176631,-0.00019579450829209093,-0.0002654842984039032,-0.00032715902523625887,-0.0003817405058770073,-0.00043004453869476564,-0.00047279309661345893,-0.0005106251180312658,-0.0005441060566697018,-0.0005737363330890077,-0.0005999588141898387,-0.0006231654324931165,-0.…	0.00143	0.000109865182711034,0.000060415454380188155,0.00015563067244253096,0.00015267828105216055,0.00008944634824661568,0.00016916508597992995,0.00015243318077729688,0.00012364580544329718,0.00008108328184436134,-0.00000107783885276315,0.00004590528048649841,0.0001514505552604911,0.0002673581873646209,0.00013348958189123068,0.00013053740294021428,-0.000005010344286178943,0.00016252471736592279,0.000166…	0.00008871047456460559,-0.000031566515858434544,-0.00014175451793692708,-0.00024269980896346488,-0.00033517767940505444,-0.00041989838736916456,-0.0004975126136015202,-0.0005686164589116797,-0.0006337560224081393,-0.0006934315957051999,-0.0007481015053143794,-0.0007981856327311005,-0.0008440686392519887,-0.0008861029202903562,-0.0009246113118799111,-0.000959889570153461,-0.00099220864283976,-0.00…	0.00045951803686784007,0.00031446036992856816,0.0001860858696027016,0.00007247579519818715,-0.000028067918494450203,-0.0001170480412176631,-0.00019579450829209093,-0.0002654842984039032,-0.00032715902523625887,-0.0003817405058770073,-0.00043004453869476564,-0.00047279309661345893,-0.0005106251180312658,-0.0005441060566697018,-0.0005737363330890077,-0.0005999588141898387,-0.0006231654324931165,-0.…	0.406	0.146	0.447	2.818	0.449	0.1	0.451	0.0014583137883424414,0.0013167898577703843,0.0011941730783016837,0.0010810190775564664,0.0014205695639272857,0.0015338120795694904,0.001392263548172436,0.001269625460953425,0.0012318976310326183,0.0010810190775564664,0.0013828286195508015,0.0012318976310326183,0.001307356568633716,0.0011093048139344261,0.0012318976310326183,0.0012601931962055416,0.0012413292812539784,0.0013356570507661255,0.0013…	none	0.569	47.02
4236199	Whole Data Set	1	G3	P2	12:45 PM	T4	44.38,44.37,44.36	38.01953	1000.85388	44.36	1741,1730,1726,1737,1744,1736,1736,1726,1726,1728,1729,1726,1726,1725,1727,1726,1734,1737,1734,1742,1740,1744,1741,1738,1737,1738,1737,1741,1741,1740,1740,1738,1738,1734,1725,1728,1730,1727,1730,1722,1726,1730,1733,1726,1729,1722,1722,1726,1726,1725,1725,1729,1726,1729,1722,1718,1728,1718,1724,1727,1726,1720,1730,1726,1727,1725,1716,1722,1722,1729,1724,1725,1724,1718,1713,1729,1722,1722,1724,1720…	0.00006436344649020374,0.000053365533949527545,0.00006800138464934929,0.00011339956194400713,0.00008701936345328822,0.00006576808625570498,0.00011885439495429859,0.00014118101464958202,0.000173763016012937,0.00020121861283040656,0.00018765285384091614,0.00008693272798039924,0.00017846895507720272,0.00009569566623068154,0.0001795399383998063,0.00017366665875425476,0.0002677779137246069,0.000254210…	0.0112	0.00111	0.00039812547551228996,0.00020763980489537913,0.00011974662088167145,-0.000016807228569986438,-0.00007390989567699595,-0.00019759120931234767,-0.00029307123541410244,-0.00025796431127829265,-0.0002587027042466406,-0.0003464842958490261,-0.0004444823423914012,-0.0005808324774522536,-0.0005815651152556344,-0.0004953073227043752,-0.000593263155975706,-0.0005709717188406337,-0.0005972859790286987,-0.…	2248.56	1063	1731	0.527	89.081	55.69922,55.78516,55.9082	37.84766,37.93359,38.01953	250.1995	15.656	39.73	-4.63	-4.63	39.73,39.77,39.77	0.12	102.77	1530,1522,1534,1532,1522,1537,1537,1520,1526,1533,1530,1526,1534,1537,1524,1518,1522,1514,1521,1438,1396,1372,1342,1325,1310,1276,1264,1262,1254,1227,1222,1213,1209,1210,1201,1190,1196,1194,1178,1318,1350,1388,1410,1408,1420,1438,1434,1442,1442,1458,1458,1450,1466,1472,1463,1474,1466,1468,1479,1481,1470,1493,1477,1480,1482,1490,1494,1484,1498,1489,1490,1504,1486,1497,1505,1491,1497,1506,1506,1499…	992.94	3.376	0.00037340440871783185,0.0002786761157869675,0.00019202136269244456,0.00011275205463732042,0.00004023874203594468,-0.000026094377722944446,-0.00008677403252144373,-0.0001422820580726106,-0.00019305922400772706,-0.00023950873387230845,-0.0002819994268230885,-0.0003208687064495279,-0.0003564252199765825,-0.00038895130912333507,-0.00041870525207889265,-0.00044592331439828966,-0.00047082162510383616,…	0.00075	0.000028905135203920713,0.00013118392541143942,0.000022888367238633033,0.00009304179121984646,0.00001865598567788969,-0.00002717246599548236,-0.0000854830463521274,-0.00007600350173894839,0.00006907504911054142,0.00015172882917781396,0.00008268701382720445,0.00008860085545016115,0.000021353598493579434,0.00007544517998564205,0.00005994531403766887,0.00006050554494249164,0.000021810258885859415,0.…	0.0001148234456658302,-0.000052270812134968744,-0.00018237798569588603,-0.00028368533661749087,-0.0003625678384032044,-0.00042398933478393825,-0.00047181489979830464,-0.0005090540555291448,-0.0005380501524728859,-0.00056062782969113,-0.0005782078339779225,-0.0005918964232750494,-0.0006025549802292243,-0.0006108542164674856,-0.0006173163785063618,-0.0006223481111884816,-0.0006262660466459953,-0.00…	0.00037340440871783185,0.0002786761157869675,0.00019202136269244456,0.00011275205463732042,0.00004023874203594468,-0.000026094377722944446,-0.00008677403252144373,-0.0001422820580726106,-0.00019305922400772706,-0.00023950873387230845,-0.0002819994268230885,-0.0003208687064495279,-0.0003564252199765825,-0.00038895130912333507,-0.00041870525207889265,-0.00044592331439828966,-0.00047082162510383616,…	0.23	0.176	0.594	0.908	0.108	-0.384	1.276	0.0011418297194978222,0.0013236697006205123,0.0010610363826319253,0.0013539837677045677,0.0009600658432802,0.001222638089430352,0.0010610363826319253,0.0013640889269605485,0.0011620304024124567,0.0011014311722811069,0.0010610363826319253,0.0011418297194978222,0.0012630479135450675,0.001222638089430352,0.0011519299435038956,0.0011620304024124567,0.0011014311722811069,0.0009802580732402911,0.001000…	none	0.268	40.019
4236186	Whole Data Set	1	G2	P2	12:40 PM	T4	44.99,45,45	37.62402	1000.9472	45	1459,1462,1461,1464,1462,1456,1463,1458,1454,1451,1447,1453,1453,1455,1446,1451,1450,1454,1449,1444,1450,1443,1447,1443,1450,1447,1451,1450,1446,1442,1449,1450,1446,1447,1451,1443,1451,1447,1447,1450,1451,1446,1447,1442,1450,1442,1452,1449,1447,1454,1456,1457,1458,1458,1448,1456,1458,1461,1462,1456,1458,1457,1443,1459,1456,1454,1458,1457,1453,1453,1443,1457,1458,1455,1451,1454,1451,1457,1453,1457…	0.00014054963803422554,0.00014996673088465154,0.00018186434392893604,0.00016880079144247334,0.00022318082253759038,0.00023634530088248234,0.00026449907416121267,0.00019897482677233685,0.00024211400601482731,0.0001278937667634635,0.00023846562776434204,0.00016920274477913376,0.0002498050291510843,0.00032292503332547807,0.00026863810767523084,0.0002892958836676204,0.00022002875177820397,0.000214458…	0.0087	0.00101	0.0003663576411523662,0.00006483468340488221,-0.00008675450522643411,-0.0001260060878524469,-0.00017648131951820061,-0.00031301162751139026,-0.0003260499301814735,-0.0003727564950107841,-0.00048303901908099877,-0.0005970295094854961,-0.0005464929552243835,-0.0005034309707323683,-0.0005463740039992616,-0.0005780954358992219,-0.0006920523065834375,-0.0006303142725385267,-0.000583523730459808,-0.000…	2349.32	1130	1462.33	0.519	114.908	53.54199,52.92285,53.08008	37.72168,37.64844,37.62402	171.4273	3.419	40.57	-4.43	-4.43	40.57,40.47,40.61	0.11	147.26	1270,1277,1285,1283,1275,1287,1287,1273,1271,1287,1290,1272,1275,1287,1285,1269,1275,1287,1279,1219,1202,1194,1164,1162,1158,1143,1134,1134,1121,1105,1108,1113,1104,1101,1101,1100,1085,1086,1082,1151,1159,1173,1195,1188,1202,1221,1207,1211,1227,1232,1222,1237,1237,1231,1245,1239,1237,1249,1243,1239,1251,1241,1247,1253,1247,1247,1257,1248,1249,1259,1255,1247,1259,1255,1250,1261,1251,1251,1261,1251…	865.747	3.523	0.0002865367367091624,0.00017708628818979963,0.0000795168828801754,-0.0000074611878473246655,-0.00008499763242716854,-0.0001541173563736597,-0.00021573400986258057,-0.00027066206469846026,-0.00031962758030530696,-0.0003632778010496647,-0.0004021897117569779,-0.00043687766451125175,-0.00046780017755188225,-0.000495365996137995,-0.0005199394954950505,-0.0005418454972618699,-0.0005613735631036654,-0…	0.00084	0.00012295794666280322,0.00016146541061431958,0.00005416424694345572,0.00010607276292238734,0.00004235059509042927,0.0000624172607201106,0.00011097488785599148,0.000052279092093677104,0.000055588642811605266,0.00004884390389751011,0.00011751114492190952,0.00007557215357235557,0.00011239950349209388,0.00011068167334671227,0.00009388071778259256,0.00019105042654042587,0.0001323437649034367,0.000025…	0.00003627345809330631,-0.00009599287718819148,-0.00020742217306552824,-0.0003012970653674392,-0.0003803830484144497,-0.0004470099447137994,-0.0005031405400412366,-0.00055042840585532,-0.0005902666124555931,-0.0006238287679431299,-0.0006521035919649992,-0.0006759240427630582,-0.0006959918555913143,-0.0007128982153879448,-0.0007271411727056787,-0.0007391403159627162,-0.0007492491322493197,-0.00075…	0.0002865367367091624,0.00017708628818979963,0.0000795168828801754,-0.0000074611878473246655,-0.00008499763242716854,-0.0001541173563736597,-0.00021573400986258057,-0.00027066206469846026,-0.00031962758030530696,-0.0003632778010496647,-0.0004021897117569779,-0.00043687766451125175,-0.00046780017755188225,-0.000495365996137995,-0.0005199394954950505,-0.0005418454972618699,-0.0005613735631036654,-0…	0.378	0.138	0.485	2.489	0.55	0.571	-0.122	-0.0000344468802816015,-0.00039687996710094587,-0.00037876549444331787,-0.0005417685547466689,-0.000433106645903515,-0.0003153588894705527,-0.00039687996710094587,-0.00035159236870922213,-0.00021570123148762668,-0.0001794564125132506,-0.00021570123148762668,-0.00025194302583849906,0.000010878529854089283,-0.0004964960633940763,-0.00037876549444331787,-0.00039687996710094587,-0.0001794564125132506…	none	0.562	52.233
4236156	Whole Data Set	1	G1	P2	12:31 PM	T4	43.38,43.38,43.39	39.05664	1001.04138	43.39	1937,1933,1941,1941,1926,1933,1939,1935,1942,1934,1942,1941,1935,1943,1944,1929,1941,1928,1939,1941,1933,1927,1945,1933,1937,1937,1933,1939,1926,1939,1929,1924,1928,1932,1933,1929,1941,1938,1926,1934,1939,1929,1936,1933,1939,1941,1929,1937,1937,1931,1937,1929,1936,1940,1929,1921,1933,1941,1925,1942,1929,1929,1933,1938,1920,1939,1932,1932,1925,1938,1934,1923,1932,1934,1925,1935,1923,1936,1936,1925…	0.00030686098298560985,0.0002868472607411716,0.00020788341985444143,0.0002355952101315084,0.0002015515529124649,0.00020119263973987652,0.0003018918602807421,0.00030433912820081307,0.0003124013079204158,0.0003008112824641986,0.0002836073250556448,0.00024956220673636207,0.00020148713395755436,0.0002712991184926873,0.00024567685291199484,0.00030987919584818835,0.00035443655549328155,0.00037092080762…	0.0155	0.00212	0.0005242754783300961,0.00031052477117435843,0.00007724542716241949,-0.00009421149090766877,-0.00012821708817452234,-0.0002659493923563073,-0.00042605221243245656,-0.0005720866825715585,-0.0007068677261531693,-0.0007800139506782098,-0.0008531460884767504,-0.0008646878960293005,-0.0008762291176514755,-0.0009801237105510285,-0.0010839909426803504,-0.0011123079197211017,-0.0011965621979784656,-0.001…	2476.87	1237	1938.33	0.501	64.724	55.73926,55.91211,55.4541	38.9209,38.99512,39.05664	49.3284	2.649	38.93	-4.46	-4.46	38.93,38.93,38.93	0.16	159.85	1724,1725,1731,1732,1717,1717,1723,1721,1721,1732,1729,1723,1715,1729,1729,1725,1718,1727,1729,1658,1603,1570,1548,1513,1490,1478,1455,1430,1404,1397,1386,1353,1347,1346,1332,1316,1298,1301,1293,1393,1433,1453,1485,1511,1524,1533,1553,1566,1566,1567,1584,1597,1606,1621,1625,1617,1633,1645,1641,1641,1654,1649,1659,1669,1674,1666,1679,1681,1671,1679,1689,1689,1680,1685,1695,1686,1688,1689,1700,1689…	1636.989	3.869	0.0004977814928002298,0.0003649578959341417,0.0002404588798003769,0.00012376270996315676,0.00001438035114960769,-0.00008814658213625206,-0.00018424774655638747,-0.0002743258704885269,-0.000358758441728359,-0.0004378992894167482,-0.0005120800668213109,-0.0005816116411861954,-0.0006467853964744776,-0.0007078744544625278,-0.000765134819303563,-0.000818806450356866,-0.0008691142677785508,-0.000916269…	0.0028	0.0002228380225290689,0.00018803220787273105,0.00010619387667040518,0.0000865143454606512,0.0001441036799067485,0.00017313962829565717,0.0002206590357560654,0.00010185959910860424,0.00014769128461749296,0.00018512744277295794,0.0002511307370894882,0.0002516076633332593,0.00010592395432419128,0.00019039523274934732,0.00015391264061940567,0.00018630896224603163,0.0002086268254001832,0.0002712724351…	0.00011076696990419037,-0.00002417498301617504,-0.00015262197244525055,-0.0002748866109534057,-0.00039126646458776445,-0.0005020447770844841,-0.0006074911592235813,-0.0007078622450040566,-0.0008034023162362982,-0.0008943438970718961,-0.0009809083199178207,-0.001063306264112287,-0.0011417382686733145,-0.0012163952203679206,-0.001287458818289785,-0.0013551020160760849,-0.0014194894428397476,-0.0014…	0.0004977814928002298,0.0003649578959341417,0.0002404588798003769,0.00012376270996315676,0.00001438035114960769,-0.00008814658213625206,-0.00018424774655638747,-0.0002743258704885269,-0.000358758441728359,-0.0004378992894167482,-0.0005120800668213109,-0.0005816116411861954,-0.0006467853964744776,-0.0007078744544625278,-0.000765134819303563,-0.000818806450356866,-0.0008691142677785508,-0.000916269…	0.217	0.161	0.622	3.365	0.31	0.046	0.644	0.002252383294630588,0.0023738107080688953,0.0020282987653077564,0.002056303009225705,0.0021309898224372978,0.002187013362492211,0.001888304625925205,0.0021683380461314104,0.002102980762293899,0.0021403265772539874,0.0021309898224372978,0.0021776756039284515,0.0021309898224372978,0.002317763067721448,0.002205689481954248,0.002093644810319487,0.002317763067721448,0.0023738107080688953,0.0021870133…	none	0.277	45.448
4236128	Whole Data Set	1	G3	P2	12:21 PM	T3	43.29,43.29,43.28	38.41504	1001.33624	43.28	1300,1312,1306,1313,1305,1304,1309,1297,1306,1306,1306,1306,1312,1302,1305,1312,1300,1304,1314,1306,1298,1312,1306,1306,1314,1298,1310,1300,1306,1301,1306,1310,1304,1306,1310,1306,1313,1306,1306,1310,1305,1306,1305,1301,1312,1306,1306,1313,1303,1304,1303,1306,1302,1306,1302,1313,1302,1306,1313,1304,1302,1314,1298,1316,1298,1306,1311,1304,1306,1318,1312,1306,1311,1300,1302,1311,1305,1306,1314,1305…	0.000033657924301164754,0.000019958871662553498,0.000107546872779791,0.00019153017093143744,0.0001742053131287435,0.00011889516963589975,0.0001775477278864992,0.00013490099161275076,0.00012843348963310723,0.0001400533882557045,0.00023126520749549995,0.00024107592774355463,0.0001767205647639265,0.00027516956790689384,0.0003410665293186951,0.00037077990974365677,0.0002286219108872684,0.000263755544…	0.0075	0.00115	0.0004433493047393722,0.0002107454007352983,0.00006504682696180876,-0.000046257225907405915,-0.00017017576443737094,-0.0003139219743772869,-0.0003763564205992563,-0.00038821945493650967,-0.00045605520811622366,-0.0005148514092384502,-0.0005934905825071253,-0.0006468487555285706,-0.0006189966352208264,-0.0006687399142710322,-0.0006282584859724506,-0.000600407479767096,-0.0005996251917579985,-0.000…	2109.44	1031	1310.33	0.511	133.813	53.79688,53.8457,53.91797	38.24316,38.31738,38.41504	283.5607	2.422	38.65	-4.63	-4.63	38.65,38.61,38.69	0.28	161.8	1134,1137,1138,1127,1126,1128,1118,1118,1126,1130,1132,1134,1126,1124,1126,1136,1134,1138,1133,1069,1044,1022,1025,1014,1002,988,980,973,972,974,963,966,970,970,966,958,956,963,964,1018,1046,1066,1077,1070,1069,1078,1078,1082,1084,1085,1088,1098,1101,1092,1086,1094,1104,1105,1100,1100,1102,1106,1112,1099,1101,1106,1098,1101,1113,1114,1106,1106,1110,1114,1114,1106,1111,1106,1111,1114,1118,1124,111…	948.723	3.665	0.00044251596633282516,0.0002984312779507602,0.00017239266072995886,0.00006213991139681697,-0.00003430409127120422,-0.0001186688414192825,-0.00019246722048539425,-0.00025702262713599464,-0.0003134927092781926,-0.0003628901237256924,-0.0004061006957938114,-0.00044389930447278497,-0.00047696377804221264,-0.0005058870493114943,-0.0005311877884616245,-0.0005533197041631094,-0.0005726796797634712,-0.0…	0.00058	0.00010545402514294092,0.00004797896521432105,-0.00004008377240973355,0.00012344621697650614,0.00012377598552286166,0.0000050995377351506374,0.00011083316085735902,0.0001604735144254424,0.000012888317914638536,-0.00003947507568708367,0.0000220473479506247,0.00006317700973439831,0.00020463596947209757,0.00016245211593825154,0.00004716588655391112,0.00019031988502824998,0.00011243056237057419,0.000…	0.0000471275254043331,-0.00009533227156462197,-0.00020261837755343118,-0.00028341526750513005,-0.00034426319712005957,-0.0003900876161123845,-0.0004245978679693175,-0.00045058744971237066,-0.00047016013674980664,-0.00048490027692031206,-0.0004960010384984532,-0.0005043609934370979,-0.0005106568539583969,-0.0005153982502930137,-0.0005189689836543808,-0.0005216580937473068,-0.0005236832556286488,-0…	0.00044251596633282516,0.0002984312779507602,0.00017239266072995886,0.00006213991139681697,-0.00003430409127120422,-0.0001186688414192825,-0.00019246722048539425,-0.00025702262713599464,-0.0003134927092781926,-0.0003628901237256924,-0.0004061006957938114,-0.00044389930447278497,-0.00047696377804221264,-0.0005058870493114943,-0.0005311877884616245,-0.0005533197041631094,-0.0005726796797634712,-0.0…	0.379	0.133	0.488	1.556	0.372	0.508	0.12	0.00048203516857080593,0.00048203516857080593,0.00035088476129422366,0.0002701964994854885,0.0000685414071046154,0.000512306272443677,0.00007862193822334001,0.00010886493554782425,0.0000685414071046154,0.00035088476129422366,0.0000685414071046154,0.00043158801708903283,-0.00005240671925063446,0.00004838104678613686,-0.00013302009462362593,0.00030045284090964437,-0.0002539121082748733,0.0004719452…	none	0.583	35.011
4236109	Whole Data Set	1	G2	P2	12:14 PM	T3	43.4,43.4,43.41	39.48047	1001.5025	43.41	1658,1657,1660,1669,1666,1662,1654,1661,1666,1666,1656,1657,1658,1662,1661,1669,1668,1658,1662,1666,1668,1658,1668,1670,1661,1658,1666,1664,1653,1669,1666,1656,1662,1670,1663,1658,1661,1660,1648,1658,1665,1659,1658,1666,1662,1653,1670,1668,1658,1670,1666,1658,1665,1658,1662,1669,1660,1658,1669,1668,1660,1666,1665,1660,1670,1669,1666,1658,1671,1665,1658,1670,1673,1668,1661,1670,1673,1656,1672,1665…	0.00017689608566027177,0.0002269202782920666,0.0001891179686505358,0.0002956049869733731,0.0003330857743966168,0.0003580178811714891,0.00023864944026354568,0.0002855337189896494,0.0003324203859424763,0.0003949957009170597,0.00034777185566820174,0.00030369229567849064,0.0003631221175226331,0.00040059719013279567,0.00040670276757193667,0.0004410411061526677,0.00039068235548200516,0.0003811048066859…	0.0109	0.00184	0.0005437158971049772,0.00029890237867879083,0.0001451271450999795,-0.000039915208610484626,-0.00029062462607628133,-0.0005192706895960229,-0.0005600899696905991,-0.0005790029160479812,-0.0006855017129968804,-0.0007137872273669699,-0.000795228995239637,-0.0008422615677266558,-0.0009174194113802958,-0.0009456799991144515,-0.0010708077708454556,-0.0010115654733758206,-0.00114291293637249,-0.0012117…	2404.08	1177	1662	0.51	91.897	53.58398,53.97168,54.20215	39.46875,39.50586,39.48047	146.6913	2.891	38.31	-5.1	-5.1	38.31,38.39,38.43	0.46	144.3	1449,1448,1463,1462,1462,1449,1455,1461,1461,1458,1458,1450,1452,1456,1450,1454,1452,1446,1450,1393,1362,1342,1318,1305,1297,1276,1260,1256,1252,1237,1225,1216,1223,1220,1206,1200,1197,1196,1201,1265,1293,1328,1342,1342,1346,1358,1371,1377,1370,1378,1384,1398,1402,1396,1398,1400,1402,1409,1406,1412,1413,1414,1414,1425,1426,1414,1422,1426,1430,1423,1422,1422,1433,1442,1422,1430,1436,1434,1437,1429…	1037.755	3.681	0.0005383042441891872,0.00037661469455306236,0.00022912167022906289,0.0000945787002399898,-0.000028151244829928597,-0.00014010536192789777,-0.00024222978093619576,-0.000335387560463463,-0.00042036598159647036,-0.0004978832012522386,-0.0005685943213583127,-0.0006330969251521469,-0.0006919361273871422,-0.0007456091811248832,-0.0007945696800458059,-0.0008392313917922364,-0.0008799717547395768,-0.000…	0.0012	0.00007998074290922202,0.00014164175961432863,0.0001302105129864192,0.00015034354796389805,0.00019872218636089132,0.00019061236314203104,0.0001542590908644661,0.00019765356924107672,0.00011312296687269145,0.00013159391362338972,0.00022483126694258668,0.0001419567587746294,0.00011059114098775653,0.00015231983233979915,0.00014421092988755658,0.00015271508813577308,0.00015623537254239172,0.000011920…	0.00008079395022528649,-0.00008251429283352512,-0.00022354084383615822,-0.0003453258053003257,-0.0004504944897316132,-0.0005413140133577876,-0.0006197421682433256,-0.0006874696263179589,-0.0007459563851094385,-0.0007964632408394023,-0.0008400789673463566,-0.0008777437867304878,-0.0009102696376758577,-0.0009383576783732236,-0.0009626134013531383,-0.0009835596860590537,-0.0010016480705341143,-0.001…	0.0005383042441891872,0.00037661469455306236,0.00022912167022906289,0.0000945787002399898,-0.000028151244829928597,-0.00014010536192789777,-0.00024222978093619576,-0.000335387560463463,-0.00042036598159647036,-0.0004978832012522386,-0.0005685943213583127,-0.0006330969251521469,-0.0006919361273871422,-0.0007456091811248832,-0.0007945696800458059,-0.0008392313917922364,-0.0008799717547395768,-0.000…	0.309	0.148	0.544	2.486	0.41	0.281	0.309	0.0009542656108429434,0.0005897946313471212,0.0006626643614877961,0.0006535549765433632,0.0007355463204016355,0.0006626643614877961,0.0007173246840011796,0.0008722329680232332,0.0009269196748767631,0.0007902158171887402,0.0009178047455131875,0.0008084405121936433,0.0007082141524890086,0.0006353367798460675,0.0007902158171887402,0.0009542656108429434,0.0008084405121936433,0.0008175531464963824,0.0…	none	0.428	48.88
4236077	Whole Data Set	1	G1	P2	12:09 PM	T3	43.46,43.47,43.47	38.85352	1001.4917	43.47	1847,1843,1837,1848,1841,1855,1839,1841,1841,1846,1839,1853,1847,1839,1840,1852,1849,1836,1840,1849,1849,1853,1841,1852,1849,1836,1843,1849,1852,1851,1841,1849,1849,1839,1841,1848,1849,1846,1845,1841,1849,1841,1841,1837,1833,1849,1849,1844,1839,1846,1838,1841,1849,1849,1849,1841,1849,1849,1843,1849,1853,1838,1837,1845,1849,1836,1841,1849,1849,1835,1844,1840,1838,1837,1846,1851,1844,1843,1843,1841…	0.00011320969605026475,0.00021178123224093083,0.00022176839011358394,0.000312763994450959,0.0002518676687904877,0.00019098197110456485,0.0002490594452798489,0.00023879630208171795,0.00021840969027882894,0.000251175294188724,0.0002814109712849934,0.0001724430583692434,0.00018242827272073835,0.00022531264964501606,0.0002960418562327181,0.00031868342553347147,0.0002932323126686821,0.0003487793770806…	0.0163	0.00189	0.00043949251496173226,0.00021661749239574088,0.00007733177248262033,-0.00004926081714781419,-0.00010502252720617653,-0.0002896860598256073,-0.0002999238981752498,-0.0003379581740137072,-0.0006109033926409665,-0.0007069755364478454,-0.0007575871861498743,-0.0008283828449872182,-0.0009269215123817946,-0.0009093763390770833,-0.000959957464892232,-0.0009070893715084538,-0.0009551461309154529,-0.0011…	2472.08	1230	1842.67	0.502	61.38	51.20703,51.20508,51.16797	38.83984,38.85352,38.85352	102.7762	2.265	37.91	-5.56	-5.56	37.91,37.95,37.99	0.27	159.74	1624,1623,1625,1625,1621,1623,1629,1633,1633,1633,1617,1619,1620,1622,1621,1621,1625,1622,1611,1544,1508,1482,1451,1417,1394,1374,1364,1346,1326,1302,1292,1278,1268,1266,1257,1246,1240,1232,1229,1343,1364,1388,1421,1433,1451,1448,1461,1483,1492,1497,1495,1505,1515,1520,1537,1541,1542,1544,1545,1561,1566,1551,1561,1563,1564,1573,1577,1583,1592,1589,1573,1581,1588,1595,1597,1583,1584,1595,1603,1605…	1392.058	3.833	0.00042292670224953924,0.00031042563571022233,0.00020462221715745305,0.00010511770825095078,0.000011537109172424839,-0.0000764722546255966,-0.00015924206153432232,-0.0002370842437756373,-0.0003102921629722123,-0.0003791417157311236,-0.00044389237340756657,-0.0005047881599671858,-0.0005620585716322683,-0.000615919441777641,-0.000666573754335786,-0.0007142124087766235,-0.0007590149395449269,-0.0008…	0.00194	0.00014031385037881571,0.0000989363081519706,0.0001360311419021502,0.000020996516664382664,0.00016217848065825914,0.00020888934211410495,0.0001354734805658314,0.00014053907886515886,0.00019685798824999468,0.00015547522361933542,0.00019577816880096636,0.0002376867096169898,0.00011942276904745739,0.0002125788968647085,0.0001519752735638278,0.00012661159645337142,0.00013007556152249138,0.00010631462…	0.0001849435072459654,-0.000005022432513122248,-0.0001764341814563938,-0.0003311039486423061,-0.0004706669425958974,-0.0005965986591535222,-0.0007102304807840003,-0.0008127637523062095,-0.000905282481815226,-0.000988764801094471,-0.0010640933066762798,-0.001132064390879247,-0.0011933966614724742,-0.0012487385389815665,-0.0012986751119570595,-0.0013437343226809287,-0.0013843925487080624,-0.0014210…	0.00042292670224953924,0.00031042563571022233,0.00020462221715745305,0.00010511770825095078,0.000011537109172424839,-0.0000764722546255966,-0.00015924206153432232,-0.0002370842437756373,-0.0003102921629722123,-0.0003791417157311236,-0.00044389237340756657,-0.0005047881599671858,-0.0005620585716322683,-0.000615919441777641,-0.000666573754335786,-0.0007142124087766235,-0.0007590149395449269,-0.0008…	0.255	0.154	0.591	2.281	0.488	0.149	0.363	0.0008573682818972906,0.0008573682818972906,0.0007319687276158968,0.0007409246379508341,0.0009828040548985003,0.0008573682818972906,0.0006782371436761334,0.0006513738444086215,0.0008573682818972906,0.0006961469330268208,0.0011441318732109927,0.0008573682818972906,0.0006066053711445073,0.0005707939149487643,0.0010455355299582299,0.0009290414301822194,0.0009200816397503751,0.0009469615656047546,0.0…	none	0.338	45.292
4236001	Whole Data Set	1	G3	P2	11:32 PM	T2	43.04,43.04,43.04	41.10938	1002.17767	43.04	1429,1433,1423,1417,1414,1436,1415,1424,1433,1431,1422,1433,1421,1429,1410,1431,1422,1425,1429,1417,1431,1432,1423,1417,1428,1421,1421,1430,1415,1429,1428,1420,1429,1416,1427,1423,1425,1429,1417,1427,1420,1421,1431,1415,1425,1424,1420,1425,1429,1413,1427,1413,1418,1424,1420,1423,1425,1414,1422,1425,1414,1425,1416,1416,1425,1425,1415,1427,1424,1409,1425,1424,1409,1425,1415,1421,1427,1409,1416,1425…	0.00027531984550789547,0.00011933316196832481,0.00011601184613725507,0.00014636010019844451,0.00024181507423494164,0.00013073822993161312,0.00026210965155256825,0.00025654042412717656,0.0002060714925638916,0.00014887602215070782,0.00017248938159471135,0.0002365106230191981,0.0002982943898925092,0.00029272466238280346,0.0001681798938535669,0.00014690280321271782,0.0003321455966294472,0.00016943693…	0.0068	0.00112	0.0003794682589979354,0.00017859396584126257,0.000002494674598566859,-0.00022958705229555098,-0.0002082359148885023,-0.00038640787853426824,-0.0004255766615703511,-0.0005185182185223547,-0.0005554319915527526,-0.0004915234837819205,-0.0006561255051671349,-0.0006571898103463898,-0.00067617144818262,-0.0006234819404703768,-0.0007813066601560054,-0.0006278512390973507,-0.0006199568151140335,-0.00072…	1939.45	1079	1424.33	0.444	147.793	55.06055,54.06641,53.99414	40.8252,40.98633,41.10938	240.5787	4.84	40.23	-2.81	-2.81	40.23,40.27,40.27	0.2	189.29	1243,1249,1252,1245,1241,1244,1245,1247,1241,1243,1241,1245,1241,1241,1249,1246,1245,1244,1241,1172,1130,1101,1084,1068,1058,1044,1036,1034,1031,1034,1028,1022,1021,1017,1006,1008,1005,1012,1012,1106,1135,1148,1153,1167,1164,1171,1179,1177,1181,1182,1189,1193,1201,1201,1199,1200,1209,1208,1219,1219,1220,1219,1217,1220,1213,1209,1214,1213,1211,1209,1214,1211,1214,1215,1217,1217,1230,1216,1225,1230…	1581.354	5.119	0.0003856265339733249,0.00023201709879429582,0.00009951209438339374,-0.000014788021188739736,-0.00011338442121065621,-0.0001984346422766773,-0.00027179979660047816,-0.00033508529781953926,-0.0003896759914732495,-0.00043676645889765295,-0.0004773871576620859,-0.0005124269705660391,-0.0005426526566248689,-0.0005687256296807229,-0.0005912164317967829,-0.000610617218149001,-0.0006273525266160852,-0.0…	0.00092	0.00000728318375068209,0.00006128433707282379,0.00008348090478234625,0.0002281712573418407,-0.00001048884891970304,0.00012462616648206776,0.00010228754061456337,0.00009267421108994517,0.00013396031934017746,0.00016093299184201712,0.00010518883159557262,0.00015602070068153367,0.0001002771521596757,0.00017815219299953153,0.000036519004028428084,0.00009847667627478541,0.00013817267583350024,0.000074…	-0.000008398142949345567,-0.00020472805869132572,-0.0003590772948150363,-0.00048042246323696104,-0.0005758207319238467,-0.0006508202542518482,-0.0007097828373977792,-0.0007561376154460501,-0.0007925804802809627,-0.0008212308687261996,-0.0008437550243265187,-0.0008614629024056282,-0.0008753843541851643,-0.00088632902066548,-0.0008949334195645537,-0.0009016979637877636,-0.0009070160643412711,-0.000…	0.0003856265339733249,0.00023201709879429582,0.00009951209438339374,-0.000014788021188739736,-0.00011338442121065621,-0.0001984346422766773,-0.00027179979660047816,-0.00033508529781953926,-0.0003896759914732495,-0.00043676645889765295,-0.0004773871576620859,-0.0005124269705660391,-0.0005426526566248689,-0.0005687256296807229,-0.0005912164317967829,-0.000610617218149001,-0.0006273525266160852,-0.0…	0.266	0.12	0.614	2.172	0.502	0.487	0.011	0.0003575272635824665,-0.00003970708910387356,-0.00003970708910387356,0.00006859352413874353,0.00006859352413874353,-0.000021658862284018983,0.00012275396009636544,-0.000021658862284018983,-0.00003970708910387356,-0.00007580129277762665,0.00041172374641940926,-0.00011189249691224794,-0.000021658862284018983,-0.00003970708910387356,0.000176921151191039,-0.00012993697430819083,0.0001408089398072919…	none	0.454	40.313
4235996	Whole Data Set	1	G2	P2	11:20 PM	T2	42.06,42.08,42.09	43.64648	1002.3988	42.09	1669,1661,1669,1668,1660,1664,1671,1676,1673,1677,1675,1680,1677,1660,1670,1662,1662,1664,1663,1664,1666,1670,1657,1665,1661,1670,1669,1683,1665,1679,1675,1681,1673,1680,1674,1675,1673,1674,1677,1675,1675,1665,1669,1669,1679,1676,1677,1675,1673,1675,1663,1659,1663,1665,1665,1661,1663,1667,1669,1659,1663,1665,1659,1657,1664,1667,1662,1661,1665,1665,1667,1675,1673,1665,1675,1675,1675,1675,1678,1677…	0.00007267439140200413,0.0002667653041333537,0.000199988273559419,0.00028802820208930554,0.00012092273833438967,0.00029782193572464754,0.0001565123729218504,0.0002445400072279842,0.00020930253280467337,0.0002715347837491579,0.00021622913138695968,0.0002239922222775034,0.00020882299177058935,0.000334127397580538,0.00016702251708937768,0.00023211148379774575,0.0003029426051370491,0.0002304379769527…	0.0137	0.00158	0.0003913392788733309,0.00026435457361519913,0.000014203707471820113,-0.00006397322991202008,-0.00025380650093482615,-0.00019450996428872893,-0.0004501036743634863,-0.0005596594662261883,-0.0004260039318594126,-0.0006185247572750822,-0.000653673838445255,-0.0006830993876048606,-0.0007382591812219169,-0.0008820361276638108,-0.0008542715492308343,-0.0009179807730828907,-0.0008359049247449826,-0.001…	2010.53	1156	1666	0.425	73.089	53.03613,53.96973,54.84277	43.59473,43.63281,43.64648	106.1672	2.929	39.65	-2.44	-2.44	39.65,39.65,39.65	0.14	119.5	1473,1483,1477,1465,1465,1470,1476,1477,1467,1464,1470,1478,1476,1471,1468,1473,1480,1477,1473,1430,1399,1366,1353,1334,1331,1314,1291,1278,1270,1264,1256,1245,1227,1216,1225,1216,1211,1198,1193,1288,1306,1337,1352,1360,1357,1368,1369,1391,1400,1403,1399,1401,1398,1407,1421,1423,1415,1429,1431,1422,1435,1433,1436,1421,1432,1432,1441,1441,1445,1446,1436,1447,1447,1441,1435,1435,1451,1454,1449,1453…	1553.002	5.602	0.00037942044661482053,0.00026810663286557694,0.00016463843339183776,0.00006846287402726423,-0.000020934044698824083,-0.00010403009457386823,-0.0001812693730997041,-0.00025306467692176116,-0.000319799707974354,-0.00038183112413255516,-0.00043949044533013535,-0.0004930858253305996,-0.0005429036986203516,-0.0005892103112256226,-0.0006322531436344427,-0.0006722622334283029,-0.0007094514046921614,-0.…	0.00162	0.0001468818619220152,0.00006311513972007569,0.0001601508014140949,0.00015363459568183907,0.00008137133347881004,0.00013731493841474173,0.00011271830526674285,0.00015387122315644894,0.00014242373496255612,0.00012111421695523109,0.00017706289840946124,0.00009329046523628206,0.00016074236993929506,0.00018546002325951942,0.00004251938531572564,0.00018064652554274798,0.0001790617576692575,0.000123231…	0.00006864093126818607,-0.00009406398587297042,-0.00024038033042539006,-0.000371958853430994,-0.0004902840328174542,-0.0005966908213800656,-0.0006923797078108086,-0.0007784302606941699,-0.0008558133082740106,-0.000925401891404448,-0.0009879811132566946,-0.0010442569969069222,-0.001094864450737067,-0.0011403744315147723,-0.0011813003859668298,-0.0012181040435203924,-0.0012512006255660632,-0.001280…	0.00037942044661482053,0.00026810663286557694,0.00016463843339183776,0.00006846287402726423,-0.000020934044698824083,-0.00010403009457386823,-0.0001812693730997041,-0.00025306467692176116,-0.000319799707974354,-0.00038183112413255516,-0.00043949044533013535,-0.0004930858253305996,-0.0005429036986203516,-0.0005892103112256226,-0.0006322531436344427,-0.0006722622334283029,-0.0007094514046921614,-0.…	0.171	0.126	0.703	2.081	0.525	0.154	0.32	0.0008929573670836588,0.0007928402310385965,0.0006017715824852209,0.00047443916803072714,0.0006745497274684801,0.0006836478531830164,0.0007018446764275511,0.0005653870829851914,0.0007473400705025901,0.0008929573670836588,0.0007473400705025901,0.0005653870829851914,0.000965784328816078,0.0004926272274145498,0.0005471959762595731,0.0006017715824852209,0.0006745497274684801,0.0006017715824852209,0.0…	none	0.28	47.492
4235987	Whole Data Set	1	G1	P2	11:07 PM	T2	38.38,38.4,38.41	53.52246	1002.73169	38.41	1993,1989,2001,1987,1988,1985,1996,1980,1989,1980,1996,1989,1988,1987,1995,1980,1985,1985,1994,1989,1984,1993,1981,1987,1993,1982,1980,1993,1977,1985,1982,1996,1982,1998,1993,1977,1985,1997,1981,1985,1987,1996,1977,1985,1991,1980,1977,1977,1990,1984,1985,1992,1977,1985,1991,1977,1980,1995,1979,1974,1981,1982,1989,1982,1984,1989,1977,1980,1989,1977,1982,1989,1976,1980,1993,1991,1984,1989,1974,1977…	0.00023908982977881074,0.00026463282340870466,0.00016223008716529055,0.00038580379147326826,0.00024377060292281143,0.00032415034407088923,0.00032531868705577794,0.00034476741668550267,0.0004434418899158933,0.00026485061708942666,0.00036959762542455925,0.0004926498584656798,0.00031404990013356204,0.00039747244704223706,0.0003194326801047681,0.0005674015223488072,0.0003613687135175416,0.00051792024…	0.0101	0.00178	0.0004604740980826427,0.00020275434822437927,-0.00019171009466360271,-0.000233115827936076,-0.0004843102035885416,-0.00039496507031500864,-0.0006490886090412656,-0.000635746606520932,-0.0009079310500693429,-0.0009401371419216482,-0.000984482829504926,-0.0009772161094095814,-0.0010519082908159423,-0.0010749923734868572,-0.001134489650499312,-0.0011757715048208268,-0.0013080512946148804,-0.00115516…	2992.93	1284	1992.33	0.571	98.729	57.75,57.56641,57.33691	53.87207,53.75195,53.52246	125.1357	4.079	37.87	-0.54	-0.54	37.87,37.91,37.95	0.47	218.6	1753,1761,1753,1764,1748,1761,1750,1760,1747,1753,1757,1747,1759,1753,1761,1747,1759,1751,1753,1630,1578,1522,1499,1461,1438,1408,1392,1376,1350,1348,1328,1329,1305,1307,1300,1284,1294,1280,1286,1421,1473,1489,1524,1535,1551,1576,1583,1605,1605,1622,1632,1628,1649,1648,1663,1657,1677,1681,1671,1688,1683,1698,1693,1704,1706,1704,1715,1705,1721,1719,1707,1725,1716,1729,1731,1727,1734,1725,1732,1737…	1454.395	2.667	0.00040875443337069946,0.00024103189738560122,0.00008907719566229899,-0.000048592028334345366,-0.00017331877269234413,-0.0002863197783384917,-0.0003886973986537432,-0.0004814503532091629,-0.000565483470527852,-0.000641616514915967,-0.0007105921834707922,-0.0007730833512787073,-0.000829699635481781,-0.0008809933422471265,-0.0009274648546532061,-0.000969567514053276,-0.0010077120425349096,-0.001042…	0.00187	0.00023709356322087683,0.00012547748913181088,0.0002468043762712257,0.00022626064064886763,0.00010939426230195926,0.00013263593598932978,0.00013486336708774975,0.0002106495750751418,0.0002741860572259309,0.00011002407171361114,0.00015778356019215917,0.0002055481966226116,0.0000764312881105901,0.00013994793489137156,0.00014042412142489138,0.00013564658627243116,0.00016064068095957695,0.00017512772…	0.00010586001728548375,-0.0001139221119474342,-0.0003078528447839253,-0.00047897289567141793,-0.0006299653216136581,-0.0007631975908520092,-0.0008807587033093371,-0.0009844919448221694,-0.0010760237887273167,-0.001156789397962036,-0.0012280551275349611,-0.0012909383801926778,-0.0013464251266065749,-0.0013953853647857032,-0.0014385867611097197,-0.0014767066868649086,-0.001510342839008753,-0.001540…	0.00040875443337069946,0.00024103189738560122,0.00008907719566229899,-0.000048592028334345366,-0.00017331877269234413,-0.0002863197783384917,-0.0003886973986537432,-0.0004814503532091629,-0.000565483470527852,-0.000641616514915967,-0.0007105921834707922,-0.0007730833512787073,-0.000829699635481781,-0.0008809933422471265,-0.0009274648546532061,-0.000969567514053276,-0.0010077120425349096,-0.001042…	0.334	0.182	0.484	4.757	0.354	0.328	0.318	0.0016198718058265363,0.0017556191332690413,0.0015035507154086056,0.0014938586973785187,0.0015617073661990158,0.0017556191332690413,0.001522935400374538,0.0012903762666422647,0.001542320950612217,0.0017168298527337957,0.0015326280673295186,0.0013485043762012541,0.0014066402669538338,0.0014550927880513454,0.0014744753101755311,0.0014066402669538338,0.0013291274752073776,0.0016101771915753135,0.001…	none	0.377	45.921
4234021	Whole Data Set	1	G3	P2	4:57 PM	T1	39.43,39.42,39.42	47.48535	1001.36798	39.42	1894,1884,1894,1891,1892,1887,1894,1892,1890,1892,1891,1892,1883,1891,1892,1884,1887,1884,1888,1879,1884,1891,1886,1874,1880,1888,1888,1872,1884,1887,1886,1884,1878,1884,1882,1876,1874,1884,1884,1880,1883,1884,1879,1884,1872,1875,1883,1876,1872,1884,1884,1880,1872,1883,1883,1874,1874,1882,1875,1873,1878,1883,1871,1876,1880,1868,1880,1879,1874,1868,1880,1878,1870,1874,1879,1876,1870,1878,1883,1868…	0.00001988972325357459,-0.000015338583137494473,-0.000019457074177503417,0.000022050256751115977,-0.0000028080235206543705,0.00007810856759245035,0.000032506575733006825,-0.00004626859559707376,-0.000019281760091998274,0.000022223190745683392,0.00009069497906646062,0.00008450067091159997,0.000055492138687267735,0.00013226412378393736,0.00016340768145717074,0.00010535470300559869,0.000057680053201…	0.0047	0.00035	0.00019676322666587913,0.00004745348873305159,0.000020524189538074836,-0.000010549842032030063,-0.00015149108852064694,-0.00017218749474349045,-0.00012862964565646577,-0.000053971933255708284,-0.000033210463237426224,-0.00012646610744615591,-0.00018032422047855812,-0.00019894539523223928,-0.00018855248803017455,-0.00021338976512835005,-0.00011595142658077239,-0.0002195443246982321,-0.000178067353…	5543.83	1386	1889.67	0.75	212.287	60.45215,60.24609,59.75098	47.33789,47.42383,47.48535	-5513.9614	4.189	37.11	-2.31	-2.31	37.11,37.11,37.15	0.16	65.78	1612,1608,1603,1604,1601,1598,1603,1601,1607,1610,1612,1611,1604,1601,1612,1612,1608,1607,1596,1536,1514,1506,1502,1491,1480,1473,1462,1470,1468,1468,1456,1454,1460,1459,1458,1458,1452,1449,1453,1508,1522,1538,1546,1564,1570,1562,1568,1571,1567,1574,1572,1579,1580,1588,1591,1596,1586,1582,1590,1596,1602,1588,1592,1596,1591,1592,1599,1607,1599,1596,1604,1604,1604,1602,1599,1596,1596,1599,1603,1608…	221.825	0.627	0.00017563835363890265,0.00010795079621168192,0.00005320968109367733,0.00000893877225515658,-0.000026864542404467375,-0.000055819840008402384,-0.00007923692491529036,-0.00009817507823828993,-0.00011349097484589643,-0.00012587743538901647,-0.00013589476631759386,-0.00014399610556485525,-0.00015054792042124417,-0.00015584658482749154,-0.00016013178596724215,-0.00016359736661176628,-0.00016640009367…	0.00016	0.000008887046038283735,0.000048654481252588614,-0.000029960658764228163,0.00016595663943304442,0.000042707401807624556,-0.000010173521480745414,-0.00006647866295180512,-0.000014709476388394068,0.0001451724694566233,0.00009399513123890924,0.00006341380925892098,0.00002597175840099854,0.0001275162829712093,0.000007710031987628264,-0.00000570951757651521,-0.000008835303193276959,0.00003950884336029…	-0.000005303440235554486,0.040657293215335705,10.130354573556772,2513.7085709681833,623731.9385586999,154767943.10877588,38402901514.07236,9528994280562.516,2364449779028270,586695992561428100,145578134389094200000,3.612261457536727e+22,8.963181793998095e+24,2.224053513752129e+27,5.5185916627790916e+29,1.3693399800041844e+32,3.3977726482005127e+34,8.430966113195772e+36,2.0919936959143393e+39,5.19…	0.00017563835363890265,0.00010795079621168192,0.00005320968109367733,0.00000893877225515658,-0.000026864542404467375,-0.000055819840008402384,-0.00007923692491529036,-0.00009817507823828993,-0.00011349097484589643,-0.00012587743538901647,-0.00013589476631759386,-0.00014399610556485525,-0.00015054792042124417,-0.00015584658482749154,-0.00016013178596724215,-0.00016359736661176628,-0.00016640009367…	0.659	0.21	0.131	1.727	0.52	0.312	0.168	0.00034633370543328583,0.00012735500163117708,0.0000975028221761587,0.00016716109976892466,0.0002169238536995158,0.00025673816266608775,0.00008755255166367507,0.00008755255166367507,0.0005255802610883283,0.00026669231024789423,0.00018706551711064666,0.00020697084674574557,0.0005056603233771995,0.0005654228777446675,0.0005056603233771995,0.00029655612197732484,0.0004957006971391359,0.0003463337054…	none	0.645	39.106
4233993	Whole Data Set	1	G2	P2	4:47 PM	T1	39.85,39.86,39.86	46.98926	1001.44232	39.86	1607,1610,1613,1615,1603,1607,1617,1617,1611,1603,1619,1606,1608,1611,1617,1614,1608,1616,1619,1610,1607,1619,1617,1609,1606,1621,1615,1613,1608,1621,1615,1607,1605,1613,1615,1607,1617,1613,1607,1611,1623,1614,1615,1607,1616,1618,1611,1619,1605,1607,1617,1623,1607,1606,1615,1610,1613,1609,1611,1617,1616,1616,1615,1607,1619,1615,1607,1607,1616,1601,1607,1615,1614,1608,1607,1615,1605,1601,1611,1607…	0.0000013484472131787105,0.00009814525582350816,-0.00006302803428623075,-0.00004831950233290259,0.000013283519327222212,0.000057302994079008604,0.00009252956625273061,0.0002127804574342798,0.00015418908927083868,0.000054575369663565185,0.00009565911311265081,0.00023641733587842487,0.00021007663756362612,0.0001602891358561247,0.0002805279925307073,0.00025711743994689647,0.0003216603916098713,0.000…	0.0139	0.00113	0.00042737795198935047,0.00029841847794058083,0.00014606373811342426,0.00009337282634963614,0.00009049275800619061,-0.000029551820869094844,-0.0001232039729239984,-0.0001992656690856171,-0.00023433219994814427,-0.0002869534312015993,-0.0003571212004108867,-0.0003716858151463934,-0.0004301311218567345,-0.00038910875157121015,-0.0005177418498958517,-0.0005469151553451353,-0.0004006120072860837,-0.0…	3418.9	1161	1612.67	0.66	71.742	60.54395,60.60352,60.43652	47.00195,47.00195,46.98926	100.5907	3.772	35.69	-4.17	-4.17	35.69,35.73,35.73	0.22	69.83	1430,1414,1417,1419,1419,1415,1413,1419,1415,1411,1415,1420,1414,1419,1415,1411,1411,1416,1411,1377,1363,1346,1332,1320,1310,1302,1294,1292,1282,1273,1260,1250,1248,1242,1238,1228,1226,1222,1220,1251,1264,1275,1287,1285,1287,1303,1310,1317,1321,1322,1329,1319,1327,1326,1330,1341,1331,1337,1344,1345,1355,1345,1352,1353,1351,1354,1359,1361,1363,1362,1363,1367,1365,1367,1371,1375,1379,1379,1383,1384…	293.89	1.509	0.00041614063706916073,0.00033791265425944133,0.0002651003514718837,0.0001973288041711872,0.00013424904364045184,0.00007553626007421267,0.000020888130070351564,-0.000029976740091180423,-0.00007732026339868825,-0.00012138622074902607,-0.00016240151622226877,-0.0002005773454544121,-0.00023611028312427548,-0.0002691832951542886,-0.0002999666808371757,-0.0003286189497397308,-0.00035528763789902926,-0…	0.0007	0.00010853884513291551,-0.000005232927530442168,0.000016400596012397848,0.00005271765461672422,0.000015624075890813092,0.000037258554036948604,0.00009315555056708611,0.00013763737867282226,0.00015601414668208719,0.00007485936122663347,-0.00003727148523374971,0.000013721918273411245,0.00006145832762846352,0.00008309487374649582,0.00004273630076053538,0.0002585567722298172,0.0000321716701080792,0.0…	0.00013274827375736066,0.00006548060089964247,0.000004650234185881981,-0.00005035885647133994,-0.00010010374900459428,-0.00014508821072865217,-0.00018576780000006227,-0.0002225544796638453,-0.00025582078900775174,-0.00028590361647353097,-0.0003131076113315183,-0.00033770826886862163,-0.0003599547203334565,-0.0003800722558924486,-0.0003982646061469168,-0.0004147160053161018,-0.00042959305698002235…	0.00041614063706916073,0.00033791265425944133,0.0002651003514718837,0.0001973288041711872,0.00013424904364045184,0.00007553626007421267,0.000020888130070351564,-0.000029976740091180423,-0.00007732026339868825,-0.00012138622074902607,-0.00016240151622226877,-0.0002005773454544121,-0.00023611028312427548,-0.0002691832951542886,-0.0002999666808371757,-0.0003286189497397308,-0.00035528763789902926,-0…	0.528	0.188	0.284	2.073	0.606	0.026	0.368	0.0005731553540858544,0.0006450777641541044,0.000815941239830887,0.0007889583268212387,0.0006630602279015475,0.0008609164873161383,0.000815941239830887,0.0010408640677991097,0.0007529837171046013,0.0005282098955399783,0.0008609164873161383,0.0006810434362645773,0.0007349975296629261,0.0007170120870835809,0.0010228659541660543,0.0007529837171046013,0.0005911348399879396,0.0006810434362645773,0.000…	none	0.576	46.46
4233976	Whole Data Set	1	G1	P2	4:38 PM	T1	39.33,39.33,39.32	46.62793	1001.56409	39.32	2095,2106,2105,2094,2097,2106,2104,2096,2094,2103,2103,2093,2101,2104,2107,2099,2093,2099,2107,2091,2097,2107,2093,2095,2101,2086,2091,2097,2104,2087,2103,2099,2107,2089,2101,2095,2091,2093,2099,2097,2099,2086,2095,2095,2094,2082,2087,2095,2095,2087,2091,2095,2093,2087,2091,2094,2095,2082,2084,2099,2097,2083,2094,2095,2083,2083,2091,2093,2094,2099,2086,2095,2094,2086,2091,2093,2083,2092,2083,2087…	0.00011108252966772444,0.00010645694031653315,0.00004581891402986523,0.00022989253710208236,0.00009258176066102989,0.00016755855014493742,0.000018485615918767706,0.0001700981081831707,0.00021559436228181725,0.00020801761018035528,0.0001178954684647413,0.00014864440686249914,0.00012927984368190748,0.00019540373364887318,0.00023794735512816493,0.00010656370459881936,0.000231638983140572,0.000241751…	0.0085	0.00085	0.0002927251998739157,0.0000876651401700174,0.00014787543431056635,-0.00010423210802295495,-0.00014713497264203242,-0.00021653281297662378,-0.00030652349803320827,-0.0003229068114179922,-0.00023919986356856708,-0.000514576901982001,-0.00029257770331679806,-0.0005208371515766585,-0.0003665454516183303,-0.0005329803610316778,-0.0005817037807255072,-0.00043038542845516456,-0.0005144225151875606,-0.0…	5048.71	1495	2101.67	0.704	117.886	62.85352,62.84277,62.8916	46.5918,46.61621,46.62793	89.7241	6.018	36.07	-3.25	-3.25	36.07,36.03,36.07	0.28	84.89	1810,1811,1815,1819,1816,1807,1806,1805,1815,1808,1814,1814,1808,1811,1814,1808,1814,1811,1803,1740,1705,1684,1668,1662,1648,1636,1622,1613,1605,1606,1605,1601,1598,1584,1584,1574,1574,1578,1578,1632,1658,1673,1687,1691,1701,1711,1723,1728,1735,1735,1745,1752,1755,1755,1755,1753,1752,1755,1771,1767,1774,1775,1773,1770,1770,1774,1770,1772,1774,1786,1787,1783,1775,1779,1774,1783,1787,1789,1795,1795…	323.007	1.053	0.00028769019487264065,0.0001932904048821645,0.00010938810579906382,0.000034815950584096895,-0.00003146359591435163,-0.00009037269236431358,-0.00014273095110152657,-0.00018926684153606257,-0.00023062782547183993,-0.0002673893653534544,-0.0003000629307736074,-0.00032910311463704093,-0.0003549139579893816,-0.0003778545715093229,-0.00039824413187692677,-0.00041636632253337023,-0.00043247328061718894…	0.00057	-0.000011279495812154657,0.000002883421280341034,0.000028823250860205023,-0.000007482650618715304,0.00003696255899132708,0.00002589074728712531,0.00003668989027874525,0.000007112628829744157,0.00007006637700865437,-0.00003689687557305473,0.000022685679378645294,0.00011592875949217185,-0.000006185554298444495,0.00006686064017862163,0.00011972602970408145,-0.00006799050789895548,-0.0000403733156499…	0.00008202103964460427,0.000033052100512299,-0.000011714488499711727,-0.000052639358984565485,-0.00009005219434159249,-0.00012425438564651182,-0.0001555214596037542,-0.00018410529814006022,-0.00021023616751999997,-0.0002341245733296038,-0.0002559629562715199,-0.0002759272424327187,-0.0002941782605134218,-0.00031086303743419873,-0.0003261159827584063,-0.000340059971471468,-0.00035280733383966653,-…	0.00028769019487264065,0.0001932904048821645,0.00010938810579906382,0.000034815950584096895,-0.00003146359591435163,-0.00009037269236431358,-0.00014273095110152657,-0.00018926684153606257,-0.00023062782547183993,-0.0002673893653534544,-0.0003000629307736074,-0.00032910311463704093,-0.0003549139579893816,-0.0003778545715093229,-0.00039824413187692677,-0.00041636632253337023,-0.00043247328061718894…	0.584	0.203	0.214	2.346	0.505	0.256	0.239	0.0006950883951111805,0.0006206942393207983,0.0006485905543687848,0.0004254701905683719,0.0005927997160396493,0.0006485905543687848,0.0007974011717461852,0.00039758820321259333,0.0004998309093517425,0.0007229894893293878,0.0004440591766561651,0.00035112220178763444,0.00027678693865180396,0.0007694952967200494,0.0004998309093517425,0.00029536956164476403,0.0007694952967200494,0.0007787970558290828…	none	0.59	46.525
4233934	Whole Data Set	1	G3	P3	4:07 PM	T0	44.11,44.12,44.11	40.44727	1001.81561	44.11	1489,1491,1478,1489,1476,1488,1482,1477,1488,1475,1489,1475,1489,1489,1481,1479,1481,1481,1484,1484,1489,1479,1489,1486,1478,1490,1479,1487,1487,1481,1481,1475,1479,1483,1481,1479,1480,1475,1491,1478,1479,1485,1475,1487,1475,1487,1480,1483,1488,1480,1487,1479,1478,1485,1478,1481,1489,1474,1475,1487,1475,1487,1480,1483,1487,1475,1486,1485,1475,1486,1481,1486,1488,1481,1483,1487,1474,1487,1482,1489…	0.000019099697850984886,0.00011721292486543405,0.00007372410310804885,0.00010242539924475906,0.00012835071720673568,0.000021013024405917486,0.00003583024561957162,0.00008673641028997837,0.00019040238838140977,0.00011914741958953956,0.00011453081251971498,0.00014045272342992507,0.00016359867387610538,0.00021173392412350385,0.00025431871181321716,0.0001580746748898651,0.0002811763874971108,0.000240…	0.0068	0.00082	0.00039876587236587673,0.00013870182587019032,0.000034175231245216075,-0.00006754749931928517,-0.00012486290998848815,-0.0002653627715426231,-0.0002034133565977856,-0.00018028579362196784,-0.0003346191009781972,-0.0003946593092424602,-0.00032164209102769365,-0.0004093987828058978,-0.00043893931669362283,-0.0004961868347847267,-0.00043427598009558544,-0.0003529572434728231,-0.0004212993582576348,-…	2969.07	1169	1486	0.606	147.754	53.4707,52.33887,52.87109	40.75781,40.59668,40.44727	250.3761	5.381	39.05	-5.06	-5.06	39.05,39.05,39.09	0.18	116.1	1283,1290,1295,1287,1289,1283,1295,1291,1289,1283,1293,1296,1283,1299,1283,1286,1286,1294,1287,1246,1235,1210,1201,1206,1184,1187,1182,1173,1180,1158,1168,1166,1150,1162,1150,1150,1158,1148,1150,1179,1211,1217,1229,1235,1227,1243,1239,1249,1255,1246,1255,1247,1259,1251,1259,1255,1255,1267,1253,1267,1259,1259,1259,1272,1259,1272,1266,1259,1277,1265,1272,1267,1267,1266,1273,1261,1275,1275,1265,1275…	516.017	2.169	0.0003490951339216727,0.00023681267715069054,0.0001399529944805882,0.00005639766093379372,-0.000015680768105609294,-0.00007785872506246437,-0.000131496108435721,-0.0001777660252347887,-0.00021768044808599907,-0.00025211234815756634,-0.00028181478797381534,-0.00030743739169897017,-0.00032954055311324424,-0.00034860769202488533,-0.00036505582717902816,-0.00037924469690419575,-0.00039148462697475276…	0.00042	0.000057053002398773275,0.00015684246617898214,0.00004326687794302026,-0.000004140582955018007,0.0001320231058326401,0.00010445337684456898,0.00009342460077079908,0.0001270537479942522,0.00017888196042418016,0.00014800103148185267,0.00003773635083735034,0.000015133815049481703,-0.000004160378577078355,0.00001292452999534786,0.0000564698591142182,0.000151294955893995,0.00009560660471034726,0.00007…	-8.221041366392938e-7,-0.00009412929600848187,-0.00016676968402585363,-0.00022332080152772616,-0.0002673462944800186,-0.00030162048949708734,-0.00032830322182540077,-0.00034907594031375184,-0.00036524766621074366,-0.00037783748292799675,-0.00038763875497426045,-0.00039526912290433717,-0.0004012094247828609,-0.000405833996852171,-0.00040943426284228236,-0.00041223709843556263,-0.000414419128147960…	0.0003490951339216727,0.00023681267715069054,0.0001399529944805882,0.00005639766093379372,-0.000015680768105609294,-0.00007785872506246437,-0.000131496108435721,-0.0001777660252347887,-0.00021768044808599907,-0.00025211234815756634,-0.00028181478797381534,-0.00030743739169897017,-0.00032954055311324424,-0.00034860769202488533,-0.00036505582717902816,-0.00037924469690419575,-0.00039148462697475276…	0.5	0.158	0.343	1.334	0.546	0.374	0.08	0.0004317910483026639,0.000009182575127022429,-0.0001377153336039765,-0.00006427259017263999,-0.00012853566985237242,0.00015613018814422265,0.00015613018814422265,0.000009182575127022429,0.0002755617456104909,0.00011938862327357861,0.0004501746616605786,0.000009182575127022429,0.000045914817290746474,0.00022962264427366016,0.000018365344411383125,0.0001010190064066524,0.0003031275390950186,0.0002…	none	0.648	45.038
4233697	Whole Data Set	1	G2	P3	3:47 PM	T0	44.98,44.99,45	40.05078	1002.11938	45	1639,1638,1627,1638,1633,1643,1632,1638,1627,1640,1631,1640,1627,1641,1631,1639,1627,1640,1627,1641,1631,1637,1627,1639,1632,1638,1627,1639,1632,1640,1627,1639,1629,1642,1630,1638,1632,1637,1625,1641,1627,1642,1627,1639,1627,1639,1627,1636,1635,1642,1632,1630,1635,1633,1640,1627,1638,1632,1635,1633,1641,1631,1635,1630,1636,1627,1635,1631,1637,1632,1639,1627,1639,1627,1635,1627,1639,1627,1639,1630…	0.00010134384958308155,0.00020352198164543745,0.00015751446138110166,0.00017402374130477693,0.00017201023534253127,0.00020241118297423269,0.0001332574607895629,0.00012893026433784792,0.00016627223723782403,0.00022445307677245558,0.00012983838956089161,0.0001856975797378968,0.00018136918258041944,0.00024649220697781456,0.00022595630376439624,0.00025172282068771355,0.0002983273652636197,0.000358828…	0.0112	0.00125	0.00035509065770157285,0.0002627824441262424,0.00009413070817623562,-0.00001893246711970254,-0.00022445731008896192,-0.0003281794944729015,-0.0003556043095770279,-0.00040844818921475894,-0.0004589726164532548,-0.0004725212215464004,-0.0004837583435228949,-0.0005573699120878578,-0.0006355849135619054,-0.0006075510543790554,-0.000628018820434274,-0.0006969781538827635,-0.0007382186438710881,-0.0008…	2777.66	1237	1634.33	0.555	89.267	55.77344,56.06738,56.22852	39.91211,40.0127,40.05078	106.2126	5.496	39.87	-5.13	-5.13	39.87,39.87,39.91	0.15	125.47	1439,1434,1441,1429,1431,1441,1427,1431,1441,1430,1431,1439,1435,1427,1438,1423,1432,1441,1424,1369,1350,1310,1304,1292,1267,1262,1249,1234,1236,1214,1219,1214,1194,1202,1197,1190,1190,1178,1188,1243,1285,1289,1303,1331,1324,1346,1345,1347,1355,1369,1363,1373,1378,1375,1384,1371,1386,1378,1383,1397,1388,1399,1394,1390,1401,1390,1403,1404,1402,1408,1399,1409,1398,1403,1411,1399,1415,1408,1403,1415…	676.733	2.918	0.00036690475588108183,0.000260400652779181,0.0001629918747151917,0.00007390169163706904,-0.000007580294675082382,-0.00008210381526939608,-0.0001502631149272992,-0.0002126016906253763,-0.0002696166253381671,-0.00032176255173930665,-0.00036945527740725416,-0.0004130751004427191,-0.0004529698419362634,-0.0004894576194667379,-0.0005228293837462195,-0.0005533512386384542,-0.0005812665630504569,-0.000…	0.00085	0.00010578867911544048,0.00007671308486147249,0.00006308563958497955,0.0000014071419752637283,0.00006672412345988375,0.00003421885076260302,0.00015446951941162917,0.00008591257802626941,0.00008429918085854377,0.000060373835383137326,0.000034733657419077084,0.0001618509132722017,0.000022926637121224014,0.00009854504507312534,0.00008320059661788558,0.00012106486251299153,0.00014004970732273811,0.00…	0.00007315869972569463,-0.000012159149991142312,-0.00008887981338900246,-0.00015786959936864384,-0.00021990752186201842,-0.00027569409624608266,-0.00032585924937223885,-0.00037096943252930964,-0.0004115340176576955,-0.0004480110490390265,-0.0004808124154078277,-0.0005103085008872777,-0.0005368323672661655,-0.0005606835148421797,-0.0005821312642979535,-0.0006014177977970899,-0.0006187608936393988,…	0.00036690475588108183,0.000260400652779181,0.0001629918747151917,0.00007390169163706904,-0.000007580294675082382,-0.00008210381526939608,-0.0001502631149272992,-0.0002126016906253763,-0.0002696166253381671,-0.00032176255173930665,-0.00036945527740725416,-0.0004130751004427191,-0.0004529698419362634,-0.0004894576194667379,-0.0005228293837462195,-0.0005533512386384542,-0.0005812665630504569,-0.000…	0.412	0.15	0.438	1.829	0.378	0.277	0.344	0.0006473528616123713,0.0005299363061413281,0.0005299363061413281,0.0006864987689244483,0.00033431256377228896,0.0008529082509139738,0.0005299363061413281,0.0008137473417889208,0.0005690716308566082,0.000764801170597597,0.00030497660100945476,0.0007354361155200895,0.0006082104824683994,0.0008431176925785893,0.0004516762348578383,0.0007060730458423401,0.0006082104824683994,0.0008431176925785893,0.…	none	0.562	44.429
4233587	Whole Data Set	1	G1	P3	3:35 PM	T0	43.61,43.62,43.62	39.06445	1002.23859	43.62	1691,1699,1687,1696,1698,1690,1688,1698,1697,1690,1696,1695,1690,1695,1695,1686,1691,1695,1682,1696,1695,1689,1695,1695,1691,1696,1691,1687,1689,1698,1691,1689,1698,1697,1688,1697,1691,1683,1695,1691,1690,1695,1687,1696,1696,1691,1689,1690,1697,1698,1687,1697,1697,1691,1702,1691,1691,1697,1683,1691,1689,1691,1699,1686,1691,1691,1699,1691,1689,1695,1690,1697,1701,1694,1698,1686,1697,1695,1691,1699…	0.00021384929454250327,0.00016519592607315564,0.00018954913937706272,0.0002164198800446137,0.00022315068472814257,0.00016695003217625224,0.0001711640166081372,0.00024334153660125673,0.0002777629525351134,0.0002920446222750133,0.0003365374277299239,0.0003709609087617925,0.0003172652334968967,0.00023085829587863053,0.00029296158856584916,0.0003399658169600986,0.00031396859013466523,0.00029804223931…	0.0169	0.00181	0.0003685646893258392,0.00019157519364979185,0.00008257835581492334,-0.00010684878585693908,-0.00018307934927495762,-0.00029950229995894786,-0.0003957891977797912,-0.00036393129211600446,-0.0004551731864401319,-0.0006694273333604193,-0.0008007499439219647,-0.0007990317288674147,-0.0008299377907973706,-0.0008834223048734989,-0.0008992651311963174,-0.0009477192172002231,-0.0011190510090561961,-0.00…	2270.6	1269	1694	0.441	59.302	50.48828,50.98633,51.29004	39.03906,38.97754,39.06445	93.6387	6.046	40.19	-3.43	-3.43	40.19,40.23,40.19	0.25	85.79	1473,1477,1467,1477,1472,1483,1482,1467,1472,1487,1470,1473,1475,1474,1483,1470,1470,1485,1467,1418,1398,1367,1347,1333,1321,1310,1286,1278,1274,1250,1254,1246,1228,1234,1211,1210,1202,1206,1202,1278,1291,1317,1322,1344,1350,1349,1370,1372,1379,1379,1381,1399,1387,1399,1409,1403,1415,1418,1411,1425,1416,1429,1424,1423,1435,1432,1431,1442,1431,1445,1443,1437,1450,1439,1447,1445,1443,1456,1443,1457…	750.572	5.183	0.00036189792066404014,0.00025761980109540914,0.00015934579292414515,0.00006673019224015552,-0.000020552799973897525,-0.00010281022392380642,-0.00018033144109612137,-0.00025338915216104323,-0.00032224035626664304,-0.0003871272550989701,-0.00044827810488830906,-0.0005059080193587364,-0.000560219726445558,-0.00061140428144257,-0.0006596417390878265,-0.0007051017869521436,-0.0007479443423584446,-0.0…	0.00129	0.00016621879182947188,0.0002920415296332737,0.00024258077578166422,0.0001123742346760994,0.00006293417959631916,0.00009251493996037303,0.00009804645018962952,0.0001413738320644285,0.00011941739765737911,0.000033904852146898935,-0.000017243382714985822,0.00011196114570661167,0.00004706203627593181,0.00006977037328959322,0.00006671268837017702,0.00008770415101363873,0.00011556833992326724,0.000079…	0.00010168195301532785,-0.000013229249396355799,-0.00011786873268449351,-0.00021315466854634883,-0.00029992315485536823,-0.0003789355521022573,-0.00045088516404392866,-0.0005164033211804779,-0.0005760649204403812,-0.0006303934696825517,-0.000679865681278841,-0.0007249156550839257,-0.0007659386874965502,-0.0008032947400351937,-0.0008373115978635886,-0.0008682877459809576,-0.0008964949883144408,-0.…	0.00036189792066404014,0.00025761980109540914,0.00015934579292414515,0.00006673019224015552,-0.000020552799973897525,-0.00010281022392380642,-0.00018033144109612137,-0.00025338915216104323,-0.00032224035626664304,-0.0003871272550989701,-0.00044827810488830906,-0.0005059080193587364,-0.000560219726445558,-0.00061140428144257,-0.0006596417390878265,-0.0007051017869521436,-0.0007479443423584446,-0.0…	0.254	0.121	0.625	1.335	0.36	-0.146	0.786	0.0009721526299720054,0.0008849186270868917,0.0010400134150319906,0.0010109289230248758,0.0009624590976485208,0.0011951636100518456,0.0011078848053517846,0.0007783230802477355,0.000923687131824075,0.0009721526299720054,0.0010981882430217194,0.0010981882430217194,0.0011757668042467482,0.0011757668042467482,0.0014668098937500708,0.0011757668042467482,0.0007686338732217773,0.001001234525178479,0.001…	none	0.431	41.054
4233444	Whole Data Set	1	G1	P2	3:19 PM	T0	45.69,45.68,45.68	37.92773	1002.69061	45.68	1530,1522,1531,1526,1518,1523,1518,1526,1531,1531,1527,1531,1531,1531,1531,1531,1527,1523,1519,1525,1531,1531,1530,1531,1521,1520,1523,1526,1523,1519,1523,1521,1522,1532,1528,1517,1523,1522,1527,1531,1530,1531,1530,1531,1531,1517,1522,1518,1523,1518,1523,1531,1525,1522,1523,1517,1531,1531,1531,1530,1527,1523,1516,1526,1525,1526,1519,1519,1523,1515,1522,1521,1523,1523,1527,1531,1532,1529,1531,1531…	0.0000761671201532249,0.0001788158814319497,0.00013663976397550257,0.00025296229587587233,0.00021897769614652457,0.0001248846699401505,0.00010184233424475514,0.00007880225477531302,0.00015411257684986527,0.00014746187106646117,0.00018999027849453986,0.00022159103342704763,0.00020947358293149773,0.0002875279153056472,0.00026720997394116277,0.00028788118336361404,0.00033588014569143845,0.0004221472…	0.0148	0.0015	0.0004240348241867835,0.0002534229514738527,0.00017574613503743884,0.00001889691567770778,-0.000012318726699483363,-0.0002400403644044184,-0.00027941539919002607,-0.0002996882162981799,-0.00040179139441025264,-0.00046568937825361466,-0.0006113641625198833,-0.0006070788261959598,-0.0006709377189662866,-0.0006911807704156911,-0.0006242076758172907,-0.0006553550374751258,-0.0007273749544495467,-0.00…	2169.96	1218	1526.33	0.439	67.553	56.07812,55.93164,55.43652	37.70312,37.86523,37.92773	54.6479	4.377	41.31	-4.37	-4.37	41.31,41.27,41.27	0.12	101.75	1341,1329,1334,1339,1339,1334,1339,1343,1335,1331,1339,1327,1333,1341,1342,1327,1331,1342,1330,1297,1286,1270,1246,1245,1235,1214,1214,1200,1189,1190,1180,1172,1169,1157,1148,1154,1134,1136,1140,1174,1199,1198,1211,1231,1225,1235,1243,1241,1243,1259,1249,1255,1253,1266,1272,1270,1267,1279,1267,1273,1282,1279,1272,1289,1278,1285,1299,1279,1283,1283,1297,1303,1294,1295,1295,1304,1307,1292,1299,1309…	761.282	5.244	0.0004212167830364207,0.0003234606284738713,0.00023209010592803296,0.0001466880928511203,0.00006686471399356612,-0.000007744438445244153,-0.00007747996840284173,-0.0001426602308707115,-0.0002035827852409685,-0.0002605257537174532,-0.00031374909099263757,-0.00036349577098663557,-0.00040999289606599655,-0.00045345273380605446,-0.0004940736860298412,-0.0005320411945473953,-0.0005675285877303251,-0.0…	0.00196	0.00013545449355088034,0.00012484361200326629,0.00019659247053159374,0.00024858196707107084,0.00006995617278400612,0.000006652270215460363,0.0000964973335958305,0.00016165198004224098,0.00006869080660001811,0.0000498479788553447,0.0001265245177536732,0.00022957249060371492,0.00020742774591154273,0.00018693149082681785,0.00008737842764068585,0.0001097072891143972,0.00008262847640530584,0.000195548…	0.00013252708078919382,0.000028388525992154847,-0.00007021177942862313,-0.00016356836813890912,-0.0002519601091018624,-0.0003356510405979592,-0.0004148911589436305,-0.0004899171652646243,-0.0005609531725548041,-0.0006282113751324677,-0.0006918926824939439,-0.0007521873194578762,-0.0008092753943929019,-0.000863327437226109,-0.0009145049088393675,-0.0009629606833751779,-0.0010088395048927505,-0.001…	0.0004212167830364207,0.0003234606284738713,0.00023209010592803296,0.0001466880928511203,0.00006686471399356612,-0.000007744438445244153,-0.00007747996840284173,-0.0001426602308707115,-0.0002035827852409685,-0.0002605257537174532,-0.00031374909099263757,-0.00036349577098663557,-0.00040999289606599655,-0.00045345273380605446,-0.0004940736860298412,-0.0005320411945473953,-0.0005675285877303251,-0.0…	0.297	0.113	0.591	2.449	0.454	-0.232	0.778	0.0020942841544392787,0.0018745133954179872,0.0020484894075309176,0.0022042112528945,0.001911134132999225,0.0020393310375871445,0.0017463651260009752,0.0018287418154400142,0.0018378957455234934,0.0018012811827953193,0.0017829750589558016,0.0018195880782961463,0.0017646697067127415,0.0017280613167555056,0.001947757958788101,0.0018745133954179872,0.002167565795060043,0.0020210148770722835,0.0020942…	none	0.54	47.784
4233298	Whole Data Set	1	G3	P2	3:07 PM	T0	45.14,45.16,45.16	37.86035	1002.86774	45.16	2381,2368,2365,2366,2365,2370,2370,2373,2368,2371,2370,2370,2370,2372,2367,2370,2370,2370,2368,2370,2368,2369,2370,2370,2362,2369,2377,2376,2378,2380,2378,2376,2380,2378,2376,2374,2378,2376,2375,2378,2381,2377,2377,2378,2376,2376,2372,2376,2377,2377,2372,2374,2374,2376,2374,2374,2378,2374,2378,2373,2373,2377,2374,2374,2374,2378,2375,2370,2373,2372,2377,2374,2374,2374,2372,2374,2368,2371,2374,2370…	0.00016006669859692946,0.00021194261056053124,0.00018395704910874225,0.00013680938209070432,0.00006411945537465548,0.00004891852144762417,0.00008161834732412956,0.0001590343861458871,0.00013744191639149754,0.00013501335976122135,0.00019007642685598742,0.000027969482681880236,0.00008301895086403983,0.000051852580684967285,0.000011110644841694863,0.00008850911268750477,0.00013398279012466802,0.0001…	0.0136	0.00089	0.0002967483276169124,0.00009948874373672499,0.00006832359829583909,0.000059510623479743024,-0.00008976051053050308,-0.00011452652674842187,-0.00018077560158120243,-0.000253394277233737,-0.0001377563416436402,-0.00024228701348257714,-0.00038187546538764476,-0.00040662081478667,-0.00043455327195807646,-0.0005294414408798401,-0.000448958938623622,-0.00041311166220623995,-0.00039639722700323906,-0.0…	2688.7	1199	2366.33	0.554	73.658	51.09961,51.22168,51.26172	37.70898,37.83496,37.86035	110.5624	5.876	39.01	-6.15	-6.15	39.01,39.05,39.09	1.38	50.3	2119,2106,2104,2124,2106,2106,2117,2116,2106,2118,2118,2105,2112,2114,2104,2110,2116,2114,2105,2026,1984,1936,1902,1881,1845,1814,1806,1778,1753,1742,1725,1702,1698,1677,1658,1662,1648,1636,1636,1797,1873,1907,1941,1973,1970,1989,1995,2010,2018,2034,2024,2038,2050,2050,2046,2062,2047,2058,2070,2068,2061,2079,2064,2069,2078,2068,2074,2083,2070,2074,2088,2078,2074,2090,2088,2080,2096,2082,2080,2094…	931.506	2.928	0.0002581476639940982,0.00019502216113320822,0.0001363792261825659,0.00008190055015199523,0.0000312904273035761,-0.000015725849914592226,-0.00005940348195821203,-0.00009997954739370853,-0.00013767428974103754,-0.0001726923129372568,-0.00020522369190973674,-0.00023544500428711188,-0.00026352028884801283,-0.0002896019359099604,-0.00031383151449137755,-0.0003363405407364874,-0.0003572511917740429,-0…	0.00075	0.00010580169915258725,0.0000011742838302913414,0.000003312793965285716,0.00009155183378331438,0.0000058679903233735866,0.00010444062851373248,0.00003425165901367178,0.00013110818917293237,0.000026475356096692884,0.00003894560528145867,0.000049694181569506584,0.00006905331161189126,0.00014524806352522762,0.000037168400797505435,0.00006169303185534544,-0.000020540568473334276,0.0000556382584793216…	-0.000024258232147856586,-0.00010319471484492363,-0.0001738689493105364,-0.00023714574156981447,-0.0002937993787672857,-0.00034452310373980224,-0.0003899375978899208,-0.00043059857616051635,-0.00046700358704661744,-0.0004995981008528818,-0.0005287809606957383,-0.0005549092629514429,-0.0005783027268697012,-0.0005992476068216841,-0.0006180001950546983,-0.0006347899578150092,-0.0006498223432140145,-…	0.0002581476639940982,0.00019502216113320822,0.0001363792261825659,0.00008190055015199523,0.0000312904273035761,-0.000015725849914592226,-0.00005940348195821203,-0.00009997954739370853,-0.00013767428974103754,-0.0001726923129372568,-0.00020522369190973674,-0.00023544500428711188,-0.00026352028884801283,-0.0002896019359099604,-0.00031383151449137755,-0.0003363405407364874,-0.0003572511917740429,-0…	0.12	0.224	0.656	0.895	0.235	-0.38	1.144	0.0011606801133759565,0.0009335930787311681,0.0010281982466004175,0.0010092755642784632,0.0011322877395529877,0.001189074343495955,0.0010092755642784632,0.0009525124637005093,0.0008768398684875183,0.0011228240274138593,0.0010281982466004175,0.0009714326729003122,0.0010849712409602853,0.0011606801133759565,0.0010092755642784632,0.0009714326729003122,0.0008768398684875183,0.0010471217534401421,0.00…	none	0.11	42.982
4233215	Whole Data Set	1	G2	P2	2:51 PM	T0	45.68,45.67,45.67	36.66699	1003.17877	45.67	1618,1618,1611,1616,1626,1618,1628,1616,1613,1624,1621,1628,1626,1626,1616,1612,1616,1626,1626,1613,1617,1629,1626,1618,1616,1626,1622,1629,1620,1622,1623,1620,1618,1618,1626,1626,1614,1618,1610,1625,1626,1610,1614,1626,1626,1626,1622,1618,1626,1626,1620,1614,1622,1621,1610,1614,1626,1624,1617,1613,1633,1618,1616,1615,1616,1626,1628,1618,1612,1626,1626,1613,1620,1620,1624,1623,1622,1610,1616,1626…	0.00004027175925712559,0.00005765633241884517,0.00010315755335860537,0.00018381342202600657,0.0002574500452662595,0.0003662618112118809,0.0001727006514011593,0.0002779732618089277,0.0001547484664155046,0.00017213362799291032,0.00012976920021793735,0.0001260665155527254,0.00010127882262324794,0.00013974725915568526,0.00027663838410419133,0.000276447711651622,0.00022001585356246,0.00024443033061761…	0.0079	0.00108	0.00036689599466025244,0.0001839229622617973,-0.00002004320201741619,-0.00011154486045869337,-0.0001538678277260568,-0.00023480442771117038,-0.00032625315361479475,-0.0004422426256780806,-0.0005090842215555106,-0.0006285256345765274,-0.000597135577324399,-0.0005797746716376163,-0.0005483828467912953,-0.0004924334113763051,-0.000667980661444261,-0.0007207520689445041,-0.0006332643222495857,-0.0007…	2330.16	1258	1615	0.46	126.405	53.45215,53.74512,53.91699	36.51758,36.58008,36.66699	178.7014	7.34	40.65	-5.02	-5.02	40.65,40.69,40.65	0.15	144.95	1416,1422,1433,1436,1414,1417,1421,1417,1430,1430,1418,1412,1427,1432,1424,1420,1426,1433,1412,1358,1338,1318,1310,1298,1277,1264,1266,1264,1246,1236,1240,1244,1228,1212,1222,1225,1216,1209,1213,1274,1305,1328,1338,1336,1338,1362,1352,1358,1373,1376,1364,1384,1373,1376,1386,1391,1382,1376,1394,1382,1383,1397,1397,1384,1398,1399,1390,1391,1400,1399,1392,1404,1405,1394,1399,1405,1398,1397,1406,1406…	1049.242	4.726	0.0003659810110720306,0.00023795494262877524,0.00012513091156351444,0.00002570380159600872,-0.00006191716091659828,-0.00013913385839623782,-0.00020718171131504416,-0.00026714944417593854,-0.0003199965044463991,-0.0003665684131378297,-0.0004076102926305159,-0.00044377878818118485,-0.0004756525738500861,-0.0005037416109360723,-0.0005284953070490416,-0.000550309706359972,-0.0005695338260681962,-0.00…	0.00111	0.00015046168434264829,0.0001688634880541839,0.00013001328174394814,0.00012989208478238928,0.00011798448346527338,0.00019700670963659726,0.00020698996649860625,0.00006206072285409467,0.00015959546518355363,0.0002487307971686701,0.00010210382237222163,0.00010535001909377967,0.00006145473686262937,0.00008658728088316924,0.00007636441080354246,0.0001014978358733708,0.000060969947460610576,0.00013324…	0.00007710707294954081,-0.00010410590207562747,-0.0002556643866332059,-0.0003824211723335648,-0.0004884349185648596,-0.0005771001077923704,-0.0006512557343994943,-0.0007132762072074288,-0.0007651473763056105,-0.0008085301185163071,-0.0008448135174533429,-0.0008751593409614634,-0.0009005392400713572,-0.0009217658605536129,-0.0009395188632407701,-0.0009543666862691071,-0.0009667847460512023,-0.0009…	0.0003659810110720306,0.00023795494262877524,0.00012513091156351444,0.00002570380159600872,-0.00006191716091659828,-0.00013913385839623782,-0.00020718171131504416,-0.00026714944417593854,-0.0003199965044463991,-0.0003665684131378297,-0.0004076102926305159,-0.00044377878818118485,-0.0004756525738500861,-0.0005037416109360723,-0.0005284953070490416,-0.000550309706359972,-0.0005695338260681962,-0.00…	0.307	0.121	0.572	2.917	0.46	0.452	0.087	0.00034053985435942923,0.00015742072281067337,0.00048709077234718466,0.00006589010328803144,0.000047586294042578854,0.0003039098505925307,0.000047586294042578854,0.0001391130555832588,0.00034053985435942923,0.000203193267609445,0.0002306591102863609,0.00034053985435942923,0.0004962518469238728,0.000047586294042578854,0.0005054131147497326,0.00048709077234718466,0.000203193267609445,0.000230659110…	none	0.52	52.162
4233183	Whole Data Set	1	G1	P2	2:39 PM	T0	45.4,45.4,45.4	38.95117	1003.3631	45.4	1586,1584,1586,1573,1588,1578,1575,1587,1585,1589,1590,1578,1578,1580,1586,1578,1586,1578,1576,1590,1586,1578,1588,1573,1578,1586,1581,1578,1592,1581,1592,1590,1581,1582,1594,1578,1592,1586,1575,1586,1589,1584,1586,1582,1576,1589,1578,1586,1588,1582,1586,1588,1583,1586,1590,1574,1589,1576,1586,1594,1581,1589,1582,1574,1589,1580,1586,1590,1580,1585,1581,1590,1591,1585,1589,1585,1581,1589,1582,1590…	0.0002010087752631352,0.00016160595576015404,0.0002242144801224638,0.00017944235470127018,0.00016688616665460563,0.00021069925360546032,0.0004021911655189087,0.0004460193685090794,0.0003931684871165657,0.00033227226226502496,0.0003197095851700569,0.00035010274022602997,0.0003858662795644277,0.0005048771304130402,0.00042248953965403545,0.0003240155184618926,0.000354404801311198,0.00031231665492053…	0.0153	0.00201	0.00046522733806395305,0.0002111029277125276,-0.00001872431652541746,-0.00004467087071176611,-0.00014568375745606382,-0.00031902494104147196,-0.0005592458508916776,-0.000662794747456334,-0.0007582832612351928,-0.0007573957909211506,-0.0008341233215983722,-0.0007930910839422761,-0.0009099420445482364,-0.0010133814436103664,-0.0010258613702910121,-0.0010918274491603067,-0.001187189877308967,-0.0012…	2225.2	1275	1581	0.427	65.529	52.94434,52.77441,51.04297	38.85156,38.91406,38.95117	83.8234	5.321	41.95	-3.45	-3.45	41.95,41.91,41.87	0.42	146.52	1380,1384,1389,1394,1392,1388,1388,1377,1385,1393,1394,1377,1380,1382,1394,1394,1382,1381,1390,1325,1308,1282,1252,1238,1238,1230,1206,1193,1183,1170,1170,1158,1150,1162,1159,1142,1139,1142,1145,1212,1242,1263,1260,1267,1286,1296,1294,1296,1306,1317,1306,1312,1325,1330,1318,1328,1338,1340,1325,1337,1345,1350,1341,1343,1354,1356,1344,1348,1357,1360,1345,1353,1362,1364,1354,1358,1366,1370,1369,1360…	1122.778	5.548	0.00042158942666344176,0.00029427865915737585,0.00017504296217046703,0.00006337014992953459,-0.00004121947640667702,-0.0001391751893294222,-0.0002309177648632363,-0.0003168412900405328,-0.00039731485573165975,-0.000472684142102085,-0.0005432729035071669,-0.0006093843592029825,-0.0006713024958471129,-0.0007292932873843784,-0.0007836058375576301,-0.0008344734499513386,-0.0008821146301644323,-0.0009…	0.00184	0.00009341995553427113,0.00017895787539146734,0.00007339844607083721,0.00011376330411483686,0.000029061529640656648,0.00010068930893846083,0.0000837300353056703,0.00020053977580707482,0.00020268889934399697,0.00017703840105488347,0.00008537644084517307,0.00008057691393982144,0.00016611142440568248,0.0002429741432713897,0.00014087481744842805,0.0000909085586075792,0.00019729415766899793,0.00022376…	0.00009408511836494376,-0.00005425974043357911,-0.0001906767286652916,-0.00031612492302089245,-0.0004314862843225356,-0.0005375718581303506,-0.0006351274767807439,-0.0007248390029445393,-0.000807337151569676,-0.0008832019241090355,-0.0009529666862081343,-0.0010171219175207804,-0.0010761186600156888,-0.0011303716890173079,-0.001180262429274781,-0.001226141636560412,-0.0012683318636505512,-0.001307…	0.00042158942666344176,0.00029427865915737585,0.00017504296217046703,0.00006337014992953459,-0.00004121947640667702,-0.0001391751893294222,-0.0002309177648632363,-0.0003168412900405328,-0.00039731485573165975,-0.000472684142102085,-0.0005432729035071669,-0.0006093843592029825,-0.0006713024958471129,-0.0007292932873843784,-0.0007836058375576301,-0.0008344734499513386,-0.0008821146301644323,-0.0009…	0.29	0.109	0.602	2.76	0.322	-0.027	0.705	0.002338595896574612,0.0019489280909724305,0.0020950125492448218,0.0020463122697603558,0.001793158811568156,0.0020463122697603558,0.0021242353384698003,0.0020073559777688695,0.001968403179850198,0.0018905080637248459,0.0017347597327840262,0.001968403179850198,0.001968403179850198,0.0017542252198521544,0.001871036467509976,0.0020852720564516706,0.00165690650795311,0.0021047532605056687,0.002017094…	none	0.547	44.939
4233158	Whole Data Set	1	G1	P1	2:26 PM	T4	44.62,44.63,44.64	39.73438	1003.50122	44.64	1657,1661,1656,1665,1658,1653,1664,1652,1657,1662,1652,1656,1666,1654,1658,1665,1650,1658,1666,1658,1654,1669,1650,1658,1663,1656,1648,1661,1657,1658,1662,1654,1658,1662,1654,1650,1658,1651,1650,1664,1654,1654,1664,1654,1658,1661,1650,1654,1668,1650,1656,1663,1662,1652,1663,1650,1658,1661,1658,1658,1667,1648,1650,1664,1652,1658,1662,1652,1657,1662,1655,1653,1664,1657,1654,1666,1658,1655,1662,1656…	0.00023975602545041268,0.00016982435178764988,0.0001995448626878383,0.00022262253311829328,0.00007963997239780392,0.00022227369108738265,0.0003117893966143033,0.0003049687424327193,0.0001752539268995121,0.00023818284220622355,0.0002346867612248328,0.0003042635956730362,0.0002542648228767133,0.0002673748453396884,0.0002007793304123345,0.000290272931203805,0.00035984957706548245,0.00034306366371633…	0.0111	0.00171	0.0004920203878442758,0.00027925487625290367,0.000026775434967698778,-0.000026491122117885937,-0.0001958582919889566,-0.00033862616151754063,-0.0005410001607332028,-0.0005212718715436386,-0.0006274702194012303,-0.0006773217695365654,-0.0007536642945937237,-0.0008564820357353441,-0.0008003353382881003,-0.0009428653702724242,-0.0010125284419310301,-0.0011185789610208103,-0.0010823216298597642,-0.00…	2164.79	1271	1660.67	0.413	90.234	49.81445,49.74219,49.80469	39.75781,39.75781,39.73438	98.8925	5.507	41.91	-2.73	-2.73	41.91,41.83,41.91	0.29	125.92	1470,1463,1457,1454,1470,1472,1466,1450,1462,1466,1452,1458,1464,1471,1470,1469,1462,1456,1453,1409,1393,1374,1356,1326,1317,1293,1298,1288,1273,1249,1246,1250,1244,1223,1217,1216,1222,1221,1217,1271,1304,1329,1346,1349,1356,1372,1378,1388,1386,1385,1397,1402,1393,1400,1404,1399,1402,1420,1415,1407,1424,1426,1424,1417,1428,1434,1422,1422,1426,1422,1422,1432,1430,1430,1422,1430,1436,1442,1439,1433…	1200.972	5.94	0.0004905659434841139,0.000343313600452296,0.0002087666373063058,0.00008582879523817135,-0.000026501596016892262,-0.00012913977956758704,-0.0002229220285643505,-0.00030861245996746276,-0.00038690926040253185,-0.0004584503748302315,-0.0005238187043803215,-0.0005835468557007419,-0.0006381214805184287,-0.0006879872407696247,-0.000733550431606695,-0.000775182291800895,-0.0008132220285135236,-0.000847…	0.0016	0.00019829519268575244,0.00020230474196539716,0.00021163711050420977,0.0003167930081990364,0.0003403258359148335,0.00014915118431367704,0.0002684874445013252,0.00018200677142097364,0.00015940459584525446,-0.000010409714828087478,0.0001283950401331645,0.00023352997720024792,0.0001683451837126668,0.00010849177555085887,0.00024023629507765343,0.00019634042347329789,0.0002571280674402095,0.0001316226…	0.00012356386847769702,-0.000027069273358710025,-0.00016351881563253143,-0.00028712028447101475,-0.00039908345301263256,-0.0005005041822942551,-0.000592375147201726,-0.0006755955524661465,-0.0007509799338030538,-0.0008192661303373288,-0.0008811225063454808,-0.0009371544929994947,-0.000987910514140821,-0.0010338873540841574,-0.0010755350199894355,-0.001113261146393411,-0.0011474349850110598,-0.001…	0.0004905659434841139,0.000343313600452296,0.0002087666373063058,0.00008582879523817135,-0.000026501596016892262,-0.00012913977956758704,-0.0002229220285643505,-0.00030861245996746276,-0.00038690926040253185,-0.0004584503748302315,-0.0005238187043803215,-0.0005835468557007419,-0.0006381214805184287,-0.0006879872407696247,-0.000733550431606695,-0.000775182291800895,-0.0008132220285135236,-0.000847…	0.233	0.111	0.657	2.384	0.321	-0.077	0.755	0.001883764344873744,0.0016792461014410748,0.0021371109199173743,0.0017474081484935508,0.001650037070128743,0.0016110947506690729,0.0015721559227763503,0.0016597731956244205,0.001961701397399538,0.0017474081484935508,0.0015721559227763503,0.0021176174739827793,0.0017668849841727292,0.001912989100572884,0.001942215823010811,0.0018350607885203138,0.001815580895184509,0.001883764344873744,0.00184480…	none	0.432	52.771
4233084	Whole Data Set	1	G3	P1	2:13 Pm	T5	43.37,43.38,43.38	41.56152	1003.77393	43.38	1333,1336,1333,1334,1336,1338,1325,1325,1325,1329,1326,1321,1317,1326,1318,1327,1332,1330,1332,1332,1333,1334,1332,1334,1332,1334,1336,1332,1322,1334,1330,1330,1336,1333,1335,1333,1321,1332,1330,1332,1333,1334,1320,1314,1322,1319,1324,1319,1318,1316,1321,1322,1317,1321,1326,1320,1326,1322,1320,1321,1314,1318,1320,1323,1322,1313,1324,1313,1320,1321,1311,1318,1320,1314,1314,1321,1321,1314,1323,1314…	-0.000007872930803507006,0.000060176823068728496,0.00006130209211452613,0.00014511072351018622,0.000051742040013813443,0.000060740919272766854,0.000046119270021822396,0.0001456709567048186,0.00021767552045748228,0.00024242834261353419,0.00022386104966528,0.00024073714624540113,0.00026942852376330193,0.00019966710396185762,0.00029530552860115194,0.00022554127682823045,0.0003054284394242057,0.00029…	0.0091	0.00093	0.00026266154951347755,0.000039380775832224927,0.000052313708388010345,-0.00008036224247882955,-0.0002247948340399744,-0.00027479753934374996,-0.00034838688081824626,-0.00044161880004568233,-0.00040510683937943555,-0.0005101155655693327,-0.0005207768862439095,-0.0005117859181203001,-0.0004281094276680309,-0.0005724072543383048,-0.0006066431568473444,-0.0006290881228024923,-0.0006358153165580626,-…	1860.34	973	1334.33	0.477	109.754	54.94727,55.04688,53.6123	41.66016,41.63574,41.56152	159.8737	13.157	40.31	-3.07	-3.07	40.31,40.31,40.31	1.26	168.65	1165,1162,1170,1165,1161,1166,1167,1162,1160,1164,1165,1170,1164,1166,1163,1168,1165,1161,1162,1106,1088,1070,1061,1051,1038,1027,1005,1004,997,1002,998,994,985,970,972,971,977,974,972,1040,1058,1076,1087,1101,1111,1113,1106,1114,1123,1127,1130,1126,1120,1126,1130,1128,1126,1133,1137,1142,1144,1146,1146,1135,1138,1146,1146,1151,1141,1133,1144,1138,1146,1136,1144,1142,1146,1145,1144,1153,1154,1158…	1324.316	4.351	0.00024791823465454457,0.00015129762083415015,0.0000647203216918279,-0.000012857623949384688,-0.00008237166180378292,-0.000144660001858197,-0.0002004737256251993,-0.0002504858427889875,-0.00029529940645024657,-0.0003354547848247459,-0.00037143617707883196,-0.00040367745187066834,-0.00043256737899917343,-0.0004584543172446076,-0.0004816504149274469,-0.0005024353738364724,-0.0005210598219120417,-0.…	0.00104	0.00015760757880746562,0.00010849794552352985,0.00007122524886273483,0.00019623361638489742,0.00012852427643100968,0.00004223383768615721,0.00010130558871192523,0.00020772400147952153,0.00006394728352622481,-0.00000881130307477927,0.00021591930421915417,0.0001279209649288951,0.00001965962976400898,0.00012943904055511546,0.00013949569424584325,0.00013602853339791766,0.00013425186908849754,0.000127…	0.000005066937479536893,-0.00014823858932551718,-0.0002788934430109386,-0.0003902442282521406,-0.00048514309365277396,-0.0005660207869247137,-0.0006349489162693063,-0.0006936930127282648,-0.0007437577526478338,-0.0007864254985883168,-0.000822789145869145,-0.0008537801160837182,-0.0008801922146123202,-0.0009027019632214987,-0.0009218859285508613,-0.0009382354903406417,-0.0009521694276746878,-0.000…	0.00024791823465454457,0.00015129762083415015,0.0000647203216918279,-0.000012857623949384688,-0.00008237166180378292,-0.000144660001858197,-0.0002004737256251993,-0.0002504858427889875,-0.00029529940645024657,-0.0003354547848247459,-0.00037143617707883196,-0.00040367745187066834,-0.00043256737899917343,-0.0004584543172446076,-0.0004816504149274469,-0.0005024353738364724,-0.0005210598219120417,-0.…	0.283	0.134	0.583	1.584	0.414	-0.349	0.936	0.0015271589949231242,0.0016182308768814102,0.0015726925486719105,0.001645556165964822,0.0016637739805529976,0.0015817998323249636,0.001499841153998464,0.0013541750161120568,0.0013814836956441599,0.001427001977844414,0.001499841153998464,0.0015909073069643642,0.0012995628080629917,0.001427001977844414,0.0013905869704315713,0.001499841153998464,0.001427001977844414,0.0013086643658452508,0.00139058…	none	0.432	48.851
4232988	Whole Data Set	1	G2	P1	1:53 PM	T5	44.7,44.7,44.69	38.44434	1004.13666	44.69	1548,1530,1538,1545,1535,1546,1542,1530,1538,1545,1529,1540,1534,1545,1540,1530,1545,1542,1534,1544,1541,1530,1537,1538,1534,1545,1528,1532,1530,1541,1542,1538,1532,1540,1530,1542,1542,1525,1540,1540,1534,1529,1530,1532,1530,1533,1532,1540,1538,1532,1536,1535,1530,1538,1525,1538,1530,1520,1540,1534,1528,1540,1524,1540,1542,1530,1537,1534,1523,1537,1538,1526,1536,1538,1528,1537,1538,1526,1537,1525…	0.0000978802770950019,0.00009777340086774372,0.0000835549079464947,0.00019164781581490118,0.00011156455774730795,0.00023848274684879896,0.00020543868073899803,0.00009007670685574844,0.0001793468984302735,0.00021687665529475673,0.00022853076259386933,0.0001131672946888163,0.0001318751459642858,0.00012000864658500282,0.00009168090554339472,0.0002397513290148978,0.00017378086412895823,0.000166617202…	0.0078	0.00079	0.00027684769452159463,0.00013796525379911623,-0.000029080254863634198,-0.00020545734992638922,-0.0002478550034840084,-0.00017511652025182562,-0.00022221587703235294,-0.00034683130281596444,-0.00035632892067941925,-0.00045741946241787404,-0.000368276717823956,-0.0003495882596384387,-0.0004952919049217611,-0.0005470451371075446,-0.0005142760941146995,-0.0005167241444376146,-0.00040176668335719637,…	2058.38	1137	1537.67	0.448	128.504	55.03906,55.4043,55.55273	38.4082,38.41992,38.44434	174.1352	4.814	39.81	-4.88	-4.88	39.81,39.91,39.91	0.18	152.87	1350,1352,1350,1349,1352,1352,1349,1351,1352,1346,1349,1353,1354,1346,1352,1353,1351,1351,1350,1292,1250,1238,1220,1202,1186,1174,1160,1152,1138,1138,1142,1136,1133,1131,1120,1121,1123,1120,1117,1207,1229,1242,1258,1269,1274,1287,1292,1296,1294,1298,1302,1302,1317,1320,1325,1326,1327,1330,1328,1329,1335,1334,1335,1337,1334,1336,1333,1325,1329,1330,1330,1328,1329,1335,1332,1332,1330,1327,1330,1330…	1342.699	5.022	0.0002481887346010303,0.00015246816435907952,0.0000682904944609554,-0.000005736228233724672,-0.0000708361018646671,-0.00012808561112964012,-0.0001784314279227838,-0.000222706065401984,-0.00026164164433932957,-0.00029588199939358553,-0.00032599332549273287,-0.00035247354037404706,-0.00037576051809969536,-0.00039623932969640575,-0.00041424861064966797,-0.00043008616054468387,-0.00044401386744914457…	0.00106	0.00001862427515985886,0.00014194779126663556,-7.170943890257277e-7,0.00007826699856185385,0.000016351036156576973,0.00010958860196423006,0.00006508332813945314,0.0000189995128511823,0.00006948795402746492,0.00006456568890931717,0.000024814173688251986,0.0000547213143023585,0.00011313098013192328,0.00017629944551707718,0.000043121441626298833,0.000126864261968073,0.00015994568571400483,0.00019778…	0.00009804683311253281,-0.00007197536371971965,-0.0002148251697212776,-0.00033484518742999954,-0.0004356839988641911,-0.0005204070816097577,-0.0005915899986614582,-0.0006513966949688401,-0.0007016452808845525,-0.000743863302317331,-0.0007793341777900916,-0.0008091362140794385,-0.0008341753865034066,-0.000855212880370942,-0.0008728882308471001,-0.0008877387646807492,-0.0009002159348190069,-0.00091…	0.0002481887346010303,0.00015246816435907952,0.0000682904944609554,-0.000005736228233724672,-0.0000708361018646671,-0.00012808561112964012,-0.0001784314279227838,-0.000222706065401984,-0.00026164164433932957,-0.00029588199939358553,-0.00032599332549273287,-0.00035247354037404706,-0.00037576051809969536,-0.00039623932969640575,-0.00041424861064966797,-0.00043008616054468387,-0.00044401386744914457…	0.253	0.124	0.623	2.442	0.493	0.422	0.085	0.0003229811133080205,-0.0001408943941689769,0.00006422020421596226,0.00017127498553170398,0.00026050746620381166,-0.000007134992083981919,0.0004300997067730995,-0.000007134992083981919,0.00008206083527888985,0.0003497582848292902,0.0003319066537060903,0.0004925977563915734,0.00008206083527888985,0.00016235274576184225,0.0003676106497721266,0.00042117214812198374,0.00020696577772838927,0.00026050…	none	0.418	42.05
4232967	Whole Data Set	1	G1	P1	1:38 PM	T5	45.35,45.35,45.35	38.93457	1004.37366	45.35	1369,1357,1356,1361,1371,1374,1371,1365,1366,1365,1361,1363,1364,1358,1361,1361,1374,1371,1367,1369,1361,1373,1369,1361,1369,1375,1366,1359,1368,1361,1368,1358,1371,1369,1369,1367,1366,1365,1361,1361,1361,1357,1369,1365,1371,1372,1368,1369,1369,1369,1369,1361,1360,1360,1357,1366,1369,1362,1369,1369,1376,1369,1367,1359,1359,1357,1361,1359,1374,1372,1375,1372,1375,1369,1370,1357,1366,1359,1367,1361…	0.00025448008458893337,0.00011118550296490894,0.0001475100013541333,0.00033081680671468827,0.00029528490782187327,0.0002924199004523373,0.00020464068869973615,0.00030955405317343036,0.00026422988345734194,0.00036588470434611656,0.00032708787592173737,0.0003307546313506487,0.00022991755346343817,0.00039034820984019,0.0003450200974600881,0.0004140113617712934,0.0002707108782928012,0.000274377964938…	0.0106	0.00166	0.0005009318336457836,0.000125820476042318,0.00008053467925682879,-0.00017352871906752847,-0.00029377199151797863,-0.00045960714677663236,-0.0003679246179970404,-0.0005076534553735858,-0.0006668755605546669,-0.0007185666587987698,-0.0009004880337901193,-0.0007861056934283994,-0.0010721305585933013,-0.001003359912703519,-0.0009183066892066414,-0.0010513115907529447,-0.0011484861729587402,-0.001056…	1912.49	1109	1358	0.42	94.717	55.77832,55.72852,56.05566	38.91016,38.93555,38.93457	96.5137	4.622	40.47	-4.88	-4.88	40.47,40.53,40.53	0.2	186.24	1190,1196,1206,1191,1189,1191,1189,1200,1185,1189,1205,1204,1203,1205,1201,1209,1192,1201,1205,1142,1116,1100,1081,1069,1057,1048,1037,1030,1017,1011,1003,998,1004,990,992,982,989,986,976,1046,1064,1080,1086,1097,1101,1103,1113,1125,1128,1129,1129,1132,1139,1135,1143,1145,1152,1149,1153,1156,1153,1157,1155,1159,1165,1163,1158,1164,1164,1169,1169,1173,1173,1168,1166,1167,1173,1175,1173,1175,1177,1…	1427.164	5.736	0.0004455069766655922,0.00029569396667901426,0.00015941953407403657,0.00003546019981146139,-0.0000772969495458388,-0.00017986425362842519,-0.00027316256709885743,-0.00035802952713339417,-0.000435227073772715,-0.0005054482906597682,-0.0005693236275812521,-0.0006274265606790312,-0.000680278741149167,-0.0007283546786538533,-0.000772086001494176,-0.0008118653317917518,-0.000848049810470832,-0.0008809…	0.00187	0.00019703450944260535,0.00024103490611508647,0.00016611293176914808,0.00023021015870743563,0.0002457361328614473,0.00018253739049977385,0.00019638676946756215,0.0002638384815210367,0.00013699506675955337,0.00017596458590709958,0.00015129334171769826,0.0001936138065309657,0.00008688469887924768,0.00021628855082277853,0.00011457776687480229,0.00025404012851632234,0.00011212931168238746,0.000231489…	0.00011311889182163753,-0.00005890759593275407,-0.0002151072100998639,-0.00035693606322850747,-0.00048571630181645873,-0.0006026484315272388,-0.0007088225084556678,-0.0008052283007685805,-0.0008927645154487939,-0.0009722471761552092,-0.0010444172302985163,-0.0011099474562466204,-0.0011694487350496345,-0.0012234757451502535,-0.0012725321331663118,-0.0013170752089482261,-0.0013575202086792268,-0.00…	0.0004455069766655922,0.00029569396667901426,0.00015941953407403657,0.00003546019981146139,-0.0000772969495458388,-0.00017986425362842519,-0.00027316256709885743,-0.00035802952713339417,-0.000435227073772715,-0.0005054482906597682,-0.0005693236275812521,-0.0006274265606790312,-0.000680278741149167,-0.0007283546786538533,-0.000772086001494176,-0.0008118653317917518,-0.000848049810470832,-0.0008809…	0.29	0.105	0.605	2.564	0.412	-0.06	0.649	0.001876486922552153,0.001986474340206043,0.001565007088403223,0.0016382763657702172,0.001391042079885865,0.001565007088403223,0.0015466917003309872,0.001748203464225409,0.001748203464225409,0.001803177449349928,0.0018948162245681591,0.0017115580063909964,0.0016474358946467935,0.001968141169453089,0.001565007088403223,0.0015833232489180418,0.001345273394126193,0.001565007088403223,0.0014917501701…	none	0.564	49.5
4232938	Whole Data Set	1	G3	P1	1:18 PM	T4	43.76,43.77,43.77	42.06836	1004.9386	43.77	1448,1441,1445,1453,1446,1452,1453,1441,1449,1457,1453,1444,1441,1445,1449,1452,1455,1459,1443,1436,1438,1449,1453,1455,1452,1444,1449,1440,1439,1447,1436,1449,1445,1449,1443,1451,1453,1447,1443,1436,1433,1451,1449,1449,1433,1433,1438,1437,1453,1454,1454,1448,1437,1439,1434,1449,1449,1454,1445,1438,1435,1439,1454,1447,1448,1447,1441,1444,1436,1444,1453,1451,1444,1433,1439,1437,1450,1442,1449,1447…	0.00009266683412135925,0.0001467063948484442,0.00003092776168808034,0.000245739323123246,0.00015937366912155602,0.00012283827215008635,0.00025160844941277285,0.00011543426774837755,0.00023060922903475313,0.00017369030128123168,0.00021640605075903268,0.00020024763980453712,0.0002406992412011343,0.00019963275308308812,0.00016762781094745185,0.00021486721269404932,0.00033231276498242563,0.0001621798…	0.0097	0.00113	0.0003582482505254588,0.00016095345182116677,0.00009048019036409024,-0.00006143362062481725,-0.00022007289790619525,-0.0002316788748695127,-0.00037668252554104865,-0.00028654459039361205,-0.0005015856080147446,-0.0004996184713888592,-0.0005066906383549527,-0.0006515823870406111,-0.0006405771332345805,-0.0005482401043145535,-0.0006931084064133858,-0.0006301520956969554,-0.0007185290224962841,-0.00…	1906.49	1092	1446.33	0.427	102.997	53.86328,53.94922,53.68262	42.0918,42.08008,42.06836	227.0902	2.973	40.39	-3.38	-3.38	40.39,40.39,40.39	0.2	158.34	1278,1278,1269,1265,1276,1273,1268,1267,1267,1276,1268,1275,1268,1281,1267,1271,1263,1273,1276,1216,1182,1158,1141,1116,1097,1099,1091,1074,1081,1072,1057,1054,1054,1056,1054,1042,1038,1046,1049,1132,1153,1173,1199,1207,1216,1209,1226,1222,1217,1214,1216,1231,1238,1234,1224,1225,1236,1241,1245,1233,1230,1232,1245,1247,1248,1248,1235,1238,1241,1249,1253,1241,1242,1241,1252,1257,1257,1246,1249,1241…	1460.037	5.543	0.00035243476211720387,0.00024150868895523464,0.0001414389573101898,0.00005116305637850073,-0.00003027753664653016,-0.00010374753388629797,-0.00017002701803436188,-0.0002298197250436882,-0.0002837605161867886,-0.00033242211882487883,-0.00037632120745755015,-0.0004159238896197414,-0.0004516506548736401,-0.00048388083944244606,-0.0005129566538901575,-0.0005391868166120914,-0.0005628498317154664,-0.…	0.00088	0.00010148156192291098,0.00022295795467682503,0.000036062263010763675,0.00005531560624267029,0.000043392120161152554,0.00007130638510481343,0.00008536462838258397,0.00008556552359571726,0.000023411834528500737,0.00010675416477921688,0.00008963261475834903,0.000004963515278868242,0.00004846335523275497,0.00018031955866964128,0.000012493740390229029,0.000010962739213983261,0.00008564138365447821,0.…	0.000041778894035194854,-0.00013609633112815326,-0.00027783600576152293,-0.0003907811072883046,-0.00048078128537458714,-0.0005524978268276213,-0.0006096450728370009,-0.0006551827920338373,-0.0006914694727482425,-0.0007203844737736048,-0.0007434253600667618,-0.0007617854645920406,-0.0007764156933901086,-0.0007880737748781044,-0.0007973635040994752,-0.0008047660144606567,-0.0008106646965795436,-0.0…	0.00035243476211720387,0.00024150868895523464,0.0001414389573101898,0.00005116305637850073,-0.00003027753664653016,-0.00010374753388629797,-0.00017002701803436188,-0.0002298197250436882,-0.0002837605161867886,-0.00033242211882487883,-0.00037632120745755015,-0.0004159238896197414,-0.0004516506548736401,-0.00048388083944244606,-0.0005129566538901575,-0.0005391868166120914,-0.0005628498317154664,-0.…	0.241	0.116	0.643	0.985	0.431	-0.425	0.994	0.0012698968199077879,0.0006344842556110344,0.001031508149702457,0.0008726550351944401,0.0013891402432135535,0.00112088856728115,0.0010712305087637,0.00112088856728115,0.0011109565013275226,0.0009917894234792756,0.0010712305087637,0.0009520743294296685,0.0007337062075855017,0.0008230253504405812,0.000703937241681955,0.0009719314224742488,0.0009917894234792756,0.0010513688750867576,0.0008726550351…	none	0.427	41.793
4232898	Whole Data Set	1	G2	P1	1:03 PM	T4	41.48,41.49,41.5	45.08398	1005.15552	41.5	1247,1257,1248,1245,1257,1244,1257,1249,1255,1256,1245,1259,1249,1256,1248,1252,1241,1260,1247,1248,1241,1256,1247,1253,1249,1247,1253,1249,1253,1245,1260,1254,1241,1255,1241,1255,1241,1254,1247,1245,1255,1244,1253,1245,1246,1254,1241,1254,1247,1245,1245,1257,1251,1241,1252,1241,1246,1250,1241,1251,1241,1252,1253,1242,1254,1249,1240,1253,1245,1252,1241,1239,1249,1247,1252,1241,1251,1251,1240,1255…	0.00011835217121034733,0.0002609251328390325,0.00006904098404318525,0.00012603935690223982,0.00016230316866100496,0.000032667399061259085,0.00019335294390454463,0.00023999174575419763,0.00010774439840299875,0.00019585306674901708,0.0001491590153016533,0.00020616154077782636,0.00017761357456167032,0.00015166033843735225,0.00014126153676399507,0.0002293703332591327,0.0001360171314753427,0.000185237…	0.0091	0.00103	0.0003847878836898298,0.00013845835978716978,-0.000048143331468280784,0.000026965075425094576,-0.00017512263279206438,-0.0003020338972443761,-0.000289113213043324,-0.00037457095256237133,-0.00037977212130278965,-0.00048591253388527536,-0.0004367631352350941,-0.0005920459340348875,-0.0004601019015682792,-0.0006205463569907531,-0.0005921102494924236,-0.000633522877731422,-0.0005895660743277015,-0.0…	1587.66	964	1250	0.393	109.957	53.33398,53.7334,53.53613	45.29199,44.95898,45.08398	220.585	3.44	38.31	-3.19	-3.19	38.31,38.35,38.31	0.16	148.33	1089,1097,1099,1087,1101,1085,1099,1089,1088,1099,1083,1101,1088,1097,1096,1083,1097,1089,1096,1060,1026,1021,1008,988,988,971,970,966,946,958,947,951,933,947,934,933,939,926,932,995,1014,1035,1031,1052,1048,1047,1065,1057,1066,1068,1059,1068,1071,1056,1064,1075,1069,1071,1075,1063,1073,1078,1071,1075,1077,1064,1079,1072,1076,1081,1073,1075,1081,1073,1073,1084,1075,1078,1085,1077,1085,1083,1077,1…	1547.551	6.543	0.0003339414784047387,0.00022657346553831839,0.00013038543717005017,0.00004421324720053205,-0.000032986030610971046,-0.00010214672499190528,-0.0001641058751659793,-0.00021961336138566305,-0.00026934098059561157,-0.00031389057706810943,-0.00035380132641412576,-0.0003895562611270332,-0.00042158811663645324,-0.00045028456862594506,-0.0004759929250008369,-0.0004990243292922266,-0.0005196575263701814,…	0.001	0.00006942223338130037,0.00004114339902089489,0.00011920037776705623,0.00011750412612127097,0.00011403545010380724,0.00001663904499801974,0.00015141042143686922,0.0001568043880335827,0.00012142999734064962,0.00015163900447693064,0.00016235080838509645,0.000017096211037947843,0.000031348878450202864,0.00009699728102055656,0.00010948014199530576,0.00021414089820464955,0.00010254296325579226,0.00008…	0.00011560114753479201,-0.00008261696076486164,-0.00024159769179395423,-0.0003691081047191735,-0.00047137776531964363,-0.0005534030935998467,-0.0006191914656348287,-0.0006719569953286343,-0.0007142775610721889,-0.000748220748892869,-0.0007754448650923422,-0.0007972799533803922,-0.0008147927746251152,-0.0008288389238278859,-0.0008401046305161182,-0.0008491402847266153,-0.000856387326503138,-0.0008…	0.0003339414784047387,0.00022657346553831839,0.00013038543717005017,0.00004421324720053205,-0.000032986030610971046,-0.00010214672499190528,-0.0001641058751659793,-0.00021961336138566305,-0.00026934098059561157,-0.00031389057706810943,-0.00035380132641412576,-0.0003895562611270332,-0.00042158811663645324,-0.00045028456862594506,-0.0004759929250008369,-0.0004990243292922266,-0.0005196575263701814,…	0.213	0.104	0.683	0.663	0.922	-0.863	0.941	0.001039867565248402,0.0006396237916458371,0.0008597122189551785,0.000479629506710132,0.0005596192814320749,0.0009597892960648448,0.0006396237916458371,0.0007996770402718648,0.0005196225524739632,0.0006496253917822043,0.0008797257895532683,0.0003396828419019358,0.0006396237916458371,0.0005396204565113009,0.00044963713907559475,0.0005096239457600182,0.0005996196942631858,0.0005396204565113009,0.00…	none	0.418	44.485
4232875	Whole Data Set	1	G1	P1	12:50 PM	T4	36.1,36.13,36.14	59.88086	1005.48358	36.14	1825,1825,1817,1817,1817,1821,1823,1817,1812,1822,1826,1817,1824,1824,1817,1817,1823,1821,1817,1809,1825,1827,1813,1819,1813,1816,1825,1821,1831,1817,1824,1825,1817,1814,1825,1823,1828,1815,1822,1821,1812,1813,1815,1823,1823,1825,1813,1825,1827,1813,1817,1822,1822,1817,1816,1825,1823,1814,1817,1817,1817,1824,1825,1821,1813,1817,1821,1828,1815,1817,1821,1820,1812,1817,1826,1824,1819,1815,1817,1825…	0.00021981889056517387,0.0003440438643508641,0.00037068118094436955,0.00032248942090250124,0.0001604723216528958,0.00023588387441210183,0.00027877779791591836,0.0003054099990499425,0.0003060197725003113,0.0003293993901277107,0.0003983245144399793,0.0003826664849232436,0.0003507446139229396,0.00036436534990106495,0.00027390188910870355,0.0003102876512230961,0.00035968618170380604,0.000366800556969…	0.0166	0.00194	0.00040766008230623584,0.00013186186876566573,-0.00005927815697832393,-0.00023408834179040376,-0.0003698615162727753,-0.0004666361783626617,-0.0004562767246891162,-0.0005660088089239864,-0.0005848570677143645,-0.0006815739834669618,-0.000875560927714222,-0.0009397838013541862,-0.0010266865887599709,-0.000993640823571758,-0.0009994952496377807,-0.0011900790306273385,-0.001186207038378858,-0.001269…	2212.03	1187	1819.67	0.463	60.277	62.44531,62.72461,62.84766	59.7168,59.81738,59.88086	76.3617	2.153	36.07	-0.07	-0.07	36.07,36.03,36.07	0.31	124.35	1585,1588,1592,1593,1591,1585,1585,1585,1592,1595,1593,1583,1577,1593,1595,1583,1585,1583,1584,1541,1502,1481,1468,1450,1433,1405,1390,1374,1366,1355,1346,1322,1318,1308,1307,1292,1278,1274,1275,1361,1399,1417,1433,1439,1455,1465,1464,1481,1489,1484,1488,1503,1507,1501,1507,1522,1525,1518,1525,1532,1537,1531,1531,1548,1552,1546,1544,1553,1558,1545,1549,1561,1564,1552,1553,1561,1568,1556,1553,1568…	1561.26	4.651	0.0003078506611580833,0.00019425079257997537,0.00008729613680831462,-0.000013402028906279746,-0.00010820968833096336,-0.00019747141640516302,-0.0002815116315854774,-0.0003606357749325851,-0.00043513142022550875,-0.0005052693191379006,-0.0005713043852750112,-0.0006334766206477782,-0.000692011987951279,-0.0007471232318178072,-0.0007990106520293873,-0.0008478628314999412,-0.000893857321672929,-0.000…	0.00222	0.00021093058452677354,0.00026156028270583426,0.00027637471447782735,0.00022313550585014962,0.00031675171014145697,0.00024201711948316162,0.00027294915198552077,0.00020180362261276169,0.0002004997982609962,0.0002009866310742877,0.00024266045873923135,0.00015003443285389366,0.00023468009470842358,0.0002512843067314154,0.00020521144466574502,0.0002343498017295707,0.00041395151565943146,0.0001583267…	0.00012089264065771703,-0.00004263584929621936,-0.0001941418917623624,-0.00033450936479546335,-0.00046455716463883424,-0.0005850439831207286,-0.00069667273382142,-0.0008000946528329968,-0.000895913098035492,-0.0009846870690541096,-0.0010669344684327959,-0.001143135123049659,-0.0012137335834010168,-0.0012791417170849402,-0.001339741111614536,-0.0013958853005788551,-0.0014479018261387214,-0.0014960…	0.0003078506611580833,0.00019425079257997537,0.00008729613680831462,-0.000013402028906279746,-0.00010820968833096336,-0.00019747141640516302,-0.0002815116315854774,-0.0003606357749325851,-0.00043513142022550875,-0.0005052693191379006,-0.0005713043852750112,-0.0006334766206477782,-0.000692011987951279,-0.0007471232318178072,-0.0007990106520293873,-0.0008478628314999412,-0.000893857321672929,-0.000…	0.177	0.146	0.677	3.141	0.252	0.078	0.669	0.0022556406361134533,0.002068208745138194,0.002038621629147412,0.001959732506176103,0.0021569821890960066,0.0023049782654653377,0.0019104340803437873,0.0018414256841954937,0.0019400124643117675,0.0019104340803437873,0.0021964428784812216,0.002295110291188334,0.002285242541124753,0.002137253188869805,0.002068208745138194,0.0021767120856060066,0.002413540783521751,0.002028759705061757,0.0018315682…	none	0.25	47.16
4232197	Whole Data Set	1	G3	P1	5:01 PM	T3	41.49,41.49,41.48	41.5293	1001.17139	41.48	1640,1649,1638,1656,1650,1643,1651,1644,1644,1652,1648,1652,1651,1644,1653,1650,1652,1654,1648,1656,1646,1646,1652,1648,1656,1646,1651,1652,1644,1654,1651,1644,1650,1643,1652,1652,1644,1654,1648,1640,1652,1646,1648,1652,1646,1652,1649,1646,1645,1644,1642,1650,1656,1635,1648,1632,1651,1634,1640,1644,1650,1642,1651,1656,1640,1652,1636,1644,1646,1640,1641,1649,1640,1652,1644,1643,1640,1652,1640,1644…	-0.000025813916177089193,0.000007007270805230452,0.0000924795761007678,0.00008393466616704297,0.00002650488874136038,0.00007060704520368446,0.000035742126354194907,0.00009112427198125203,0.00011266416784798434,0.00004771673750717043,0.00010121603839054304,0.00019608902023569678,0.00016873739512827582,0.00012070706510262702,0.00020993572516477015,0.0001581417488429522,0.00016463770740227332,0.0002…	0.0139	0.00086	0.0003072015015101041,0.0002459993717088276,0.00013217224055356544,0.00008039915395881399,0.00002299704530322928,-0.00009263700019074651,-0.00009365489803345955,-0.00006837213399927621,-0.0001050829881365584,-0.00022818063684576108,-0.00026487248108477844,-0.000299682003170455,-0.00034950522901137834,-0.00041245901425180433,-0.0004153452893793922,-0.0003149948819032651,-0.00034979509633440803,-0.…	3022.77	1227	1647.67	0.594	71.892	59.85742,59.90527,59.95508	41.38086,41.46777,41.5293	14.4994	6.276	36.07	-5.41	-5.41	36.07,36.11,36.11	0.25	49.2	1426,1422,1436,1436,1434,1428,1424,1425,1432,1432,1434,1420,1420,1424,1432,1434,1432,1424,1419,1392,1378,1362,1353,1349,1342,1333,1317,1310,1315,1310,1294,1292,1300,1294,1289,1276,1277,1270,1272,1300,1319,1334,1335,1340,1343,1347,1354,1360,1356,1366,1375,1366,1372,1372,1372,1374,1382,1388,1384,1380,1388,1394,1390,1380,1392,1396,1390,1391,1388,1388,1391,1396,1402,1392,1393,1394,1392,1398,1396,1402…	240.301	2.334	0.00031589010007034663,0.0002563454033678628,0.0002009312170482573,0.00014936101490570653,0.00010136814655093633,0.00005670445866095132,0.000015139011870236732,-0.00002354311333105342,-0.00005954192786617184,-0.00009304356825408529,-0.00012422125905237958,-0.00015323620853720363,-0.0001802384422514769,-0.0002053675787313317,-0.00022875355142178274,-0.0002505172805143821,-0.0002707712981806847,-0.…	0.00073	-0.000007609378355252433,0.00010116397757764963,0.000013541442144716904,0.0001511076128285629,0.00007024761341894795,0.0000537347195004161,0.00012188093932841304,0.00007319516189051656,0.00001774318312240468,-0.000002153305049297648,-0.00004066887582424895,0.00012905164719417806,0.000026187473621479,0.00005369367222714497,0.00006427026537294914,0.000018977199206793806,0.00013283567015212055,0.000…	-0.00009574276086431925,-0.00010618326840734023,-0.00011647348653204487,-0.0001266155786303143,-0.0001366116769523539,-0.0001464638830549718,-0.0001561742682434055,-0.0001657448740067886,-0.00017517771244734883,-0.000184474766703427,-0.00019363799136640865,-0.0002026693128916521,-0.00021157063000350228,-0.00022034381409447414,-0.00022899070961868954,-0.00023751313447965188,-0.00024591288041243744…	0.00031589010007034663,0.0002563454033678628,0.0002009312170482573,0.00014936101490570653,0.00010136814655093633,0.00005670445866095132,0.000015139011870236732,-0.00002354311333105342,-0.00005954192786617184,-0.00009304356825408529,-0.00012422125905237958,-0.00015323620853720363,-0.0001802384422514769,-0.0002053675787313317,-0.00022875355142178274,-0.0002505172805143821,-0.0002707712981806847,-0.…	0.455	0.163	0.382	0.646	0.708	-0.425	0.717	0.000669254784930983,0.00020106641114124962,0.0005795626121618755,0.000460001855646341,0.0005795626121618755,0.0006393553357859293,0.00036039302908508696,0.00026080704334642665,0.0006592880731633211,0.0004998517840484631,0.00026080704334642665,0.00047992636277945186,0.0005297416301403516,0.00044007826256536376,0.000798842856466701,0.0003006386974136186,0.0005098148375101773,0.0003205558944775575,…	none	0.57	36.662
4232189	Whole Data Set	1	G2	P1	4:48 PM	T3	42.12,42.11,42.11	41.28809	1001.36206	42.11	1946,1950,1943,1955,1947,1942,1947,1947,1945,1955,1947,1943,1953,1947,1947,1952,1948,1947,1955,1941,1945,1953,1947,1942,1955,1945,1947,1951,1941,1947,1950,1945,1947,1950,1947,1945,1954,1941,1947,1951,1945,1946,1950,1940,1946,1937,1945,1946,1942,1944,1950,1941,1939,1947,1937,1944,1950,1947,1939,1947,1947,1939,1947,1953,1942,1950,1935,1938,1947,1939,1941,1937,1945,1947,1944,1939,1947,1939,1941,1951…	0.00002882301002103581,0.00003432818815088545,0.00005078617678888901,0.0000635932890125698,0.00011656472944425332,0.00007277762687844173,0.00002717073340346626,0.000029024885689255124,0.0000947685180412032,0.00011487777638606342,0.00003823762314350607,-0.00001101240152272223,-0.000012808070033164658,0.0000328482245536331,0.000034702164622763156,0.00005663309712553188,0.000060312005651721286,0.000…	0.0162	0.0008	0.00035254432253543677,0.000248480615843165,0.00012801587968039454,0.0001846327495532176,0.000009441518129743896,-0.000034322334301297935,-0.000043415562143789915,-0.000052508369147309684,-0.00013457180227609202,-0.0001400131770442328,-0.0001454543457400059,-0.0001837257978445036,-0.00020375589160823157,-0.00022013727331321,-0.00025475280054868416,-0.00018359976783001092,-0.00031850348526217206,-…	2995.62	1215	1949.33	0.594	61.67	59.03125,59.21094,59.55859	41.39941,41.3252,41.28809	93.6345	5.972	35.73	-6.38	-6.38	35.73,35.77,35.81	0.3	50	1723,1721,1725,1728,1723,1725,1731,1729,1731,1733,1723,1725,1723,1723,1717,1715,1725,1731,1725,1670,1646,1621,1598,1582,1572,1565,1542,1526,1517,1517,1510,1499,1486,1478,1470,1466,1462,1457,1438,1496,1531,1544,1560,1585,1599,1605,1611,1617,1615,1627,1635,1647,1644,1647,1647,1659,1664,1659,1661,1667,1671,1672,1663,1669,1667,1671,1683,1683,1683,1679,1681,1683,1689,1688,1678,1683,1693,1693,1683,1683…	318.363	2.33	0.000314398566750744,0.0002663411057620957,0.00022115779370379923,0.00017867673776454304,0.00013873632544182907,0.00010118460971260054,0.00006587873097466752,0.00003268437355979676,0.0000014752547508568251,-0.000027867355640938136,-0.00005545508696637463,-0.00008139289241456652,-0.00010577944829087173,-0.00012870752941539172,-0.000150264362070197,-0.00017053195583801185,-0.00018958741559478662,-0…	0.00054	-0.000004172053615228293,0.00008649671454486247,0.00004170427526649403,0.000015310654901794826,-0.000014425555659598949,-0.00003245554529248457,0.000019743705976514163,0.00015056098978995746,-0.000028022869450111002,0.00004424429561081505,0.00014161322016707027,0.00022060033872326701,-0.000039947666632005574,0.00003733415164402841,0.00009288639600777538,0.00008154182764499317,0.000018355594425663…	0.00005822979335350477,0.000010247502358025525,-0.00003344591722811345,-0.00007323382388122151,-0.00010946530978530607,-0.00014245826370627653,-0.00017250216009277752,-0.00019986059887473463,-0.00022477361824336747,-0.0002474598007045977,-0.0002681181908840001,-0.0002869300419097848,-0.00030406040569626997,-0.00031965958108071786,-0.0003338644325192344,-0.00034679959091174115,-0.00035857854709184…	0.000314398566750744,0.0002663411057620957,0.00022115779370379923,0.00017867673776454304,0.00013873632544182907,0.00010118460971260054,0.00006587873097466752,0.00003268437355979676,0.0000014752547508568251,-0.000027867355640938136,-0.00005545508696637463,-0.00008139289241456652,-0.00010577944829087173,-0.00012870752941539172,-0.000150264362070197,-0.00017053195583801185,-0.00018958741559478662,-0…	0.349	0.195	0.455	0.473	1.208	0.427	-0.636	-0.00006518609892139513,-0.0003613632974224053,-0.0003021440143112765,-0.0003613632974224053,-0.0005587026087370685,-0.0003021440143112765,-0.0002824024586960779,-0.0003712323929200488,-0.00009481290974572314,-0.0002626600056558973,-0.0004995102300297626,-0.00035149397765007963,-0.00005531004616531734,-0.0004205745066447579,-0.0002231724069740752,-0.00016393427622343474,-0.0002824024586960779,-0.…	none	0.366	35.789
4232175	Whole Data Set	1	G1	P1	4:36 PM	T3	42.4,42.4,42.4	39.56934	1001.24054	42.4	1687,1691,1689,1680,1691,1683,1679,1694,1688,1683,1691,1691,1682,1691,1699,1680,1689,1687,1679,1686,1690,1683,1683,1689,1689,1678,1683,1683,1682,1691,1691,1679,1687,1689,1679,1687,1689,1685,1689,1687,1679,1691,1688,1683,1687,1688,1691,1685,1683,1689,1687,1679,1685,1686,1679,1675,1689,1691,1683,1688,1681,1682,1695,1691,1691,1675,1688,1681,1681,1685,1691,1682,1689,1691,1679,1687,1686,1676,1684,1688…	0.00010423119181331032,0.00008068833333165854,0.000039549507369459784,0.00007100536865775443,0.00010906207417726868,0.00012071957678655605,0.00009497819505471687,0.00008243756002438854,0.00014469085549522967,0.00016074753620663154,0.00012620588426066545,0.00011806414880181631,0.00018471632161837708,0.00010178219932430392,0.00021462794049414445,0.00028128847834587813,0.0002511393850777977,0.000229…	0.0215	0.00139	0.0003923771774142625,0.00016422465952350951,0.00006811738524808629,-0.000016972345246050155,0.00001006917994913238,0.000006331546341447071,-0.0002281768678232002,-0.00027804518805873334,-0.00025541061156742314,-0.0002876990739849576,-0.0003902685810047802,-0.00043352260517406596,-0.0004592045571123682,-0.0005485516658180966,-0.0005412954076786994,-0.000571357127290782,-0.0006233636005240818,-0.0…	3389.76	1271	1686.67	0.625	46.453	56.29395,56.51172,56.35449	39.44531,39.50781,39.56934	58.0313	4.54	35.81	-6.59	-6.59	35.81,35.85,35.91	0.38	93.29	1488,1483,1483,1472,1470,1483,1487,1485,1467,1469,1480,1477,1482,1479,1467,1473,1473,1483,1467,1417,1390,1385,1372,1361,1332,1323,1322,1315,1310,1290,1286,1274,1270,1269,1266,1260,1246,1246,1238,1291,1309,1312,1331,1339,1353,1345,1350,1359,1359,1369,1378,1386,1386,1384,1391,1403,1403,1403,1399,1403,1403,1408,1415,1423,1423,1415,1419,1427,1430,1433,1421,1427,1425,1427,1440,1439,1435,1443,1441,1441…	412.96	1.927	0.0003084985582035495,0.0002456276309950702,0.00018561042296417877,0.00012831740344374258,0.00007362492117966401,0.000021414937463592196,-0.000028425228621222973,-0.00007600314339075592,-0.00012142149071256826,-0.00016477829362074694,-0.00020616712587171425,-0.00024567731389749136,-0.00028339412959228023,-0.00031939897434843736,-0.0003537695547390313,-0.00038658005022614993,-0.0004179012732569028…	0.00108	0.00008479934497753188,0.00004716143164301843,-0.000020655915915922344,0.000041794531250136784,0.00008200886947446163,0.00017466798065539645,0.00010524191604559763,0.000021528953000971084,0.000025200327365739523,0.00010672405918801268,0.0002629646556470165,0.00009658953521417603,0.00006848387454276644,0.00014206980120744852,0.0002013640696971598,0.0000636107730761984,0.000021209415804673414,0.000…	0.000019182339952438995,-0.00004162347025191094,-0.00009900107207676083,-0.00015314374660254921,-0.0002042338777961452,-0.00025244356688595103,-0.0002979352120987764,-0.00034086205571136417,-0.0003813687002593623,-0.000419591595642631,-0.0004556594987677367,-0.0004896939072759804,-0.0005218094688180019,-0.0005521143672536407,-0.0005807106870779953,-0.0006076947573012794,-0.0006331574759408647,-0.…	0.0003084985582035495,0.0002456276309950702,0.00018561042296417877,0.00012831740344374258,0.00007362492117966401,0.000021414937463592196,-0.000028425228621222973,-0.00007600314339075592,-0.00012142149071256826,-0.00016477829362074694,-0.00020616712587171425,-0.00024567731389749136,-0.00028339412959228023,-0.00031939897434843736,-0.0003537695547390313,-0.00038658005022614993,-0.0004179012732569028…	0.502	0.17	0.328	1.784	0.669	-0.225	0.556	0.001202147561041982,0.000867883758999735,0.0007866152339082663,0.0008317625370211424,0.000867883758999735,0.000867883758999735,0.0009762654541205162,0.0009581999598624251,0.0009130395116531206,0.0014100629125444858,0.0009401352170494592,0.001057569479093117,0.0009401352170494592,0.0010846742035204515,0.0010846742035204515,0.0010846742035204515,0.001057569479093117,0.0011208164677172013,0.0008498…	none	0.606	41.73
4232157	Whole Data Set	1	G3	P1	4:26 PM	T2	42.86,42.86,42.85	39.0127	1001.53455	42.85	1557,1550,1549,1567,1558,1560,1557,1552,1553,1561,1549,1555,1543,1551,1551,1551,1550,1547,1545,1559,1557,1558,1547,1554,1555,1553,1559,1545,1549,1555,1559,1555,1549,1547,1563,1555,1548,1546,1555,1559,1550,1543,1546,1551,1555,1560,1547,1549,1553,1549,1563,1547,1558,1555,1560,1553,1550,1562,1555,1557,1550,1547,1549,1547,1555,1551,1548,1561,1550,1550,1547,1547,1555,1557,1547,1550,1551,1553,1562,1555…	0.00009644821946672326,0.000031005262898499654,0.0000648004768431201,0.00010715257583821235,0.000021181993123362043,0.00013025871248191232,0.0000785032345890844,0.00012598641247924558,0.00005541472661627876,0.0001525133171942949,0.0001110239968023725,0.00008664769528499119,0.00012899438012603235,0.00022781204736940918,0.00018802831448685216,0.0002286693908723205,0.00023850965881512496,0.000272307…	0.0096	0.00093	0.0003600170011490985,0.0002466406194964833,0.00012987685265417455,-0.000058669855007012026,-0.00008302753089110959,-0.00014499187943772362,-0.00022574528955476654,-0.0002620515624347931,-0.00030689697898697105,-0.0003602784144144925,-0.00035044304285149414,-0.00043285497220358206,-0.0003410234277145796,-0.0004080613132568453,-0.00043068030472860505,-0.0005079463457314288,-0.0005066509892951005,-…	2815.6	1175	1555.33	0.583	103.634	56.0332,56.20117,56.3584	39.00098,38.97656,39.0127	172.8051	4.854	37.69	-5.16	-5.16	37.69,37.73,37.81	0.12	87.47	1360,1359,1355,1358,1351,1352,1344,1354,1359,1353,1353,1347,1349,1351,1353,1346,1346,1344,1357,1310,1294,1270,1254,1245,1243,1238,1230,1226,1208,1206,1196,1197,1200,1198,1203,1196,1181,1182,1186,1230,1250,1255,1269,1282,1291,1287,1283,1293,1305,1307,1311,1302,1305,1309,1314,1321,1313,1305,1315,1323,1328,1330,1321,1319,1318,1320,1325,1328,1330,1334,1319,1326,1334,1339,1339,1330,1323,1330,1333,1334…	433.893	2.495	0.000355634247610934,0.00026420533733285815,0.00018177714196908822,0.00010746358654922176,0.00004046582571301982,-0.000019936343604597378,-0.00007439222411072146,-0.00012348719793697376,-0.00016774901929764987,-0.00020765348766742063,-0.00024362956246331142,-0.00027606397421204643,-0.0003053053817712348,-0.0003316681202931044,-0.0003554355802201176,-0.0003768632536355163,-0.00039618148071602743,-…	0.00039	0.00013313128187781068,0.00005160131115537851,0.00001962906476758388,0.00005638360686045282,0.00019865537230504297,0.000053174095019049394,0.000022799973680103168,-0.00006510103382380147,0.00009151718873877133,-0.00015618583509644684,0.00005314213178375626,0.00011387756758760628,0.00012985727874089868,0.00003554137841846147,-0.000057156097845619966,0.00012504220787144688,0.000005155701094422239,0…	0.0000098121946801567,-0.000051756459137512214,-0.0001035542653618209,-0.00014713184199028793,-0.0001837937264065186,-0.0002146374279828707,-0.0002405862830970912,-0.00026241709610998394,-0.00028078339376381403,-0.0002962349891446124,-0.0003092344408747285,-0.00032017090025766165,-0.00032937176090299585,-0.0003371124595743563,-0.00034362472165835905,-0.0003491034980907306,-0.0003537128014032686,-…	0.000355634247610934,0.00026420533733285815,0.00018177714196908822,0.00010746358654922176,0.00004046582571301982,-0.000019936343604597378,-0.00007439222411072146,-0.00012348719793697376,-0.00016774901929764987,-0.00020765348766742063,-0.00024362956246331142,-0.00027606397421204643,-0.0003053053817712348,-0.0003316681202931044,-0.0003554355802201176,-0.0003768632536355163,-0.00039618148071602743,-…	0.448	0.158	0.394	0.76	0.348	-0.061	0.712	0.0006189106946007264,0.0006189106946007264,0.0008273053636201212,0.0006757356879524176,0.0005431556008642275,0.0007609871214710994,0.0006946790047967667,0.00015511801017795325,0.0006283810105055272,0.0006946790047967667,0.0005242188919616465,0.00035382565828675214,0.0005999706823036158,0.0006189106946007264,0.000372754938763242,0.000505283008727649,0.0004295477310375696,0.00020242110918928792,0.…	none	0.58	36.037
4232005	Whole Data Set	1	G2	P1	3:37 PM	T2	43.7,43.71,43.71	38.0791	1002.08405	43.71	1697,1709,1702,1695,1707,1699,1701,1710,1699,1701,1702,1693,1708,1699,1698,1708,1699,1712,1707,1693,1709,1703,1695,1707,1705,1697,1709,1698,1691,1703,1702,1695,1711,1699,1698,1707,1702,1691,1706,1712,1696,1698,1705,1707,1701,1705,1694,1704,1707,1701,1695,1707,1699,1695,1707,1699,1697,1707,1707,1698,1693,1707,1699,1697,1707,1709,1702,1712,1706,1699,1706,1691,1705,1705,1693,1706,1697,1709,1698,1714…	0.00015026167820244722,0.00017659247922261013,0.00018614956791608453,0.00017222372487778355,0.00008786220254552383,0.00012425035662142438,0.0002612798046452851,0.0003077429630043824,0.000223359559245124,0.00013228854332344664,0.00014855166666524676,0.00024867118195070847,0.00022132731378212455,0.00031474765642716077,0.00025385405761983786,0.00020638731528716984,0.0002494823760033103,0.00038651541…	0.0154	0.00171	0.00046550696683773,0.0003274389884619191,0.00021289479744633912,0.00004139643893946174,-0.00006970986709058032,-0.000247782427927373,-0.0003253143593446224,-0.00034925171315513295,-0.0005004122524393896,-0.0004975558885041934,-0.0005080892147256787,-0.0006692192328949651,-0.0007500018358293171,-0.0006902683674392492,-0.0008178708496131932,-0.0007514576994799697,-0.0008121491995577025,-0.00101325…	2364.38	1199	1702	0.493	65.122	51.59473,52.26172,52.06445	38.00391,38.0166,38.0791	86.447	4.815	38.89	-4.82	-4.82	38.89,38.93,38.89	0.33	102.66	1504,1499,1503,1498,1501,1499,1499,1499,1499,1497,1499,1496,1497,1502,1501,1497,1499,1505,1505,1455,1446,1430,1418,1404,1384,1365,1350,1342,1330,1322,1310,1301,1300,1291,1285,1280,1282,1275,1256,1307,1331,1354,1352,1369,1379,1393,1402,1406,1415,1418,1410,1419,1421,1427,1435,1435,1435,1435,1439,1450,1456,1459,1459,1459,1448,1448,1455,1459,1458,1455,1465,1464,1467,1475,1463,1463,1471,1471,1466,1467…	814.753	4.021	0.00047553251434938825,0.0003678789654443795,0.0002670125863131756,0.0001725054702680078,0.00008395668860155321,9.90589722120504e-7,-0.00007674479447774478,-0.0001495792417799146,-0.00021782173866104226,-0.00028176179110971295,-0.0003416706528012821,-0.00039780247584069437,-0.0004503953889551045,-0.0004996725077103202,-0.0005458428810367283,-0.0005891023780801557,-0.0006296345191399711,-0.0006676…	0.00138	0.00011747937438799949,0.00017475856712406945,0.00023703315473522986,0.000026682348160468388,0.00014711372837093335,0.00019275864296024222,0.00020016816859095706,0.0001277821431877693,0.00010859494809643542,0.00008276030259353852,0.00010014083085254461,0.00012749534322212296,0.000055122188308516904,0.00012568971038855333,0.00012312467982080475,0.00011058655310106533,0.00010635949538989121,0.00017…	0.000052200680058711894,-0.00006239267241739269,-0.00016749587480872972,-0.0002638948623086188,-0.0003523104821905275,-0.0004334038841218617,-0.0005077814640741399,-0.0005759993987988638,-0.000638567804776748,-0.000695954552739883,-0.0007485887662908633,-0.0007968640307806697,-0.0008411413364404851,-0.0008817517777754405,-0.0009189990294056723,-0.0009531616168684107,-0.0009844949993615766,-0.0010…	0.00047553251434938825,0.0003678789654443795,0.0002670125863131756,0.0001725054702680078,0.00008395668860155321,9.90589722120504e-7,-0.00007674479447774478,-0.0001495792417799146,-0.00021782173866104226,-0.00028176179110971295,-0.0003416706528012821,-0.00039780247584069437,-0.0004503953889551045,-0.0004996725077103202,-0.0005458428810367283,-0.0005891023780801557,-0.0006296345191399711,-0.0006676…	0.28	0.143	0.576	2.888	0.362	0.042	0.596	0.002078803357134145,0.0016709427428983777,0.0014173559842224324,0.0017071815131305644,0.0018521668402945684,0.0017434233074814956,0.001498849866914018,0.001979068718527715,0.0016347069962802387,0.0018249784043196757,0.001580359044525704,0.0017434233074814956,0.001960937608355027,0.001725302032259652,0.0015622445718681125,0.0017706066381261863,0.0017524842286468939,0.0018159159705585,0.0014897942…	none	0.4	49.948
4231938	Whole Data Set	1	G1	P1	3:12 PM	T2	44.68,44.67,44.67	36.72559	1002.36548	44.67	1648,1657,1657,1646,1660,1650,1652,1644,1645,1655,1650,1654,1648,1655,1648,1649,1646,1652,1662,1642,1661,1658,1650,1658,1664,1644,1658,1658,1656,1642,1660,1650,1656,1642,1657,1654,1648,1658,1662,1646,1657,1652,1658,1655,1653,1654,1651,1656,1658,1657,1645,1652,1646,1652,1653,1652,1656,1661,1650,1650,1652,1657,1660,1642,1648,1645,1657,1650,1653,1644,1650,1647,1658,1658,1664,1650,1662,1647,1646,1656…	0.00024446943786958177,0.00020442711937509312,0.00027997429429627355,0.00030560818707449437,0.00008171022804146574,0.0001703646572190288,0.0002669126102730005,0.0001953570556118161,0.00035232640774492173,0.0002597451657720433,0.000277493329995464,0.0003057479627371278,0.000336629634113783,0.0004489546656424588,0.0003458562810573794,0.0004187686191087431,0.0004128720631260451,0.000409602816128988,…	0.0192	0.00226	0.0004470779350729035,0.000294105894586778,0.00014382141612316826,0.00002508586254900386,-0.0001801715898716317,-0.0002699593753655785,-0.00041739414358823713,-0.0005097415211450033,-0.0006046839057457711,-0.000715315554168242,-0.0007761591554238588,-0.0008317540764365175,-0.0008506860478477453,-0.00099526032640229,-0.0009042506290257068,-0.0011691504200507,-0.001253446448367596,-0.00123049936700…	2198.89	1182	1653.33	0.462	52.181	49.91016,50.04395,50.49512	36.71387,36.68848,36.72559	72.616	6.791	38.69	-5.98	-5.98	38.69,38.73,38.73	0.22	111.91	1448,1440,1438,1444,1437,1436,1446,1447,1441,1444,1438,1441,1449,1441,1445,1444,1446,1446,1441,1394,1363,1344,1334,1307,1301,1286,1276,1258,1250,1241,1230,1222,1214,1203,1190,1196,1191,1182,1177,1240,1274,1291,1298,1313,1320,1328,1334,1344,1348,1358,1370,1375,1376,1381,1384,1386,1390,1390,1394,1396,1402,1404,1409,1408,1410,1412,1413,1416,1413,1402,1406,1406,1414,1412,1414,1414,1410,1413,1416,1412…	1002.815	4.672	0.0004589027040046204,0.00034380371660534424,0.00023455664983738,0.00013086397740750015,0.00003244330000398308,-0.000060973423796994,-0.00014964060752231277,-0.00023379972967830956,-0.0003136799913995975,-0.00038949894066137806,-0.0004614630647552329,-0.0005297683526419698,-0.0005946008287130342,-0.0006561370594141613,-0.0007145446341110101,-0.000769982621506385,-0.0008226020028520645,-0.00087254…	0.0018	0.00008002232284463022,0.00016121724030944743,0.00011375712874225201,0.0002098055493694337,0.000213479341506382,0.00018910813674613756,0.00019773079277655438,0.00010078457762786445,0.00018693176527438866,0.00010153319251169253,0.00018108186420687916,0.0001732081676912808,0.00009111105675978175,0.00012447205033803253,0.0002403194973143247,0.00006749560219706346,0.00021962077408932401,0.00022989371…	0.0000502058693851639,-0.0000760194959690179,-0.0001934037706603569,-0.00030256620331522315,-0.0004040826690808665,-0.0004984887075953227,-0.0005862823481715032,-0.0006679267370994346,-0.0007438525809267131,-0.0008144604186064457,-0.0008801227344991572,-0.0009411859233755931,-0.000997972117786582,-0.0010507808874400618,-0.001099890819550156,-0.001145560988495271,-0.0011880323225382397,-0.00122752…	0.0004589027040046204,0.00034380371660534424,0.00023455664983738,0.00013086397740750015,0.00003244330000398308,-0.000060973423796994,-0.00014964060752231277,-0.00023379972967830956,-0.0003136799913995975,-0.00038949894066137806,-0.0004614630647552329,-0.0005297683526419698,-0.0005946008287130342,-0.0006561370594141613,-0.0007145446341110101,-0.000769982621506385,-0.0008226020028520645,-0.00087254…	0.248	0.133	0.619	3.002	0.219	0.018	0.763	0.002269925011583668,0.002389724031275802,0.002389724031275802,0.0020396351215179382,0.002260711071011067,0.002260711071011067,0.002260711071011067,0.0025003370804323882,0.0023344280696651703,0.0025925361470794557,0.0023712912617852655,0.002076473298854337,0.0020396351215179382,0.002260711071011067,0.0023344280696651703,0.002343643574358281,0.002223857263415039,0.002260711071011067,0.002113314601…	none	0.384	45.07
4231935	Whole Data Set	1	G3	P1	3:00 PM	T1	44.82,44.82,44.83	37.39746	1002.461	44.83	1326,1326,1329,1326,1326,1320,1323,1324,1319,1330,1319,1324,1322,1322,1318,1319,1320,1325,1324,1322,1326,1334,1333,1334,1334,1334,1330,1332,1331,1330,1330,1332,1330,1334,1334,1334,1336,1332,1330,1330,1333,1336,1334,1333,1334,1334,1333,1335,1332,1330,1335,1335,1334,1336,1334,1334,1334,1333,1335,1330,1334,1332,1330,1332,1335,1333,1330,1332,1329,1333,1330,1333,1334,1334,1334,1330,1330,1336,1334,1331…	0.000098256604985351,0.00011740056557634916,0.00019036110263163044,0.00011429443899352914,0.00028868697239088815,0.00021467438979274863,0.00016758319545507258,0.0002840135631833124,0.0002824559271520542,0.0002684781320566384,0.00015308859802568318,0.0002384562197597485,0.0002741563305319004,0.000318137673007196,0.00033934968532538153,0.0002839732795879439,0.0003424418358272813,0.00034709274928801…	0.0104	0.00152	0.0004935370856228992,0.0003532756348603328,0.00007032383865255086,-0.00007805406012943219,-0.0002491089298203132,-0.00013489944144011708,-0.00039270192435048143,-0.00047893412950471054,-0.00039784283523933167,-0.0006121051196074565,-0.0007086033258944632,-0.000757606093861076,-0.0008045371731526674,-0.0008287623918265401,-0.0008055246659436915,-0.0008503825131990953,-0.0009158637781942176,-0.000…	1912.43	1046	1327	0.453	96.312	53.7627,53.77441,52.01172	37.6709,37.59668,37.39746	82.532	4.431	39.25	-5.58	-5.58	39.25,39.25,39.17	0.22	145.19	1162,1163,1162,1162,1162,1162,1162,1158,1158,1156,1150,1146,1151,1144,1149,1144,1146,1146,1144,1118,1094,1082,1068,1053,1046,1036,1027,1021,1012,1007,998,995,990,988,985,985,978,976,976,1033,1054,1064,1072,1082,1085,1088,1093,1098,1102,1100,1109,1112,1112,1117,1114,1120,1114,1125,1122,1122,1127,1129,1130,1130,1132,1134,1134,1133,1134,1132,1138,1137,1137,1138,1138,1141,1140,1140,1138,1144,1140,114…	1054.401	4.891	0.0005018305274938756,0.0003620648580537442,0.00023513239784557732,0.00011985480844155347,0.000015161945819895791,-0.00007991807398779398,-0.0001662678970822339,-0.000244689125469884,-0.0003159097584884581,-0.0003805909509647196,-0.00043933315084182685,-0.0004926816732530118,-0.000541131762786786,-0.0005851331909376542,-0.000625094431421356,-0.0006613864521148868,-0.0006943461588226119,-0.0007242…	0.00137	0.00013862084823307514,0.00012048466249875268,0.00005350264407451358,0.000060633853506811885,0.00015872818018402852,0.0000951092548987143,0.00005171039510628056,0.0001582257160371009,0.0001889449061132776,0.0001590138537489536,0.00015772325520704348,0.00013958641898745573,0.00013155760970723316,0.00009994623452117343,0.000206472667428174,0.00017991002510104074,0.00013818758307742912,0.00024977807…	0.00005898662497069002,-0.00004972611705493404,-0.0001498268496814344,-0.00024199779933883805,-0.00032686714782249253,-0.0004050133136026283,-0.0004769688939770038,-0.0005432242949339795,-0.000604231073464987,-0.0006604050151055819,-0.0007121289676797562,-0.0007597554505606023,-0.0008036090572304848,-0.0008439886675151275,-0.000881169484568869,-0.0009154049104939561,-0.0009469282733769728,-0.0009…	0.0005018305274938756,0.0003620648580537442,0.00023513239784557732,0.00011985480844155347,0.000015161945819895791,-0.00007991807398779398,-0.0001662678970822339,-0.000244689125469884,-0.0003159097584884581,-0.0003805909509647196,-0.00043933315084182685,-0.0004926816732530118,-0.000541131762786786,-0.0005851331909376542,-0.000625094431421356,-0.0006613864521148868,-0.0006943461588226119,-0.0007242…	0.306	0.118	0.576	1.828	0.316	-0.088	0.772	0.0015762822804116863,0.0014593242289667452,0.0013618832409197984,0.001537292763437662,0.001615275298049438,0.0015567870843809495,0.00118654453689044,0.0014398342822820242,0.0014398342822820242,0.001595778351608339,0.0013813696896108156,0.0011768055730970767,0.001537292763437662,0.0014398342822820242,0.001322912966366112,0.0013618832409197984,0.0012060231196844955,0.0013618832409197984,0.00162502…	none	0.533	39.759
4231932	Whole Data Set	1	G2	P1	2:48 PM	T1	44.06,44.06,44.06	37.63477	1002.96716	44.06	1314,1317,1306,1306,1305,1314,1314,1306,1306,1310,1310,1314,1320,1306,1317,1317,1305,1311,1320,1317,1308,1312,1314,1306,1315,1310,1305,1311,1318,1314,1310,1306,1312,1320,1314,1310,1305,1319,1318,1318,1313,1306,1306,1318,1316,1310,1310,1322,1312,1317,1318,1305,1306,1314,1321,1317,1306,1316,1317,1318,1310,1310,1306,1318,1312,1319,1306,1313,1310,1319,1315,1309,1306,1316,1318,1313,1320,1308,1307,1320…	0.00015029169050437505,0.00005475801395030276,0.0001642071093044708,0.0001105492436331856,0.00033686227593008163,0.00017956786413164997,0.00018983104939177564,0.00024418189314906084,0.0002941275313118031,0.00019637271206073356,0.0002639468713973013,0.00029184481016002395,0.000423373197722266,0.00023962428368166146,0.0002564980932165796,0.000277780260197243,0.0003365374656317011,0.0003159359830098…	0.0114	0.00158	0.0005098686466287373,0.00020930926867652566,0.00011821476057959128,-0.00008517302657306346,-0.00025764202296358685,-0.00029140275080026035,-0.0003097545711122585,-0.00044251899755151696,-0.000671993245019408,-0.0005913692903719585,-0.0007042455450687309,-0.0007247663711121653,-0.0008397972050132587,-0.0008141562998995105,-0.0008874079283951571,-0.0008573750060719745,-0.000913038142654332,-0.0008…	1858.3	1002	1309.67	0.461	87.815	53.86328,53.90039,54.17871	37.54785,37.57324,37.63477	131.278	4.899	38.85	-5.21	-5.21	38.85,38.85,38.85	0.19	147.83	1149,1142,1149,1146,1134,1150,1144,1150,1138,1143,1145,1146,1139,1146,1144,1146,1145,1138,1132,1100,1078,1061,1044,1030,1019,1007,998,980,969,962,961,954,953,941,942,934,933,930,926,1002,1024,1038,1042,1050,1056,1070,1066,1071,1074,1082,1081,1084,1087,1095,1100,1095,1104,1098,1104,1114,1101,1106,1114,1106,1106,1106,1111,1119,1126,1126,1126,1126,1128,1127,1124,1130,1129,1130,1126,1127,1130,1130,11…	1113.57	4.71	0.0004598594674077663,0.0003272261957882525,0.00020574333062594826,0.00009447346336082397,-0.000007442007143243978,-0.00010078949989540827,-0.00018628932008970958,-0.00026460121725727743,-0.0003363294761477276,-0.0004020275796229446,-0.0004622024795439433,-0.0005173185086066107,-0.0005678009633115625,-0.0006140393857156847,-0.0006563905692886245,-0.0006951813120685717,-0.0007307109383617426,-0.00…	0.00118	0.00005758728024855242,0.00019323399266267966,0.00022119021576633998,0.0000046962325132693486,0.0002309391236441643,0.0001682787091294585,0.00017571705251347665,0.00009255265714702655,0.00015811110946886323,0.00003563970530672189,0.00007896866095263637,0.0002351379988926858,0.00010922653553847061,0.00015769117704032248,0.00012239191209683788,0.00012470115925012812,0.00018171541672886319,0.0001857…	0.000050536017149925474,-0.0000952434098066069,-0.0002230881667501152,-0.0003352046856524575,-0.00043352794983085303,-0.0005197548892091194,-0.0005953736670911595,-0.0006616893638977956,-0.0007198465011343945,-0.0007708487943232695,-0.0008155764758104347,-0.0008548014864155206,-0.0008892007981126985,-0.0009193680976745289,-0.0009458240329230204,-0.0009690251984246867,-0.0009893720157108535,-0.001…	0.0004598594674077663,0.0003272261957882525,0.00020574333062594826,0.00009447346336082397,-0.000007442007143243978,-0.00010078949989540827,-0.00018628932008970958,-0.00026460121725727743,-0.0003363294761477276,-0.0004020275796229446,-0.0004622024795439433,-0.0005173185086066107,-0.0005678009633115625,-0.0006140393857156847,-0.0006563905692886245,-0.0006951813120685717,-0.0007307109383617426,-0.00…	0.295	0.123	0.581	1.953	0.322	0.159	0.52	0.0009003486315260476,0.0009396219778692714,0.0009494408694015768,0.0010181793266539059,0.0011753366666127213,0.0008905308498366993,0.000978898876031,0.0010181793266539059,0.0010378208843391003,0.0010476419963102957,0.0010181793266539059,0.0011556888887455045,0.0008708959522632789,0.000978898876031,0.000978898876031,0.0009592599829326072,0.0012146348891848239,0.0010181793266539059,0.0009003486315…	none	0.49	41.381
4231925	Whole Data Set	1	G1	P1	2:34 PM	T1	44.25,44.25,44.25	37.55078	1003.27704	44.25	1513,1514,1501,1520,1511,1517,1501,1516,1504,1516,1506,1519,1505,1505,1514,1512,1512,1514,1509,1518,1508,1506,1521,1508,1520,1498,1524,1498,1511,1498,1518,1498,1518,1509,1518,1506,1518,1503,1514,1511,1517,1510,1516,1506,1520,1512,1516,1504,1516,1509,1517,1514,1506,1518,1508,1521,1509,1522,1507,1522,1510,1525,1503,1526,1500,1517,1501,1518,1510,1518,1514,1517,1510,1520,1506,1518,1503,1518,1504,1518…	0.0001887548764277155,0.000240843013960779,0.0003042157982467762,0.00009690956729361615,0.0003144008204373441,0.00016535532510049837,0.0003245852510629879,0.00023380629012369902,0.00015620448777199438,0.0003060221497484302,0.00037691319608113797,0.0003180855102250754,0.00019912727133645076,0.0003677458954875972,0.00023186351487713625,0.00040236734444576937,0.0003473011931851635,0.0003448730361318…	0.019	0.00216	0.00042029803504400654,0.0003295230171544215,0.00015422110081094383,-0.000054803833703236496,-0.00018676355897979328,-0.00019105455445882663,-0.0003830079628784921,-0.00046796041475719757,-0.0005660204682216399,-0.0006528048903846056,-0.0007901777560474061,-0.0007907014627595728,-0.0009130329524519344,-0.0009285430329381642,-0.0007903982988685759,-0.0011618384521784539,-0.001134266048922506,-0.00…	1907.41	1098	1511.67	0.424	52.621	51.73535,51.94141,52.24707	37.43848,37.50098,37.55078	58.9335	5.496	39.13	-5.12	-5.12	39.13,39.17,39.17	0.15	108.42	1322,1330,1330,1329,1320,1326,1330,1329,1326,1321,1312,1311,1313,1326,1325,1324,1329,1330,1310,1281,1254,1237,1214,1190,1182,1174,1162,1150,1137,1121,1110,1095,1090,1090,1086,1073,1080,1074,1074,1138,1161,1181,1193,1202,1196,1213,1214,1221,1226,1230,1236,1252,1252,1262,1262,1266,1264,1274,1278,1282,1279,1274,1289,1289,1291,1287,1289,1286,1281,1286,1294,1292,1293,1298,1296,1305,1306,1302,1309,1298…	1163.899	5.62	0.000446655777846823,0.000335788247751704,0.00023060381727942427,0.00013081116920396463,0.00003613391929921557,-0.00005369014913063591,-0.00013890981148255216,-0.00021976109085926105,-0.0002964679117553159,-0.0003692427202350249,-0.00043828707231989474,-0.000503792192215177,-0.0005659395019215641,-0.0006249011236988536,-0.0006808403567731831,-0.0007339121296081267,-0.0007842634289922506,-0.000832…	0.00209	0.00010498247113559506,0.00017877189777121524,0.00023268925930311748,0.00018719225428006836,0.00015087549315218504,0.00011609095580912508,0.00025412079481316926,0.0001657992475184242,0.00017230324486308568,0.00026598848909790095,0.00014096226092524203,0.00013523224368319393,0.00021361441353310367,0.00013294741139173653,0.00022968279824360846,0.00025760166515162664,0.00010658344450838262,0.0000932…	0.00008996578753452545,-0.000029604392068456175,-0.00014233150993027345,-0.00024860719792894935,-0.0003488006746524199,-0.000443260028122441,-0.0005323134251075592,-0.0006162702512264883,-0.0006954221858027968,-0.0007700442152051171,-0.0008403955881933834,-0.000906720716590124,-0.0009692500244058752,-0.001028200748368728,-0.0010837776926391563,-0.0011361739403321388,-0.0011855715243185103,-0.0012…	0.000446655777846823,0.000335788247751704,0.00023060381727942427,0.00013081116920396463,0.00003613391929921557,-0.00005369014913063591,-0.00013890981148255216,-0.00021976109085926105,-0.0002964679117553159,-0.0003692427202350249,-0.00043828707231989474,-0.000503792192215177,-0.0005659395019215641,-0.0006249011236988536,-0.0006808403567731831,-0.0007339121296081267,-0.0007842634289922506,-0.000832…	0.207	0.12	0.673	2.287	0.23	-0.133	0.903	0.002040478065300511,0.002447601514058411,0.0019078028933732156,0.0021024070191189557,0.001890115932451052,0.002031631792740632,0.001916646643959538,0.002305950066253741,0.0019608680984370555,0.002243992083139469,0.0019343346854193435,0.002305950066253741,0.001792850520902665,0.002305950066253741,0.001810533520982607,0.00195202344731102,0.0021377989580109715,0.0020670179641855,0.00230595006625374…	none	0.355	38.485
4231904	Whole Data Set	1	G3	P1	2:07 PM	T0	44.35,44.35,44.34	37.17285	1003.66205	44.34	1158,1163,1173,1178,1167,1172,1178,1162,1166,1178,1169,1170,1178,1166,1169,1175,1167,1166,1175,1170,1175,1175,1167,1160,1176,1168,1178,1160,1162,1176,1170,1161,1174,1166,1166,1174,1168,1174,1169,1174,1164,1162,1178,1169,1162,1173,1168,1176,1160,1161,1178,1162,1170,1177,1178,1174,1178,1166,1166,1197,1165,1160,1176,1177,1170,1172,1178,1168,1166,1175,1162,1169,1168,1164,1174,1166,1162,1175,1170,1165…	0.0001579880101113434,0.000055566664160165676,0.0002406428852784534,0.0001411991159851349,0.00023942946798603362,0.0001968909146842502,0.00018730044372629372,0.00008188938399965487,0.0003448396611569589,0.0000447566483973645,0.00029269793985157565,0.00021421942740081567,0.00017168957317708255,0.00027889436290154114,0.0002782869795204306,0.0001998174035032245,0.00032199821659404927,0.0002255555906…	0.0064	0.00103	0.0003525113124114663,0.00018121337669395535,-0.00008277481503881292,-0.00019705643896209633,-0.0002843892391063098,-0.00028797535414695606,-0.00039920277700658443,-0.00047154067675480855,-0.000507999545079049,-0.0005354883608838764,-0.0005988326495153051,-0.0005725288269396916,-0.0007195119895659083,-0.0005737079651472006,-0.0007475671827589084,-0.0005659230886314266,-0.000608341943559075,-0.000…	1812.3	903	1171.33	0.502	155.32	53.64551,53.58594,53.24805	37.64551,37.48438,37.17285	215.8257	5.003	39.25	-5.09	-5.09	39.25,39.25,39.25	0.68	203.18	1023,1030,1029,1018,1015,1030,1018,1031,1026,1014,1021,1028,1018,1016,1028,1032,1022,1010,1028,964,942,932,918,904,890,882,890,886,870,862,866,870,870,856,854,854,862,860,854,924,945,962,954,962,982,983,985,978,982,992,996,994,988,986,991,1002,1000,997,1005,1004,993,998,1006,1008,1000,994,1008,1011,1010,1003,1010,1010,1008,1007,1010,1014,1017,1008,1002,1000,1014,1016,1004,1015,1010,1004,1008,1012…	1275.439	3.846	0.00035409758734031836,0.00020589537195892709,0.00007901333516618524,-0.000029615616292094486,-0.0001226173476104581,-0.00020223997042050128,-0.0002704081859287495,-0.00032876981032116815,-0.00037873560708329157,-0.00042151338909441287,-0.00045813721483871074,-0.0004894923844872911,-0.0005163368400762685,-0.0005393194870829707,-0.0005589958802839398,-0.0005758416530657366,-0.0005902640148124996,-…	0.00071	0.00008871574099267921,0.00002866926428246383,0.00023052509579144523,0.00006202739304790003,0.00007870741831817223,0.00010039240895951494,0.00005869146486841007,0.00007203533133393385,0.00015210714117866382,0.00006202739304790003,0.00013542429664816394,0.000021997945986600936,0.00009538808424574225,0.00011206939087977729,0.00012374668677039762,0.00011040123138318276,0.00009538808424574225,0.00005…	0.000010837045432460397,-0.00012694279464298488,-0.00023797623155089563,-0.0003274553897850191,-0.0003995644767524681,-0.00045767544388599865,-0.0005045056651966449,-0.00054224500660125,-0.0005726582280166602,-0.0005971675067278648,-0.0006169189409721545,-0.0006328361435672746,-0.0006456634317186321,-0.0006560006326391257,-0.0006643311325553799,-0.0006710444807226899,-0.0006764546054533304,-0.000…	0.00035409758734031836,0.00020589537195892709,0.00007901333516618524,-0.000029615616292094486,-0.0001226173476104581,-0.00020223997042050128,-0.0002704081859287495,-0.00032876981032116815,-0.00037873560708329157,-0.00042151338909441287,-0.00045813721483871074,-0.0004894923844872911,-0.0005163368400762685,-0.0005393194870829707,-0.0005589958802839398,-0.0005758416530657366,-0.0005902640148124996,-…	0.354	0.133	0.513	1.758	0.616	0.288	0.096	0.0002740498336717796,0.0002740498336717796,0.00031084821379060015,0.000301648326446315,0.00009930009537518391,0.00022805624274672878,0.000329248573157991,-0.000139717236966737,0.00019126487674190362,0.000301648326446315,0.00009010468822674181,0.0003384490451975964,0.00020966017014564374,0.000080909475770419,0.0002740498336717796,0.0002004624260482281,-0.00017647746145518182,-0.000047803060559499…	none	0.543	46.57
4231891	Whole Data Set	1	G2	P1	1:52 PM	T0	45.06,45.04,45.03	33.9375	1004.00201	45.03	1282,1289,1294,1290,1290,1290,1284,1282,1295,1294,1282,1282,1289,1282,1286,1284,1281,1282,1287,1286,1294,1290,1298,1282,1288,1280,1286,1294,1296,1297,1285,1293,1294,1280,1285,1288,1292,1292,1282,1277,1288,1292,1292,1282,1283,1291,1290,1292,1277,1281,1290,1293,1285,1287,1286,1290,1291,1294,1280,1282,1290,1292,1295,1276,1285,1295,1287,1284,1282,1294,1286,1285,1280,1292,1293,1290,1285,1287,1288,1289…	0.00020085802000300424,0.00007831626526896893,0.00015876044484882282,0.0002478565485051413,0.00013610327155456802,0.00008699052232286429,0.00019118526275366287,0.00020900925689475118,0.00019875888492942452,0.00019714686375294245,0.00020201321752457435,0.0002025606012403473,0.00020526736392359937,0.00015831115827368288,0.00029922339725111096,0.00023930004404434094,0.000244165715920034,0.0001367546…	0.0076	0.00107	0.0003500124490022578,0.00010872622220772215,0.00006610554680282247,-0.0001016621269863784,-0.0002715162122375451,-0.00036368498765840685,-0.00041056066745636695,-0.00035394932933287054,-0.0006163543962259508,-0.0004994239614107875,-0.0005031768240108418,-0.0006750026565142771,-0.0005149923607416437,-0.0007018871801393324,-0.0006905557439681116,-0.0006749159443659631,-0.0007368229037686273,-0.000…	1802.82	1036	1291	0.425	131.732	54.08496,53.99902,52.36133	33.46582,33.67676,33.9375	154.2652	4.292	37.81	-7.22	-7.22	37.81,37.87,37.81	0.19	172.38	1129,1124,1129,1132,1121,1131,1133,1122,1126,1120,1117,1130,1122,1116,1133,1122,1116,1130,1121,1067,1054,1027,1006,1010,998,978,984,978,963,958,964,948,956,946,941,950,942,942,952,1012,1037,1054,1052,1074,1074,1073,1070,1082,1085,1082,1095,1094,1087,1096,1088,1096,1102,1097,1093,1102,1106,1096,1088,1106,1106,1098,1102,1110,1098,1105,1110,1101,1110,1104,1114,1113,1100,1098,1112,1114,1098,1101,1117…	1348.844	5.593	0.0003480595518789891,0.0002160155697509378,0.0001002689957531564,-0.0000011916628570310872,-0.00009012963216409949,-0.0001680905136803054,-0.0002364291444601387,-0.0002963331420296323,-0.00034884354330423417,-0.0003948728961670536,-0.0004352211181105548,-0.0004705893975398546,-0.000501592379320332,-0.0005287688463351326,-0.0005525910826811737,-0.0005734730812212188,-0.0005917777381263169,-0.0006…	0.00096	0.00011185098784440345,0.00014044069100342788,0.0002787721956364536,0.00012229277681651395,0.00005263633287492086,0.00021878241938600302,0.00006560011823905153,0.00010073623907148112,0.00009985021642325054,0.00012680122678479194,0.00006205658062542663,0.0001414044284082047,0.00012250538472020192,0.000043026694496214224,0.00006342490803615582,0.0000019644400705228265,0.00013533608772341502,0.00013…	0.000012218799013990317,-0.00012480701069710867,-0.00024224425153943877,-0.00034289321370019506,-0.0004291538709787332,-0.0005030831081450422,-0.0005664437673427109,-0.0006207466830475228,-0.0006672867079049725,-0.0007071735884825493,-0.0007413584271688826,-0.0007706563612035534,-0.0007957659996188747,-0.0008172860815673856,-0.0008357297532527589,-0.000851536803897442,-0.0008650841525135925,-0.00…	0.0003480595518789891,0.0002160155697509378,0.0001002689957531564,-0.0000011916628570310872,-0.00009012963216409949,-0.0001680905136803054,-0.0002364291444601387,-0.0002963331420296323,-0.00034884354330423417,-0.0003948728961670536,-0.0004352211181105548,-0.0004705893975398546,-0.000501592379320332,-0.0005287688463351326,-0.0005525910826811737,-0.0005734730812212188,-0.0005917777381263169,-0.0006…	0.284	0.109	0.607	1.907	0.395	0.355	0.25	0.0006196171900242021,0.0006570846316006267,0.0003387143632526953,0.0005072342557323078,0.0004323284526613034,0.0005259627253502759,0.00031999396659885735,0.00022640408564382781,0.0003667964713485552,0.0003574355668896171,0.0005446920026475692,0.00034807486419393503,0.0004323284526613034,0.0006945553058460344,0.0005072342557323078,0.0005446920026475692,0.0006196171900242021,0.0006758195646048926,…	none	0.536	38.784
4231858	Whole Data Set	1	G1	P1	12:31 PM	T0	38.99,39,39.01	53.22461	1005.43939	39.01	2021,2021,2009,2017,2009,2009,2017,2005,2017,2015,2009,2017,2008,2014,2009,2009,2007,2016,2005,2017,2015,2013,2009,2009,2016,2008,2007,2016,2005,2017,2013,2009,2017,2008,2017,2009,2019,2015,2015,2016,2007,2016,2006,2014,2012,2009,2016,2007,2014,2011,2016,2004,2015,2017,2017,2005,2013,2017,2006,2015,2005,2017,2014,2016,2017,2009,2012,2017,2013,2009,2012,2019,2015,2009,2013,2005,2008,2013,2009,2011…	0.00022878884290919918,0.00032562361866604465,0.00022670673656959844,0.0002645023888161275,0.0002556936194535579,0.00019717683208366594,0.0002846823003881847,0.00015160525161619475,0.00020492710737336764,0.0003856614022779729,0.000174886619127084,0.00024063843842180827,0.0002038698920989448,0.0002323426138081509,0.00018314887866371934,0.00023958097142799773,0.00022766608691917003,0.00019089887097…	0.0174	0.00166	0.00028874799148805914,0.00020226784382246094,-0.00017605529158470435,-0.0000016922815128156999,-0.00030847586230547367,-0.00038863146242323817,-0.00041914126319524705,-0.00046825974128503184,-0.0005173725488576852,-0.0007339035837877288,-0.0005535630099719761,-0.0008475580281027636,-0.000732366568064242,-0.0007907472920734199,-0.0009358834883673538,-0.0009570593083189082,-0.0009782340458479911,-…	2305.57	1199	2015.67	0.48	57.365	62.77734,62.76953,62.36816	53.51465,53.46582,53.22461	47.6349	2.144	35.99	-3.02	-3.02	35.99,36.03,36.03	0.13	82.18	1769,1765,1777,1779,1775,1768,1766,1777,1772,1764,1776,1775,1769,1777,1775,1775,1769,1768,1776,1723,1696,1688,1670,1653,1629,1610,1607,1594,1572,1556,1557,1544,1530,1513,1500,1499,1486,1474,1472,1555,1585,1607,1623,1625,1631,1657,1663,1670,1668,1671,1676,1689,1697,1701,1693,1697,1705,1715,1717,1713,1712,1731,1731,1732,1728,1725,1725,1741,1744,1740,1731,1737,1744,1748,1750,1743,1741,1750,1753,1752…	1449.362	4.288	0.00025704755062474507,0.00016456452698144792,0.00007723747711749674,-0.00000522104702585513,-0.00008308246813755731,-0.00015660307695896346,-0.0002260248758973063,-0.00029157637560730957,-0.0003534733471629876,-0.00041191953229549496,-0.00046710731403487517,-0.0005192183499631969,-0.0005684241701635239,-0.0006148867418329354,-0.0006587590024180938,-0.0007001853630282451,-0.0007393021837826981,-0…	0.00228	0.00017091127433322567,0.00009681356769296922,0.00010372886765833238,0.00008253999653055094,0.00019692403360943274,0.00008149179417578432,0.00004212088883704787,0.00012012044253099996,0.00011050335737118257,0.00010419291491994504,0.00015740146596151627,0.00004693919362498403,0.00014973939575469434,0.00017980379975865047,0.0001007456255631155,0.0001655275045206199,0.00026008633681363344,-0.0000190…	0.00012587639037534622,0.000019876537544652722,-0.00008119239545846795,-0.00017755978603121612,-0.0002694443413526206,-0.0003570545947426283,-0.00044058937893147075,-0.0005202382773134087,-0.0005961820542089689,-0.000668593065112172,-0.0007376356478538053,-0.000803466495568491,-0.0008662350123120127,-0.000926083652135966,-0.0009831482423892789,-0.0010375582919803343,-0.0010894372852992993,-0.0011…	0.00025704755062474507,0.00016456452698144792,0.00007723747711749674,-0.00000522104702585513,-0.00008308246813755731,-0.00015660307695896346,-0.0002260248758973063,-0.00029157637560730957,-0.0003534733471629876,-0.00041191953229549496,-0.00046710731403487517,-0.0005192183499631969,-0.0005684241701635239,-0.0006148867418329354,-0.0006587590024180938,-0.0007001853630282451,-0.0007393021837826981,-0…	0.126	0.165	0.709	3.479	0.19	0.202	0.609	0.0021216841327192644,0.0022033551075439813,0.0020309566146523056,0.0018676948301337335,0.0020944638871063874,0.00206724534746811,0.0019946709137933965,0.0020309566146523056,0.002266887596833436,0.0023395075383780954,0.002194279796300151,0.0021398319109971124,0.0020218849052114655,0.0022124306084356704,0.002285041443841199,0.002157980447644253,0.0022305821791941006,0.0018676948301337335,0.0024030…	none	0.156	48.369
[truncated: 14 more columns]
