# Supplementary material for: Exogenous application of hormones and chemicals to mitigate heat stress in strawberry under tropical summer conditions
Source: PLoS One. 2025 Sep 11;20(9):e0331496. doi: 10.1371/journal.pone.0331496 (PMC12425329; doi:10.1371/journal.pone.0331496)
Supplement: S1 File — (ZIP) [file pone.0331496.s001.zip › 1. March_data.csv]

ID	Series	note	Repeat	Treatment	Variety	Plant	time	Time of Day	air_temp_kinetics	Ambient Humidity	Ambient Pressure	Ambient Temperature	data_raw_PAM	ECS_averaged_trace	ECS_tau	ECSt mAU	fitinput	FmPrime	FoPrime	Fs	FvP_over_FmP	gH+	humidity2_K	humidity_K	kP700	leaf angle	Leaf Temperature	Leaf Temperature Differenial	Leaf Temperature Differential	LEAF_temp	leaf_thickness	LEF	LEFd_trace	Light Intensity (PAR)	NPQt	outdata	P700_DIRK_ampl	P700_DIRK_averaged_trace	P700_fitinput	P700_outdata	Phi2	PhiNO	PhiNPQ	PS1 Active Centers	PS1 Open Centers	PS1 Over Reduced Centers	PS1 Oxidized Centers	PSI_data_absorbance	pump
4168519	Whole Data Set		1	T0	G1	P1	4/1/2024 13:07	13.12166667	35.35,35.35,35.37	54.16504	1004.60901	35.37	1554,1562,1552,1561,1552,1567,1554,1562,1552,1562,1556,1561,1562,1561,1554,1558,1554,1564,1556,1562,1558,1562,1556,1562,1554,1562,1554,1564,1554,1557,1554,1562,1557,1565,1556,1564,1558,1561,1561,1560,1559,1558,1562,1561,1564,1562,1557,1565,1562,1562,1558,1559,1557,1562,1559,1562,1557,1562,1554,1562,1560,1562,1552,1562,1554,1564,1553,1561,1566,1562,1565,1559,1564,1552,1562,1552,1564,1554,1562,1558…	0.0003612098281953618,0.0003610979639598998,0.0002197465099711278,0.0003420399175072656,0.0002760155728511153,0.0002947358712760839,0.00032287248589008135,0.00034473242364728207,0.00020967413530636577,0.0004229847113356965,0.0002439710688643387,0.0003003471583335913,0.0002782687632597101,0.00035975584312272356,0.00040358697356922203,0.0003093178529772934,0.0003970844122560374,0.000409527275065276…	0.0201	0.00244	0.00047196850117205965,0.0002615847600454272,-0.000036491387283116296,-0.00014318665286339036,-0.0002655212869114908,-0.00023115288862531644,-0.0005633143347451579,-0.0005822006961354373,-0.0006793552917759709,-0.0007420567086311215,-0.0009518093156627621,-0.0009143597119492554,-0.0010333247825311644,-0.0010490548380023498,-0.0011929907375210803,-0.0012149650093154865,-0.0012744494853759224,-0.00…	1942.55	1051	1558.33	0.459	49.712	64.35645,64.22754,64.49316	53.96875,54.01758,54.16504	46.4454	7.575	35.25	-0.12	-0.12	35.25,35.29,35.33	0.23	114.27	1358,1352,1358,1352,1354,1358,1348,1358,1349,1361,1352,1359,1357,1345,1362,1345,1358,1358,1350,1310,1286,1254,1248,1225,1214,1202,1181,1178,1154,1152,1130,1133,1120,1100,1105,1086,1086,1082,1067,1144,1175,1182,1210,1210,1218,1240,1238,1256,1255,1270,1265,1270,1282,1280,1292,1286,1288,1306,1298,1303,1310,1306,1313,1320,1310,1323,1314,1326,1326,1321,1330,1329,1326,1330,1332,1328,1334,1326,1326,1337…	1282.469	4.753	0.0004040263540780885,0.0002856937463471092,0.00017309991324939746,0.00006596654152098754,-0.000035971184748064596,-0.0001329652386946414,-0.00022525537351833404,-0.00031306971511154856,-0.000396625325948842,-0.00047612874162932407,-0.0005517764813983733,-0.0006237555339105871,-0.0006922438194346954,-0.0007574106296429261,-0.0008194170460719191,-0.00087841633828954,-0.0009345543427518111,-0.00098…	0.00246	0.000029315791240760652,0.00019854551102306485,0.00014971823394278227,0.00022400286209981534,0.000305336954118649,0.00019493569699041246,0.00014435042959080126,0.00021335724403706932,0.00018387427860337038,0.00009812120855992834,0.00017239656164971004,0.00016929583940128025,0.00010816318522956078,0.0001613358352305661,0.00019516793060408598,0.0002993647376649224,0.00015027545416615372,0.000180589…	0.000028938315534794094,-0.00008287977067042386,-0.00018962317646651532,-0.0002915222078990294,-0.00038879671895144597,-0.00048165658589486736,-0.0005703021601101246,-0.0006549247003592993,-0.0007357067854393089,-0.0008128227081078858,-0.0008864388511318736,-0.0009567140462691877,-0.0010237999169589668,-0.0010878412054592973,-0.0011489760851383268,-0.001207336458592558,-0.0012630482422355315,-0.0…	0.0004040263540780885,0.0002856937463471092,0.00017309991324939746,0.00006596654152098754,-0.000035971184748064596,-0.0001329652386946414,-0.00022525537351833404,-0.00031306971511154856,-0.000396625325948842,-0.00047612874162932407,-0.0005517764813983733,-0.0006237555339105871,-0.0006922438194346954,-0.0007574106296429261,-0.0008194170460719191,-0.00087841633828954,-0.0009345543427518111,-0.00098…	0.198	0.139	0.663	2.992	0.246	0.137	0.617	0.0019353713532444927,0.0019353713532444927,0.0018577130268517235,0.0017121410826379095,0.0017412515681807536,0.0020518848861670936,0.0017897733806331432,0.0018965404542398163,0.0016248213317236607,0.0017024380210535703,0.0016636279424411717,0.0019353713532444927,0.0017218443610140359,0.00211015337667092,0.0018771263066324829,0.0018285947341856446,0.0022461435980156625,0.0016927351762514797,0.001…	none
4168593	Whole Data Set		1	T0	G2	P1	4/1/2024 14:12	14.21083333	36.51,36.51,36.5	50.20801	1003.45612	36.5	1648,1651,1658,1657,1651,1657,1667,1657,1663,1652,1655,1661,1662,1653,1650,1656,1662,1659,1659,1652,1653,1649,1669,1658,1658,1655,1653,1646,1653,1657,1657,1657,1655,1651,1650,1650,1655,1655,1658,1655,1651,1654,1655,1648,1647,1649,1654,1659,1651,1651,1641,1648,1651,1659,1653,1659,1645,1654,1642,1649,1656,1651,1649,1642,1646,1647,1659,1651,1651,1649,1655,1650,1650,1645,1643,1651,1653,1646,1643,1643…	0.000027198426069705392,0.00008237908024265431,0.000072040385419295,0.00009129166929828009,0.00005981825754710569,-0.0000033492407717047922,0.0001828690580611935,0.00002458157225873981,0.00012836668866677428,0.00008421197036922812,0.0001013481389547724,0.00014173335170459514,0.00009123908755022712,0.00009146805519410662,0.00015087211195700256,0.00011305869881525101,0.00013019401415775747,0.000246…	0.0081	0.00071	0.00036362750204852617,0.00014190210779040397,0.0000723989163258869,-0.00003300262403648784,-0.00013415175542788588,-0.0000811212461299022,-0.00011256909308466713,-0.00024114061116069176,-0.00020501517656711866,-0.0002195610086336221,-0.00032487616375092876,-0.0003056446108462957,-0.00026952575103781403,-0.00032417125899757897,-0.0003830288707175073,-0.0003806827823577355,-0.00031291363468214284,…	3459.6	1223	1655.33	0.646	124.132	63.16113,63.07812,63.01953	50.18457,50.19629,50.20801	103.7425	7.933	34.87	-1.63	-1.63	34.87,34.87,34.87	0.26	69.44	1387,1401,1402,1395,1393,1390,1394,1400,1391,1397,1399,1395,1387,1394,1401,1401,1391,1390,1405,1346,1342,1334,1320,1307,1296,1300,1298,1294,1281,1278,1273,1283,1284,1270,1270,1270,1278,1270,1264,1302,1318,1331,1339,1339,1343,1346,1363,1365,1357,1355,1367,1367,1355,1361,1375,1370,1375,1369,1367,1371,1381,1376,1371,1369,1371,1383,1377,1371,1373,1375,1387,1383,1379,1374,1379,1379,1384,1386,1383,1383…	295.626	1.668	0.00030558142818061794,0.00022315097577689302,0.00015034318855084594,0.00008603474760246433,0.000029233466657450457,-0.000020937015932605122,-0.00006525075818351856,-0.00010439145707465564,-0.00013896299700491446,-0.00016949876685597658,-0.0001964698894116402,-0.0002202924901012811,-0.0002413341172136428,-0.0002599194126355738,-0.00027633512060701315,-0.00029083451177007165,-0.0003036412907688907…	0.00033	0.00007191368527027523,0.000004125282233961456,0.000058251639762087255,0.00013026896776653825,0.00004133897624589608,0.0001263600807586801,0.000017925170043430165,0.000042792075651818265,0.00010342589239994113,-0.00008301345462540481,0.00014178902027970182,0.0000869958457987437,-0.00001655254481490464,0.00007821044233967777,0.000026676480769578703,0.00003691380349025343,0.000026019731217574486,0.…	0.000014464214413762735,-0.000018091178208003774,-0.00004743847878846587,-0.00007389382096069188,-0.00009774218573722958,-0.00011924047136938054,-0.00013862026069465306,-0.00015609031578268606,-0.000171838826752354,-0.00018603543898465557,-0.00019883308056883536,-0.0002103696096672692,-0.0002207692995447803,-0.0002301441772593513,-0.00023859523043481324,-0.00024621349511505335,-0.0002530810364182…	0.00030558142818061794,0.00022315097577689302,0.00015034318855084594,0.00008603474760246433,0.000029233466657450457,-0.000020937015932605122,-0.00006525075818351856,-0.00010439145707465564,-0.00013896299700491446,-0.00016949876685597658,-0.0001964698894116402,-0.0002202924901012811,-0.0002413341172136428,-0.0002599194126355738,-0.00027633512060701315,-0.00029083451177007165,-0.0003036412907688907…	0.522	0.179	0.299	3.31	0.523	0.831	-0.354	-0.0007190539547322095,-0.0013158045229314395,-0.001138729763106236,-0.0009895581565034694,-0.00114805128749251,-0.0013530742216866479,-0.0014089727735791088,-0.0010175317358780654,-0.00114805128749251,-0.0012226162808128495,-0.0010641503644936601,-0.0010175317358780654,-0.001297168474099913,-0.0009615827751913082,-0.0013344397721041863,-0.001297168474099913,-0.001250574853063371,-0.0009615827751…	none
4168594	Whole Data Set		1	T0	G3	P1	4/1/2024 14:21	14.36138889	36.02,36.03,36.03	51.93359	1003.27826	36.03	2263,2254,2259,2255,2259,2259,2265,2259,2258,2262,2263,2259,2253,2251,2259,2259,2266,2253,2259,2253,2267,2247,2263,2263,2251,2247,2253,2254,2262,2259,2259,2253,2253,2257,2253,2261,2259,2251,2252,2256,2259,2263,2253,2255,2253,2261,2256,2256,2261,2253,2250,2262,2262,2262,2254,2259,2258,2267,2245,2257,2259,2258,2254,2249,2259,2259,2267,2250,2260,2259,2254,2251,2259,2249,2256,2261,2257,2258,2267,2269…	0.00021235471117591606,0.00007733481965478231,0.0001317725405189399,0.00020559214144337808,0.00012439906398446275,0.0001594614700633764,0.00018806614223863135,0.00016715552051809105,0.00022374653743479703,0.00024158643172832511,0.00027234444208899415,0.0002880310124291404,0.00021544805992124527,0.00027849548019656727,0.0002037656494104978,0.00032493720572467034,0.00031693895256519004,0.0003907580…	0.01	0.0013	0.000435658593313993,0.00015858550350992902,0.00013123011450546216,-0.0001176718586238628,-0.00010199449433491171,-0.000337848631311492,-0.00025339318863940697,-0.00051063186063385,-0.0005142940376238434,-0.0005866897867567708,-0.0005753150711520447,-0.0006777570778196463,-0.0007200595991093034,-0.0006528619324587138,-0.0007166342199946746,-0.000700967297660622,-0.0007690208767987635,-0.000873541…	4291.68	1398	2256	0.674	100.017	64.94922,64.99805,65.04688	51.90723,51.90918,51.93359	136.3479	6.501	34.09	-1.94	-1.94	34.09,34.09,34.09	0.2	107.02	1955,1947,1954,1960,1958,1947,1958,1953,1947,1945,1947,1959,1953,1953,1950,1955,1955,1946,1947,1854,1796,1762,1741,1726,1704,1685,1672,1657,1648,1642,1630,1622,1606,1602,1593,1589,1595,1587,1581,1677,1719,1743,1757,1777,1787,1803,1819,1829,1833,1837,1846,1851,1853,1861,1880,1875,1883,1887,1896,1891,1891,1891,1894,1899,1905,1906,1907,1915,1915,1923,1921,1915,1913,1914,1915,1933,1927,1934,1930,1926…	501.741	1.358	0.00041029719180343555,0.00028613409875087527,0.00017378862620629257,0.00007213599424485536,-0.000019841522522336314,-0.00010306478420697533,-0.00017836700510690375,-0.0002465020956774795,-0.0003081522105290716,-0.00036393457801969125,-0.00041440767981924413,-0.00046007684231394165,-0.000501399295830867,-0.0005387887523346233,-0.0005726195474270222,-0.0006032303881186728,-0.0006309277438943914,-0…	0.00076	0.00006376345444142615,0.00006861866671071814,0.00003539476448957861,0.00011799903180653425,0.00013237622713101443,0.00008169306897625463,0.00002784276877785496,-0.000024414492213470026,0.00020099972110900263,-0.000002014762257695773,0.00023928373306706914,-2.3796442862537469e-7,0.00007601249434366979,0.00009197504297956161,0.00009207022872493666,0.00008581839973390472,0.00009702092206344143,0.00…	0.0001233522251493259,0.00002674518678223985,-0.00005754822105276554,-0.0001310975061207917,-0.00019527212514445531,-0.00025126698251150167,-0.00030012467889143236,-0.0003427549240210201,-0.0003799514751166065,-0.00041240691629928664,-0.00044072555421965535,-0.0004654346699932196,-0.0004869943369527755,-0.0005058059870201675,-0.0005222198851996642,-0.0005365416513648711,-0.0005490379507721062,-0.…	0.00041029719180343555,0.00028613409875087527,0.00017378862620629257,0.00007213599424485536,-0.000019841522522336314,-0.00010306478420697533,-0.00017836700510690375,-0.0002465020956774795,-0.0003081522105290716,-0.00036393457801969125,-0.00041440767981924413,-0.00046007684231394165,-0.000501399295830867,-0.0005387887523346233,-0.0005726195474270222,-0.0006032303881186728,-0.0006309277438943914,-0…	0.474	0.223	0.303	3.566	0.401	0.726	-0.127	-0.0005957662055205464,-0.000668144095720438,-0.00041476869017769997,-0.00019747205325805614,-0.0004057168339937977,-0.00022464007940959605,-0.00044192312679540164,-0.0005957662055205464,-0.00035140173457088604,-0.0004962269070353222,-0.0004871767485165909,-0.0007224195986325708,-0.000668144095720438,-0.0002789710336185724,-0.00045097422838281595,-0.0003423485575403713,-0.0007043285179874997,-0.0…	none
4168595	Whole Data Set		1	T1	G3	P1	4/1/2024 14:29	14.49361111	36.31,36.31,36.31	50.67383	1003.12006	36.31	1497,1495,1495,1499,1490,1499,1489,1497,1492,1495,1491,1493,1499,1489,1499,1498,1491,1499,1495,1493,1503,1495,1502,1507,1499,1498,1504,1493,1497,1501,1498,1499,1490,1502,1495,1496,1499,1503,1498,1502,1494,1496,1497,1499,1496,1499,1491,1499,1495,1491,1495,1489,1502,1495,1503,1497,1499,1494,1496,1502,1496,1504,1497,1496,1502,1495,1499,1501,1490,1507,1492,1501,1499,1497,1497,1499,1499,1499,1499,1498…	0.0001585696644477357,0.00010649436260634718,0.00009338126113339826,0.00024780001711925117,0.0001625986659710887,0.00023130196255654765,0.00017922237288527085,0.00011546554365717377,0.0002757182612541807,0.00020610412233343088,0.00019883170008184754,0.00020714232983538538,0.00023103580192423731,0.0002763577750091688,0.0002866155405123092,0.00019753251384963072,0.00029544204171288725,0.00028621927…	0.0154	0.00159	0.000498184863699496,0.00019675284046436365,0.00009018328039705094,-0.000010516151635612848,-0.000006099760975818712,-0.0001904315055774685,-0.00028132736130928354,-0.000378033446759019,-0.00036777907208325103,-0.00043529799851912694,-0.0006777104058485672,-0.000578068563555726,-0.0007057761758435717,-0.0006566651865375828,-0.0007959958205354354,-0.0008595446141736314,-0.000849292176107076,-0.000…	2009.26	1059	1496.33	0.473	64.797	61.33203,61.28613,61.30957	50.68652,50.71094,50.67383	120.0665	7.062	35.03	-1.28	-1.28	35.03,35.03,35.03	0.19	88.16	1291,1287,1289,1289,1282,1278,1278,1293,1291,1291,1290,1288,1286,1275,1280,1281,1277,1283,1288,1234,1210,1188,1178,1170,1156,1141,1131,1118,1109,1102,1093,1086,1086,1088,1084,1082,1070,1070,1061,1127,1151,1178,1178,1196,1203,1209,1214,1212,1211,1221,1219,1221,1226,1227,1227,1234,1245,1241,1247,1250,1247,1254,1247,1254,1251,1251,1250,1246,1251,1249,1251,1262,1264,1267,1266,1269,1267,1252,1267,1267…	768.286	4.438	0.0004234962797206843,0.00032369456660994627,0.0002301546762316089,0.00014248372531032666,0.00006031348110377703,-0.000016701185236803803,-0.00008888374826584544,-0.00015653738689098734,-0.00021994625777549545,-0.00027937668884404606,-0.0003350782979048175,-0.00038728504108627253,-0.0004362161954922574,-0.000482077280202725,-0.0005250609194884441,-0.0005653476518653412,-0.0006031066883866383,-0.0…	0.00094	0.00015613474648060595,0.00016270578498261975,0.00012153845021815367,0.00002340925463077082,0.00015007897471018861,0.00007657802162075342,0.00006467160868458299,0.00014361230627164587,-0.0000022460168426188525,0.00012595551279553896,0.00008325228672915697,0.00016989609757164068,0.00007483612641121425,0.00017379820700603115,0.000055642725231801534,0.00008838685930006667,0.00012729281945844336,-0.0…	0.00011271424575402106,0.000005959073686126904,-0.00008871797184396737,-0.00017268339269127585,-0.00024714908665745075,-0.0003131898391708915,-0.00037175883598333857,-0.0004237014207822971,-0.0004697672962869908,-0.000510621344929878,-0.0005468532253018322,-0.0005789858828693251,-0.0006074830978013161,-0.0006327561788458682,-0.0006551698998711975,-0.0006750477647550117,-0.0006926766766118448,-0.0…	0.0004234962797206843,0.00032369456660994627,0.0002301546762316089,0.00014248372531032666,0.00006031348110377703,-0.000016701185236803803,-0.00008888374826584544,-0.00015653738689098734,-0.00021994625777549545,-0.00027937668884404606,-0.0003350782979048175,-0.00038728504108627253,-0.0004362161954922574,-0.000482077280202725,-0.0005250609194884441,-0.0005653476518653412,-0.0006031066883866383,-0.0…	0.255	0.137	0.608	0.929	0.439	-0.406	0.967	0.0007954259620561583,0.0009195658368580063,0.0008663586882755154,0.0009106975260666571,0.0009905188432286695,0.0012744468452696482,0.0007422340192399523,0.0010082589062147772,0.0009106975260666571,0.0009550408910469247,0.0007422340192399523,0.0007776945905636976,0.000822024376749171,0.0007422340192399523,0.001034870359479551,0.0008131580575144265,0.001025999693876751,0.0007422340192399523,0.0007…	none
4168596	Whole Data Set		1	T1	G2	P1	4/1/2024 14:38	14.64583333	36.94,36.94,36.95	49.94043	1002.91486	36.95	1934,1930,1944,1938,1928,1941,1934,1934,1936,1946,1930,1934,1934,1930,1933,1940,1936,1940,1937,1934,1942,1930,1933,1938,1934,1930,1930,1936,1937,1930,1940,1932,1930,1942,1940,1932,1948,1936,1934,1944,1942,1929,1932,1934,1938,1925,1940,1930,1928,1936,1924,1943,1936,1924,1938,1932,1926,1938,1938,1930,1934,1936,1932,1944,1936,1926,1938,1936,1926,1935,1929,1930,1934,1927,1937,1930,1928,1934,1934,1930…	0.00013063182490606894,0.00017766701743393126,0.0001430203828134236,0.00019005456439604617,0.00011116935002917037,0.00027732383684469754,0.00033457960562502886,0.00026928527550033795,0.00028568912815154026,0.00028847734794664685,0.00022319529381468345,0.00028724608132399973,0.0003206677083441419,0.0002724011066851771,0.0003296462151460016,0.000427748045928314,0.00022971952524490684,0.000324393135…	0.0138	0.00164	0.000373596097878874,0.0001960280535611314,0.00012737763193216176,-0.00011467407616975782,-0.0002036590772205528,-0.0002450462520196628,-0.0005276221640612008,-0.0005519903470618736,-0.0005050419695270035,-0.0006482519064962525,-0.0006454503626276477,-0.0007275128401554535,-0.0009011712673531471,-0.0008203259227671824,-0.0009532326021437399,-0.0008622208713167153,-0.0010256327039216374,-0.0009685…	2860.44	1147	1937.33	0.599	72.443	59.86328,59.36035,59.42188	50.01172,49.96387,49.94043	122.8888	9.187	35.85	-1.1	-1.1	35.85,35.85,35.85	0.25	141.98	1698,1698,1698,1698,1710,1708,1711,1701,1701,1701,1705,1696,1701,1702,1697,1706,1709,1704,1696,1626,1597,1556,1532,1500,1466,1446,1428,1412,1398,1390,1378,1366,1346,1342,1326,1320,1314,1310,1294,1386,1422,1448,1471,1496,1515,1518,1530,1538,1552,1562,1576,1577,1581,1598,1594,1606,1607,1620,1620,1622,1626,1626,1627,1626,1630,1632,1638,1642,1642,1645,1644,1648,1650,1650,1650,1655,1657,1671,1670,1670…	976.818	2.267	0.000379519276359706,0.0002647277356179849,0.00015795794323006807,0.00005864933135066026,-0.00003371949482054281,-0.00011963349449064685,-0.0001995437374294679,-0.00027386977219750704,-0.0003430018288797669,-0.00040730286789031724,-0.00046711048560433405,-0.0005227386868226538,-0.0005744795333747257,-0.0006226046775155249,-0.0006673667881671523,-0.0007090008774932324,-0.0007477255347709614,-0.000…	0.00124	0.00017111887930839365,0.00013936383878945154,0.00010405140022168028,0.00015417720972139278,0.0001366632871999859,0.000049738297490359404,0.00009095860782092694,0.00014998297084260282,0.0002054547001533742,0.00020040037640124204,0.000020917794606157348,0.00015646913009117802,0.00021372184492666948,0.00010720278969075182,0.00019827231652520997,0.0001077757671373372,0.00006178800905167271,0.0001635…	0.00006188229547675708,-0.00008187551106795892,-0.0002090094550851807,-0.0003214418864769784,-0.00042087285848362715,-0.0005088058336208017,-0.0005865704170340854,-0.0006553424610142626,-0.0007161618446670463,-0.0007699481975776955,-0.000817514805222798,-0.0008595809063883062,-0.0008967825685389804,-0.0009296823055820624,-0.0009587775834521757,-0.0009845083421275587,-0.001007263647815527,-0.00102…	0.000379519276359706,0.0002647277356179849,0.00015795794323006807,0.00005864933135066026,-0.00003371949482054281,-0.00011963349449064685,-0.0001995437374294679,-0.00027386977219750704,-0.0003430018288797669,-0.00040730286789031724,-0.00046711048560433405,-0.0005227386868226538,-0.0005744795333747257,-0.0006226046775155249,-0.0006673667881671523,-0.0007090008774932324,-0.0007477255347709614,-0.000…	0.323	0.207	0.47	2.228	0.413	0.352	0.236	0.00047183462310619936,0.0006669573858642791,0.00045232716759813994,0.00032555006036798386,0.0006279258193965399,0.0003840579727860094,0.000549873208595681,0.0008816937277649032,0.0003743061066615044,0.0003840579727860094,0.0004133148850681403,0.0006279258193965399,0.0006864744846408621,0.0006474411641424826,0.0003938100578886618,0.00045232716759813994,0.0006669573858642791,0.0003938100578886618,…	none
4168597	Whole Data Set		1	T1	G1	P1	4/1/2024 14:49	14.82861111	37.8,37.79,37.79	48.2959	1002.70093	37.79	1482,1486,1483,1486,1486,1488,1484,1487,1489,1487,1487,1489,1486,1487,1487,1483,1486,1486,1487,1489,1488,1486,1489,1487,1494,1489,1487,1489,1487,1486,1487,1488,1487,1483,1491,1489,1489,1489,1489,1482,1490,1487,1485,1492,1489,1487,1487,1485,1490,1487,1487,1488,1489,1490,1487,1488,1489,1490,1487,1490,1489,1491,1490,1491,1489,1494,1491,1489,1489,1490,1490,1491,1486,1491,1488,1491,1491,1487,1483,1491…	0.00022234416669396687,0.00019032062267264894,0.0001383603438810787,0.0003057819472828042,0.0003176355494964276,0.0001779135403403604,0.00022167330423619784,0.00018566892212450875,0.000245378918209026,0.00034498167698166475,0.0003807672092577107,0.0002809332806703504,0.0003526101471548518,0.00042828285517668076,0.00042816351270000665,0.0003442840097139801,0.0004199472920390954,0.00045173822343742…	0.0136	0.0018	0.0005151975988804794,0.00021999743664446528,0.00004055122409235337,-0.00021845247998014716,-0.00023447464317285298,-0.00036195671991212414,-0.0004297037392960823,-0.0005650684274121187,-0.0005651512725134587,-0.0006408061285490695,-0.0008516151511787127,-0.0007801332534689489,-0.000887531219800794,-0.0009114473254277524,-0.000963175435676382,-0.0010744820601314685,-0.0010705740701084235,-0.00109…	2586.38	1127	1485	0.564	73.569	63.10156,63.1377,63.03027	48.16211,48.19922,48.2959	92.3381	10.891	36.33	-1.46	-1.46	36.33,36.33,36.25	0.24	147.49	1271,1270,1267,1270,1269,1267,1262,1261,1269,1267,1265,1266,1265,1258,1262,1259,1258,1261,1260,1224,1193,1174,1168,1157,1149,1139,1126,1118,1123,1114,1106,1102,1099,1106,1090,1093,1082,1082,1085,1129,1137,1147,1159,1166,1171,1179,1179,1184,1189,1193,1195,1203,1199,1203,1209,1213,1208,1214,1216,1215,1215,1219,1222,1222,1226,1223,1221,1231,1230,1227,1227,1232,1230,1233,1234,1233,1237,1235,1232,1234…	769.365	2.769	0.0004219224721799047,0.0002942770702975665,0.00017568526701810345,0.00006550491114411055,-0.00003686060219505608,-0.00013196556204084784,-0.00022032494297123044,-0.0003024171935863387,-0.0003786868272131676,-0.00044954682885746584,-0.0005153808914359929,-0.0005765454933978971,-0.0006333718289851288,-0.000686167601583861,-0.0007352186898775668,-0.000780790695823639,-0.0008231303828355449,-0.00086…	0.00135	0.00013797722833258215,0.00023547506330392966,0.0001916948324106472,0.0001364211895497046,0.00014356775485800433,0.00015399961316416323,0.00008394975922697815,0.00020114764100354903,0.00020008121421289502,0.00013823674309701748,0.00012403052510831904,0.00013774690226366678,0.00011532845160832,0.00018982096970028388,0.0001394759332043065,0.00013676723005492716,0.00011599138283256157,0.000157630556…	0.00004517639771944122,-0.00007354005730212981,-0.00018178534341881298,-0.00028048305103107,-0.0003704753069286059,-0.00045252995963993015,-0.0005273471310112325,-0.0005955651899151648,-0.0006577661990595095,-0.00071448088137,-0.0007661931483223814,-0.0008133442288611806,-0.00085633643413471,-0.0008955365901684698,-0.0009312791677658376,-0.0009638691363415658,-0.0009935845660380845,-0.00102067900…	0.0004219224721799047,0.0002942770702975665,0.00017568526701810345,0.00006550491114411055,-0.00003686060219505608,-0.00013196556204084784,-0.00022032494297123044,-0.0003024171935863387,-0.0003786868272131676,-0.00044954682885746584,-0.0005153808914359929,-0.0005765454933978971,-0.0006333718289851288,-0.000686167601583861,-0.0007352186898775668,-0.000780790695823639,-0.0008231303828355449,-0.00086…	0.426	0.152	0.422	4.25	0.397	0.416	0.187	0.0008582671303105799,0.0008670877102038855,0.0009111932970783462,0.0008494467295607578,0.0008053474127100979,0.0008582671303105799,0.0008582671303105799,0.0007700711830712085,0.0007083446751486176,0.0006466269392010518,0.0006995273187260307,0.0008053474127100979,0.0006113635989950781,0.0007700711830712085,0.0008935505248179126,0.0009817715541907278,0.0007347978185650165,0.0007436158911108189,0.0…	none
4168598	Whole Data Set		1	T2	G1	P1	4/1/2024 14:54	14.91194444	37.94,37.94,37.94	47.54102	1002.68713	37.94	1776,1758,1762,1754,1759,1758,1759,1763,1760,1754,1759,1755,1758,1758,1755,1755,1768,1763,1767,1766,1763,1763,1760,1767,1763,1766,1763,1763,1763,1767,1765,1765,1762,1763,1763,1769,1762,1767,1761,1766,1763,1757,1761,1763,1763,1763,1762,1763,1763,1762,1763,1765,1762,1758,1757,1755,1755,1757,1761,1765,1765,1762,1763,1766,1767,1763,1767,1763,1768,1759,1768,1763,1767,1763,1767,1759,1765,1761,1768,1763…	0.0002071053216646545,0.00007507826732179327,0.0000259135205467351,0.00012093346230880322,0.0003141776232209538,0.00011463134878141229,0.00025262077658831585,0.0001328719917447973,0.00017573905065114404,0.00022167621065046598,0.000178637541819023,0.0002920765606076869,0.00026744107431525294,0.0002826953883257405,0.00033170303799430505,0.00021195710999614758,0.0003069778720943316,0.000469534526398…	0.0079	0.00111	0.0003219643167366048,0.0001869061871912305,-0.00005233281186949263,-0.00013822666165585484,-0.00021797096823104544,-0.00030994896584884735,-0.0002763248252842115,-0.0005060776558560564,-0.0005673690832521153,-0.0005766156657896007,-0.0006562538338672069,-0.0006410137362754611,-0.0007206338262470539,-0.0006778570158842236,-0.0007299309072004012,-0.0006382001515442292,-0.0008156996984215222,-0.000…	3829.94	1230	1758	0.679	126.504	61.98535,62.0332,62.17578	47.51562,47.52832,47.54102	119.9811	9.916	36.03	-1.91	-1.91	36.03,36.07,36.07	0.27	143.26	1511,1510,1513,1511,1510,1513,1509,1514,1519,1507,1507,1507,1505,1509,1501,1506,1515,1507,1507,1438,1401,1381,1364,1342,1342,1335,1324,1316,1312,1306,1297,1294,1290,1283,1283,1278,1282,1276,1277,1339,1369,1389,1398,1411,1417,1424,1434,1435,1439,1447,1450,1456,1456,1459,1459,1462,1467,1471,1475,1476,1483,1482,1482,1487,1483,1486,1490,1491,1491,1495,1499,1496,1498,1499,1497,1497,1499,1499,1499,1501…	588.47	1.309	0.00034570813935142896,0.0002135358122175423,0.00009706938480057875,-0.000005557458574362295,-0.00009598926123795671,-0.00017567514715290946,-0.0002458920423935385,-0.0003077651372411709,-0.0003622859167900934,-0.0004103280489954124,-0.00045266138476076587,-0.0004899642944102202,-0.0005228345382300844,-0.0005517988452755842,-0.0005773213539379323,-0.0005998110495276237,-0.0006196283180574659,-0.0…	0.00068	0.0001072696954990287,0.0001450811746879395,0.00005879692187086833,0.00006260770263642362,0.0001293145317083182,-0.000026647465710225715,0.00014713758211972757,0.00010334897619266087,0.00009866055870260692,0.00013987109441577928,0.00010628272725646731,0.00014069365232515226,0.00003401505686993699,0.00006162126161734579,0.00008242985187614472,0.000060744083597163595,0.0001189500083875731,0.0001091…	-0.000029005898444648564,-0.00010630904593781319,-0.00017487208207552613,-0.00023568318843878258,-0.00028961882001868593,-0.0003374563373390546,-0.00037988521035570546,-0.00041751695561136005,-0.0004508939498678591,-0.00048049724724432015,-0.0005067535125276611,-0.0005300411705835282,-0.000550695860497523,-0.000569015273055876,-0.0005852634412869442,-0.0005996745459020165,-0.0006124562904822737,-…	0.00034570813935142896,0.0002135358122175423,0.00009706938480057875,-0.000005557458574362295,-0.00009598926123795671,-0.00017567514715290946,-0.0002458920423935385,-0.0003077651372411709,-0.0003622859167900934,-0.0004103280489954124,-0.00045266138476076587,-0.0004899642944102202,-0.0005228345382300844,-0.0005517988452755842,-0.0005773213539379323,-0.0005998110495276237,-0.0006196283180574659,-0.0…	0.541	0.199	0.26	3.976	0.474	0.444	0.082	0.0006275865231175117,0.00023406802363676738,0.00044952208117670316,0.00018724432552841814,0.0005244876847639493,0.00029026312596699917,0.0004776326661183315,0.000440152290518187,0.0005432311077358604,0.00048700326544985644,0.00046826226896811687,0.00010297438860410276,0.00030899644270642596,0.00026216466588820255,0.00018724432552841814,0.00010297438860410276,0.00019660866129299367,0.000290263125…	none
4168600	Whole Data Set		1	T2	G2	P1	4/1/2024 15:24	15.41611111	36.86,36.85,36.86	48.08887	1002.28656	36.86	1705,1707,1719,1712,1719,1711,1715,1707,1718,1709,1717,1713,1719,1711,1715,1711,1720,1711,1718,1714,1715,1715,1707,1717,1715,1720,1710,1719,1713,1717,1714,1717,1711,1719,1713,1719,1714,1720,1710,1719,1714,1719,1713,1719,1711,1719,1710,1720,1709,1719,1707,1715,1717,1719,1719,1710,1719,1715,1717,1709,1719,1711,1719,1712,1717,1714,1716,1714,1720,1713,1721,1709,1725,1721,1713,1721,1711,1713,1719,1712…	0.0000903816171027803,0.00020131789143435804,0.0002597466090007203,0.0002131271614492065,0.0001940228641912367,0.00016991916351105751,0.00023083944440520905,0.000271756366939101,0.0002976680238206411,0.0002160407437992761,0.00023194653770209963,0.0002728594272169295,0.0002787618640106396,0.0003071713780697965,0.00035308850888659664,0.00027646283435131037,0.0003098714920131066,0.000353284485437482…	0.0242	0.00201	0.00038098902994847494,0.00015437376763394368,0.000030323369210183813,-0.0000012517365209038173,-0.00011525666735521011,-0.0001917688038850805,-0.0003032167008806352,-0.0004146304136383589,-0.0005035531005730916,-0.0005076251080256903,-0.0006189728907225722,-0.0006405011441161546,-0.0006445681252065331,-0.0008456260458652774,-0.000907018855082988,-0.0008213373289460414,-0.0009898993834655373,-0.0…	2454.03	1245	1712.67	0.493	41.279	59.37988,59.75,60.19238	48.05176,48.08887,48.08887	61.2004	7.096	34.99	-1.87	-1.87	34.99,34.99,34.99	0.25	91.09	1477,1477,1481,1481,1480,1478,1475,1489,1485,1486,1487,1487,1490,1488,1485,1489,1486,1489,1489,1442,1422,1409,1390,1382,1372,1360,1349,1338,1322,1312,1306,1294,1289,1282,1277,1270,1266,1257,1253,1297,1319,1335,1342,1350,1363,1371,1377,1384,1383,1393,1397,1401,1403,1405,1412,1413,1417,1417,1419,1426,1424,1429,1440,1441,1441,1443,1447,1437,1440,1443,1448,1452,1457,1454,1449,1445,1449,1451,1451,1448…	670.268	4.025	0.000320134322251313,0.00023885432436084085,0.00016086115524609787,0.00008602190098383911,0.00001420902247019633,-0.00005469986192813267,-0.00012082218493347265,-0.0001842706304829491,-0.00024515332576151186,-0.0003035740254694647,-0.0003596322886385149,-0.0004134236482976801,-0.00046503977427817737,-0.0005145686294347636,-0.0005620946195497318,-0.0006076987371750454,-0.0006514586996577297,-0.000…	0.00151	0.00020441565099588388,0.00020989613991156795,0.00018360990881256757,0.00010717507438741375,0.000187882839021752,0.00010141797917809151,0.00014367339188265963,0.00012742115981571325,0.00017970996125488313,0.0000782037401278554,0.00009036867253545945,0.0001259361988414,0.00006789744515574364,0.000054990940524865184,0.00014070323431462884,0.00010439223643170145,0.0001115430511774396,0.0000919492270…	0.00006852067878899103,-0.000021094452747233297,-0.00010538955722525205,-0.0001846804595221237,-0.00025926423548376936,-0.00032942032496638884,-0.0003954115788018656,-0.0004574852436097822,-0.0005158738881457975,-0.0005707962746570951,-0.0006224581785095771,-0.0006710531591576611,-0.0007167632853452426,-0.0007597598172549021,-0.0008002038481611351,-0.0008382469079916624,-0.0008740315310581532,-0.…	0.000320134322251313,0.00023885432436084085,0.00016086115524609787,0.00008602190098383911,0.00001420902247019633,-0.00005469986192813267,-0.00012082218493347265,-0.0001842706304829491,-0.00024515332576151186,-0.0003035740254694647,-0.0003596322886385149,-0.0004134236482976801,-0.00046503977427817737,-0.0005145686294347636,-0.0005620946195497318,-0.0006076987371750454,-0.0006514586996577297,-0.000…	0.302	0.139	0.559	2.431	0.389	-0.004	0.615	0.0015778882616606029,0.0014179600424491636,0.0014179600424491636,0.0014743985716908017,0.0017002260616817328,0.001559070120014835,0.0015308444363274164,0.0011734778004779802,0.0017002260616817328,0.0015496613549570925,0.0016249371834463709,0.0015120283329536344,0.0015872976382661434,0.0013427200774467091,0.0015120283329536344,0.0012862986567147648,0.0016061170030870822,0.0014179600424491636,0.00…	none
4168602	Whole Data Set		1	T3	G1	P1	4/1/2024 15:52	15.87083333	35.17,35.16,35.15	52.59961	1002.03412	35.15	1626,1624,1625,1619,1618,1617,1627,1626,1618,1618,1630,1627,1627,1622,1623,1625,1627,1627,1622,1622,1627,1627,1631,1622,1626,1634,1627,1624,1623,1624,1627,1630,1631,1625,1623,1624,1626,1629,1627,1627,1627,1625,1624,1625,1627,1631,1629,1627,1623,1629,1630,1627,1627,1627,1625,1631,1630,1627,1629,1635,1633,1624,1627,1627,1633,1629,1627,1627,1632,1630,1633,1627,1626,1637,1633,1632,1624,1625,1639,1633…	0.0001001421901614947,0.00015444148901459857,0.00008449390121024917,-0.0000187604194693552,0.00006884832356360952,0.00024738554705324947,0.00015015768632363705,0.00022869398267399507,0.00021934946395499728,0.00025546118258890847,0.00016733388015539977,0.000248892170259094,0.0003243987655874622,0.0002726253238584079,0.0002754006577829893,0.00036908692687649957,0.0003930741163902558,0.0003473578490…	0.0245	0.00201	0.000467803155148798,0.0002705874718984171,0.0002430702354147234,0.00006414376632451234,-0.00003600376844460819,-0.000027167145637462684,-0.00015754341927297683,-0.0002757720155479239,-0.00027298272565659136,-0.0003941917698037934,-0.0005062896938510812,-0.0005941731672784423,-0.0006336845556943764,-0.0006580815919384915,-0.0006824755854334895,-0.0007884290081961998,-0.0008762306989532585,-0.0008…	2529.38	1148	1622.67	0.546	40.751	66.21582,66.25098,66.27734	52.54102,52.5752,52.59961	78.5669	10.351	33.37	-1.78	-1.78	33.37,33.37,33.41	0.24	67.23	1403,1401,1395,1390,1393,1392,1390,1395,1390,1395,1395,1391,1394,1402,1401,1401,1389,1390,1393,1356,1332,1320,1314,1304,1293,1275,1261,1249,1246,1236,1222,1219,1213,1201,1204,1198,1195,1190,1185,1217,1235,1243,1253,1265,1270,1275,1283,1295,1303,1307,1315,1306,1312,1318,1325,1330,1329,1325,1331,1334,1336,1346,1338,1339,1349,1353,1357,1355,1355,1345,1353,1354,1354,1355,1358,1357,1363,1367,1369,1371…	417.316	3.056	0.00044048375342674675,0.00036015883595981327,0.0002830414575483908,0.00020900353456516788,0.0001379220980253376,0.00006967908934840802,0.000004161164275665041,-0.0000587404953823836,-0.0001191303624812597,-0.00017710873806062676,-0.00023277191793347478,-0.00028621235262305455,-0.0003375188009131973,-0.00038677647726706086,-0.0004340671933591384,-0.0004794694939556025,-0.0005230587873686706,-0.00…	0.00102	0.0001255678897379417,0.00011358699530308838,0.00009622454880963986,0.000028636931716929684,0.0001619669772045703,0.0000997510912061284,0.00008777102293321976,0.00007220360374086165,0.000047667963912949184,0.0001684430654102346,0.00017978617234473614,0.00008707081730463829,0.00002486633760915141,0.0000433806449112793,-0.00000805648137144514,0.000042741968856703134,0.00009354622643527297,0.0001174…	0.00010663397458720106,0.000029807160082082214,-0.000041214636216920755,-0.00010687004028422107,-0.00016756453560636995,-0.00022367296742158258,-0.000275541857739442,-0.0003234915454381935,-0.0003678181646567298,-0.0004087954736996893,-0.0004466765457508604,-0.0004816953318366336,-0.000514068105692257,-0.0005439947994542976,-0.0005716602384284552,-0.0005972352825585774,-0.0006208778816465107,-0.0…	0.00044048375342674675,0.00036015883595981327,0.0002830414575483908,0.00020900353456516788,0.0001379220980253376,0.00006967908934840802,0.000004161164275665041,-0.0000587404953823836,-0.0001191303624812597,-0.00017710873806062676,-0.00023277191793347478,-0.00028621235262305455,-0.0003375188009131973,-0.00038677647726706086,-0.0004340671933591384,-0.0004794694939556025,-0.0005230587873686706,-0.00…	0.358	0.158	0.483	1.91	0.371	-0.079	0.708	0.0013655351526522203,0.0015148713276247302,0.001395398279879274,0.0012162503106541017,0.0011167555835515399,0.001236151991617346,0.001355581233216931,0.001395398279879274,0.001355581233216931,0.0012162503106541017,0.0013157678367319702,0.0015447447256831978,0.0015148713276247302,0.0011963495416499462,0.0015945382892850733,0.0014352189773882658,0.001285910184394519,0.0013157678367319702,0.0011167…	none
4168603	Whole Data Set		1	T3	G2	P1	4/1/2024 15:57	15.95638889	35.16,35.17,35.17	53.98438	1002.2392	35.17	1983,1985,1987,1977,1985,1987,1987,1983,1984,1979,1975,1977,1979,1975,1981,1983,1985,1987,1983,1988,1983,1979,1986,1984,1978,1982,1979,1975,1979,1975,1993,1985,1987,1984,1979,1987,1979,1986,1985,1977,1979,1979,1977,1987,1986,1983,1987,1983,1978,1987,1979,1985,1985,1982,1987,1989,1984,1978,1986,1985,1975,1981,1982,1979,1986,1985,1987,1987,1987,1983,1979,1987,1987,1982,1983,1979,1979,1983,1979,1982…	0.00003776548683259328,0.000024697749729851505,0.00013767800470471035,0.0001108536516812684,0.00011382535073133495,0.00018555609065455146,0.00014956199354539723,0.0001800357204110715,0.00015550311348935456,0.0002364001218862304,0.0002049882628313348,0.0002560897133482905,0.0002498894038692698,0.0002230624810461151,0.00028562164758572816,0.00036881816916510806,0.0002846797228094913,0.0002578526772…	0.0112	0.00134	0.0004363677003771381,0.00026972154157624577,0.00020165691475058171,0.000041987312737168935,-0.0000626670793164523,-0.00011235062079381342,-0.00028103620244576206,-0.00044964687154711204,-0.00044666534882026684,-0.0004894275900411612,-0.0005527636879172037,-0.00046288018320626373,-0.0006428221310647885,-0.0007015549244618437,-0.0007145677829863174,-0.0006224373113894668,-0.0007131657881446821,-0.…	3295.27	1303	1983	0.605	89.149	65.10938,65.13477,65.15918	53.88574,53.93652,53.98438	128.5901	6.672	33.63	-1.54	-1.54	33.63,33.59,33.63	0.21	105.43	1710,1705,1704,1706,1707,1702,1703,1707,1703,1712,1711,1711,1713,1717,1712,1704,1702,1705,1706,1634,1598,1565,1553,1534,1517,1499,1476,1462,1452,1444,1440,1435,1431,1422,1412,1401,1396,1396,1397,1472,1509,1519,1541,1554,1570,1581,1594,1600,1609,1608,1605,1611,1625,1627,1635,1639,1643,1635,1635,1647,1650,1659,1657,1651,1651,1656,1657,1669,1667,1663,1665,1667,1674,1680,1670,1670,1675,1677,1683,1683…	588.691	2.192	0.00046667267720377104,0.00035197808196420677,0.00024706588573468957,0.00015110173943197003,0.00006332245631160828,-0.000016970057528076644,-0.00009041435496960485,-0.0001575945261802071,-0.00021904484378286286,-0.00027525401183677413,-0.0003266690524187007,-0.0003736988607144885,-0.00041671745689383374,-0.00045606696062989993,-0.000492060311919641,-0.0005249837598430588,-0.0005550991390540785,-0…	0.00064	0.00019030915703763628,0.00013283120711567875,0.00011134637367589744,0.00021035112958454154,0.00019199228604499286,0.000034383394546207424,0.00019752867826715702,0.0001948195662688835,0.00008727286874500191,0.00009395189970196127,0.000042744802032808144,0.00003534371060828792,0.00014371874205191783,0.00009094131706171711,0.000027219986220896013,0.00007613758156849804,0.00004526946863660154,0.0001…	-0.00002664535292265025,-0.00010442361752285043,-0.00017281671517597097,-0.00023295711340462006,-0.0002858406297712088,-0.0003323429208378983,-0.0003732339814750336,-0.0004091908946007099,-0.0004408090424643847,-0.0004686119651133628,-0.0004930600292807499,-0.0005145580512361739,-0.0005334619998200621,-0.0005500848906517522,-0.0005647019691089902,-0.0005775552678996993,-0.000588857614691266,-0.00…	0.00046667267720377104,0.00035197808196420677,0.00024706588573468957,0.00015110173943197003,0.00006332245631160828,-0.000016970057528076644,-0.00009041435496960485,-0.0001575945261802071,-0.00021904484378286286,-0.00027525401183677413,-0.0003266690524187007,-0.0003736988607144885,-0.00041671745689383374,-0.00045606696062989993,-0.000492060311919641,-0.0005249837598430588,-0.0005550991390540785,-0…	0.398	0.189	0.413	1.596	0.451	0.347	0.201	0.0002135118097384114,0.00018703770311900072,0.00031059734357702937,0.00039887575714695606,0.00039887575714695606,0.00041653359337230996,0.00027529100191962856,0.00038121863883649017,0.00043419214757103576,0.00022233687058632255,0.0003635622383826959,0.0002399875302881747,0.00015174140451148257,0.00029294381396588665,0.00029294381396588665,0.0003635622383826959,0.00046951141012204655,0.0002664648…	none
4168604	Whole Data Set		1	T3	G3	P1	4/1/2024 16:05	16.09555556	35.92,35.93,35.94	52.61523	1002.10999	35.94	1424,1417,1418,1420,1418,1419,1419,1419,1419,1419,1421,1419,1423,1429,1430,1430,1429,1427,1427,1425,1428,1430,1421,1427,1425,1425,1423,1418,1419,1419,1423,1425,1424,1419,1424,1423,1419,1423,1423,1419,1423,1419,1421,1423,1427,1422,1422,1431,1424,1430,1430,1429,1431,1429,1430,1431,1431,1421,1430,1433,1431,1419,1422,1421,1427,1422,1426,1421,1421,1427,1429,1433,1432,1431,1433,1431,1425,1431,1425,1430…	0.000008735369102175758,0.000021912070664302642,0.0000891548263892979,0.0001934052364124872,0.0000443675580491673,0.00009168776928859948,0.00019592922191920793,0.00023187319663347335,0.00016820424318768698,0.00027814504615783264,0.00014617528646792877,0.00019349488980009732,0.00018959341034731532,0.00019138316589036332,0.0002529308714311786,0.0003543312752335351,0.00027358108858094077,0.000226994…	0.0165	0.00133	0.000417334432609977,0.0002113874132180651,0.00007948796031794952,-0.000035304867235203686,0.00001198182324852548,-0.00009425645951055489,-0.00023740432678994765,-0.00030379473723362785,-0.0003389240095699739,-0.0003768887213669256,-0.00039496689127095977,-0.0004272429427507,-0.0005191421977053257,-0.0005542422097551186,-0.0005808214292004118,-0.0007209176777709486,-0.0007815272182941726,-0.00069…	2136.34	1010	1418.33	0.527	60.622	62.53418,62.51074,62.30664	53.17383,53.28418,52.61523	153.2736	10.783	33.45	-2.49	-2.49	33.45,33.45,33.33	0.35	103.69	1229,1231,1233,1231,1223,1219,1223,1221,1227,1227,1227,1229,1231,1229,1227,1219,1216,1218,1222,1190,1166,1146,1138,1126,1117,1118,1102,1094,1089,1081,1078,1074,1070,1070,1071,1070,1068,1054,1053,1104,1122,1136,1134,1146,1150,1163,1163,1171,1175,1173,1166,1171,1176,1174,1179,1179,1191,1179,1184,1184,1183,1187,1191,1195,1199,1199,1202,1192,1195,1194,1203,1195,1199,1203,1203,1211,1207,1203,1196,1200…	685.761	3.376	0.00035475777326958273,0.0002763132262818572,0.00020248286027265056,0.00013299526483907115,0.00006759499418974683,0.000006041628091573575,-0.00005189111194755147,-0.00010641619450904723,-0.00015773406116493312,-0.0002060333633281359,-0.00025149165576057947,-0.0002942760492884817,-0.0003345438251243374,-0.00037244301305390927,-0.00040811293561372514,-0.0004416847202595509,-0.00047328178140863787,-…	0.00072	0.000018833678297837474,0.00013623988493869155,0.000035938588805949534,0.00008360903184641973,0.00006665020180010344,0.000025882685979310465,0.00011097139484584916,0.00017736299854662456,-0.0000317866466505578,0.0000447871842353777,0.00017921216131987737,0.00015714616747272445,0.00006534394443125274,0.00005348800080592658,0.0001402831028057349,-0.000046744726566009687,0.000034928341623408695,0.00…	0.00007265845268851858,-0.00002994987561461427,-0.0001179770422277042,-0.00019349510387116733,-0.0002582816675402274,-0.000313861733298026,-0.00036154359099649944,-0.0004024496158919174,-0.0004375426880479154,-0.0004676488574079213,-0.0004934767880463179,-0.0005156344392933081,-0.000534643376387686,-0.0005509510475135732,-0.0005649413162082256,-0.0005769434970614974,-0.000587240107396773,-0.00059…	0.00035475777326958273,0.0002763132262818572,0.00020248286027265056,0.00013299526483907115,0.00006759499418974683,0.000006041628091573575,-0.00005189111194755147,-0.00010641619450904723,-0.00015773406116493312,-0.0002060333633281359,-0.00025149165576057947,-0.0002942760492884817,-0.0003345438251243374,-0.00037244301305390927,-0.00040811293561372514,-0.0004416847202595509,-0.00047328178140863787,-…	0.336	0.152	0.512	0.999	0.622	-0.09	0.468	0.00040063546432863163,0.0006843273800274224,0.00040063546432863163,0.00025885896920030133,0.0003817292572862377,0.0003817292572862377,0.00020216132793047937,0.00030611265850926284,0.0006086580810180835,0.00039118225792662104,0.00035337148984566,0.0006086580810180835,0.0005897428161238438,0.0004951788472131764,0.0005897428161238438,0.0006086580810180835,0.0005140899938263928,0.0005708283750293114…	none
4168605	Whole Data Set		1	T4	G1	P1	4/1/2024 16:16	16.27611111	36.56,36.56,36.56	51.78613	1002.1795	36.56	1422,1418,1415,1417,1417,1412,1418,1419,1417,1416,1423,1424,1425,1423,1421,1425,1426,1423,1423,1426,1423,1424,1426,1424,1423,1426,1426,1422,1425,1423,1425,1425,1424,1424,1424,1425,1425,1427,1425,1426,1425,1425,1427,1427,1426,1427,1425,1425,1425,1426,1423,1431,1415,1420,1415,1421,1419,1415,1422,1424,1419,1414,1415,1423,1419,1418,1415,1420,1423,1419,1415,1419,1414,1419,1419,1416,1418,1418,1416,1417…	0.00023978214748531925,0.00016783119385129213,0.00006563953569015268,0.0002000265322971888,0.00024638928259374757,0.0001634420934454126,0.0002400625826142037,0.0002671638867516128,0.0002832594138270881,0.0003158634617395485,0.00029343824247048296,0.000317786516970727,0.00034488611985983926,0.0003307143802778401,0.00043485822869891006,0.00037390536781124463,0.00030196123229960317,0.000397835249657…	0.0233	0.00246	0.00044335688055987247,0.0002888917286936591,0.0002362266560686188,0.00005711182785422402,-0.00011367558801892553,-0.00015803318452235518,-0.00025457000333401104,-0.0004169735714316013,-0.0005847949693300767,-0.0006894455534771564,-0.0007062877902377464,-0.0007615301659532263,-0.0008578966757562427,-0.000932303488830972,-0.0009381609340312632,-0.001018028822242311,-0.0011170589545762232,-0.001125…	1926.94	1037	1416.67	0.462	42.852	63.14258,63.10742,62.97559	51.76172,51.78613,51.78613	52.4624	15.797	35.29	-1.27	-1.27	35.29,35.29,35.33	0.15	96.2	1218,1219,1213,1211,1214,1219,1215,1214,1218,1219,1218,1217,1215,1219,1217,1222,1225,1224,1224,1186,1166,1147,1139,1124,1113,1102,1094,1091,1084,1078,1069,1053,1047,1038,1038,1036,1032,1019,1019,1063,1081,1095,1097,1106,1110,1123,1132,1139,1131,1139,1143,1155,1155,1154,1157,1158,1166,1174,1176,1163,1167,1176,1181,1183,1183,1179,1177,1175,1185,1187,1191,1192,1185,1186,1195,1198,1197,1187,1189,1187…	806.668	4.686	0.00047111140398809533,0.0003680596980072744,0.00026933066691808925,0.00017474298894579665,0.00008412294815852116,-0.0000026958845724500517,-0.0000858729572297246,-0.00016556102948556617,-0.0002419064532541786,-0.0003150494414757533,-0.0003851243256259263,-0.00045225980242357463,-0.0005165791701900418,-0.0005782005552938858,-0.0006372371290970244,-0.0006937973158007147,-0.0007479849915730885,-0.0…	0.002	0.00017844714046759029,0.00008756843089978924,0.00007810045756471104,0.00020940476857295702,0.0000998647499983333,0.000041219571370955086,0.00008092855687732753,0.00011894508148812198,-0.000021089714704291616,0.00018989902166922413,0.00008036502373446592,0.00003867910025929865,0.00016318510545133003,0.00019442332297936557,0.00009167217097570561,0.00009746671403721562,0.000052388098134463724,0.000…	0.00010579838097528283,0.0000037198092300060395,-0.00009314153048058885,-0.00018505229069325094,-0.0002722654953434189,-0.0003550212363225276,-0.0004335473344343019,-0.000508059966569596,-0.0005787642608263504,-0.0006458548612129906,-0.0007095164634898534,-0.0007699243236237831,-0.0008272447402556252,-0.0008816355125088287,-0.0009332463743994674,-0.0009822194070435789,-0.0010286894297966034,-0.00…	0.00047111140398809533,0.0003680596980072744,0.00026933066691808925,0.00017474298894579665,0.00008412294815852116,-0.0000026958845724500517,-0.0000858729572297246,-0.00016556102948556617,-0.0002419064532541786,-0.0003150494414757533,-0.0003851243256259263,-0.00045225980242357463,-0.0005165791701900418,-0.0005782005552938858,-0.0006372371290970244,-0.0006937973158007147,-0.0007479849915730885,-0.0…	0.265	0.129	0.606	2.753	0.274	0.013	0.713	0.0019275520012461387,0.0019275520012461387,0.0018141517833805546,0.0019275520012461387,0.0018519485660595508,0.0019370033561154304,0.0018047031016674238,0.0017952546255191367,0.002040981837190485,0.0019275520012461387,0.0018519485660595508,0.0019748108325825225,0.002078798366975037,0.0020031686000230122,0.002040981837190485,0.002088253013959715,0.002088253013959715,0.0022300974237549048,0.001861…	none
4169298	Whole Data Set		1	T4	G2	P1	4/1/2024 16:24	16.41638889	36.92,36.92,36.92	50.13281	1001.9433	36.92	1518,1530,1531,1519,1519,1531,1529,1527,1521,1521,1531,1530,1530,1523,1523,1523,1531,1530,1533,1519,1523,1522,1529,1530,1523,1522,1519,1533,1529,1531,1529,1522,1525,1530,1531,1526,1524,1525,1531,1530,1531,1529,1523,1523,1525,1531,1532,1528,1523,1523,1530,1531,1527,1523,1525,1531,1531,1537,1521,1526,1529,1531,1531,1530,1527,1527,1527,1535,1531,1525,1521,1531,1533,1529,1523,1522,1531,1533,1533,1529…	0.00017364074777944833,0.00010396722420010172,0.00016985821175988984,0.0001960727243989661,0.00015285131570273733,0.0002848768527086023,0.0001854376534262278,0.00029100620595462755,0.0001948788341996245,0.00028060170020814635,0.000253909197057338,0.00027350523224124317,0.00038899296179971654,0.00032922731233427777,0.00031245238214383975,0.0003684155341279418,0.00038470228726893775,0.0003646188188…	0.0171	0.00182	0.0004696824460704264,0.0002975298204296894,0.00011885085944020629,0.000009610882227891733,-0.00020523789983237806,-0.00030447585570413083,-0.0002419912097410628,-0.0003610090026981185,-0.000512968073589069,-0.0005527542763101447,-0.0006057228674886259,-0.000681757162939763,-0.0007281092160280155,-0.0007414960746871648,-0.0008174929739973042,-0.0009791168999257619,-0.0009463732769572919,-0.000992…	2384.76	1150	1526.67	0.518	58.574	61.10254,61.21094,61.39062	50.00977,50.08301,50.13281	89.906	7	35.25	-1.67	-1.67	35.25,35.25,35.29	0.25	97.72	1310,1313,1307,1319,1307,1310,1311,1306,1307,1309,1319,1307,1310,1307,1313,1315,1318,1315,1305,1276,1252,1245,1240,1216,1210,1202,1192,1182,1182,1181,1174,1169,1154,1150,1146,1146,1139,1133,1126,1165,1179,1191,1195,1208,1223,1233,1230,1227,1231,1243,1251,1249,1250,1249,1261,1264,1259,1259,1261,1269,1273,1275,1273,1267,1274,1279,1282,1275,1274,1277,1285,1289,1285,1275,1281,1289,1292,1290,1282,1283…	603.191	3.545	0.0004302497559783801,0.00032691184459897175,0.00022945296553739548,0.00013753865276339497,0.00005085346846757464,-0.000030900079479594935,-0.0001080025584815614,-0.00018071857408605047,-0.0002492976780764345,-0.0003139752249005706,-0.0003749731793762491,-0.00043250087844520183,-0.0004867557495898974,-0.0005379239883786475,-0.0005861811974642604,-0.0006316929892292051,-0.0006746155541454842,-0.00…	0.0012	0.000022176545614498954,0.0001048050427983643,0.00007300172932471413,0.00003615268293692366,0.0001053199019029655,0.00005332310642258915,0.00015447152565249117,0.0001950404396992718,0.00007907996368031696,0.000116275835503997,0.000155158002966565,0.00011493608484344146,0.0001773826426841722,0.00019943676569845388,0.00011040201390599866,0.0000028771491381944725,0.0001511383192780031,0.000126063830…	0.00011435772104482394,0.00001091115370830298,-0.00008364077791953852,-0.00017006286039882642,-0.0002490541217244446,-0.00032125348543808315,-0.0003872449385833391,-0.00044756225530506364,-0.0005026933142999418,-0.0005530840450401575,-0.0005991420346893101,-0.0006412398248852451,-0.0006797179250559407,-0.0007148875666417608,-0.0007470332205016947,-0.0007764148978657119,-0.0008032702534445632,-0.0…	0.0004302497559783801,0.00032691184459897175,0.00022945296553739548,0.00013753865276339497,0.00005085346846757464,-0.000030900079479594935,-0.0001080025584815614,-0.00018071857408605047,-0.0002492976780764345,-0.0003139752249005706,-0.0003749731793762491,-0.00043250087844520183,-0.0004867557495898974,-0.0005379239883786475,-0.0005861811974642604,-0.0006316929892292051,-0.0006746155541454842,-0.00…	0.36	0.141	0.499	2.791	0.322	0.14	0.538	0.0016676528947756947,0.0015940530162953939,0.0014376946764051877,0.0014009126583940151,0.0014744798098864436,0.0015204656086718036,0.0011802859456568966,0.001281392609695871,0.0012630078290008597,0.0016676528947756947,0.0017136591535612308,0.0017412652483403822,0.0014193032779988017,0.0016032523190187343,0.0013273579666710554,0.0015112680593655726,0.001695256065211358,0.001695256065211358,0.0015…	none
4169297	Whole Data Set		1	T4	G2	P1	4/1/2024 16:31	16.53138889	36.72,36.72,36.71	49.88965	1001.92456	36.71	1641,1649,1649,1649,1641,1643,1651,1653,1651,1647,1643,1640,1647,1651,1649,1643,1644,1641,1645,1653,1654,1651,1649,1643,1639,1651,1650,1650,1651,1649,1648,1650,1651,1647,1643,1643,1643,1640,1643,1648,1650,1651,1646,1640,1638,1642,1647,1651,1649,1643,1642,1642,1642,1650,1650,1650,1640,1642,1643,1649,1649,1645,1643,1646,1637,1643,1647,1649,1643,1638,1639,1643,1637,1649,1649,1646,1648,1646,1641,1641…	0.00006317750225871451,0.00009688711253112519,0.00003826566024325921,0.00011813738242561987,0.00012546421857654254,0.0000899239687662034,0.00012033197803969323,0.00012436073492858268,0.00008223017137033106,0.00013901199343590068,0.00020569037518277338,0.00020312161312724094,0.00018406644918094437,0.0002507438932389206,0.00032732157916496365,0.0002785789138488215,0.0003221756584262828,0.0002701394…	0.014	0.00129	0.00038113645679066873,0.00024337393941978696,0.0002111360134932491,0.00009321363239075187,-0.00005761196066114591,-0.00018203150499942987,-0.00022739093896169388,-0.0003155392834128492,-0.0003378369658396817,-0.0004818942697583392,-0.0004186247317023327,-0.00044420217526022716,-0.0005618918702914491,-0.000594032978451921,-0.0005538102592693749,-0.0005596374609142188,-0.0006904296851545702,-0.000…	3112.24	1229	1649	0.605	71.675	59.58105,59.47266,59.62793	50.13379,50.02441,49.88965	106.1508	6.942	34.87	-1.84	-1.84	34.87,34.81,34.81	0.25	71.05	1403,1401,1403,1410,1402,1401,1395,1401,1399,1398,1399,1403,1407,1407,1406,1406,1397,1395,1399,1373,1362,1342,1330,1329,1323,1318,1310,1302,1296,1289,1292,1284,1277,1275,1278,1278,1268,1259,1261,1294,1301,1307,1314,1318,1319,1331,1339,1345,1337,1337,1340,1352,1358,1359,1354,1357,1367,1367,1371,1373,1367,1365,1367,1367,1365,1376,1378,1378,1381,1373,1374,1381,1383,1384,1377,1375,1383,1384,1389,1387…	335.941	2.185	0.0004001347029162567,0.00031057164920289114,0.00022720334502487514,0.00014960132216663708,0.00007736674799523947,0.000010128375675294132,-0.00005245936383997186,-0.00011071813784763478,-0.00016494736509186313,-0.0002154257546151193,-0.0002624127381726396,-0.0003061498035720322,-0.0003468617357906433,-0.00038475777224936255,-0.00042003267818035826,-0.00045286774761555017,-0.0004834317351403618,-0…	0.00045	0.00009273629604470634,0.0000966445721704048,0.00011401305653121761,0.00009268379156383474,0.00013865602031916613,0.000021430495010380186,0.00003038481457563095,0.00009822200742820824,0.00009203546757147268,0.00009594369915200254,0.00011331198252843231,0.00008357082460871909,0.00002186935372780557,0.00004428144002295814,0.0001558678203219537,0.000023499292228509786,0.000002174932061118626,0.00003…	-0.000013441273461158823,-0.00005916927687468873,-0.00010029196746763798,-0.00013727315088626684,-0.00017052992244772594,-0.0002004373713838768,-0.00022733281131602718,-0.0002515195846743371,-0.0002732704839703533,-0.00029283082850977435,-0.00031042123124640697,-0.0003262400869834996,-0.0003404658099858402,-0.00035325884623970744,-0.0003647634830561163,-0.00037510947642711606,-0.00038441351448941…	0.0004001347029162567,0.00031057164920289114,0.00022720334502487514,0.00014960132216663708,0.00007736674799523947,0.000010128375675294132,-0.00005245936383997186,-0.00011071813784763478,-0.00016494736509186313,-0.0002154257546151193,-0.0002624127381726396,-0.0003061498035720322,-0.0003468617357906433,-0.00038475777224936255,-0.00042003267818035826,-0.00045286774761555017,-0.0004834317351403618,-0…	0.47	0.166	0.363	2.629	0.251	0.365	0.384	0.0010584127870321796,0.0010676117000495617,0.0009388446452995652,0.0011044093006903654,0.000883670450014477,0.0010308172169908552,0.0012608338962214764,0.0010308172169908552,0.0011044093006903654,0.000883670450014477,0.0011044093006903654,0.0009296484593000611,0.0011228092702691565,0.000883670450014477,0.0010860101106392177,0.0010308172169908552,0.000883670450014477,0.0008101157582915965,0.00105…	none
4169300	Whole Data Set		1	T4	G3	P1	4/1/2024 16:41	16.69972222	35.93,35.93,35.92	51.08203	1002.0589	35.92	1671,1665,1661,1659,1668,1673,1671,1666,1664,1663,1669,1671,1662,1664,1671,1671,1675,1664,1667,1666,1676,1662,1664,1674,1671,1678,1662,1663,1672,1665,1673,1672,1667,1665,1665,1669,1671,1667,1664,1666,1673,1672,1673,1663,1665,1669,1671,1671,1663,1666,1669,1671,1673,1659,1667,1667,1674,1662,1669,1671,1670,1662,1663,1662,1659,1670,1667,1663,1663,1671,1668,1667,1663,1663,1667,1669,1663,1661,1671,1667…	-0.000024330133901568838,0.000010852509618279956,0.00002245174508313486,0.00006942920504874135,0.000010274153776927705,0.00005724885253352863,0.000009888617682044338,-0.00001781513627877228,0.00005666801818463717,0.00007219691065021241,-0.000002672371990559324,0.00008753165710701802,0.00014630085135215997,0.00010286586211977203,0.000059436749838036875,0.00014964621354347684,0.00017303704016120088…	0.0108	0.00066	0.0002901954680340708,0.00018385118154169407,0.00021510286814773984,0.00006948328751842253,0.0000299950201321756,-0.000036989304791135216,-0.000005751814547027717,-0.00004915818890380841,-0.0002535721349204204,-0.0001870068330595108,-0.00014399800455636578,-0.00015204224665749707,-0.00032106310601073314,-0.0003016219917969401,-0.00027040326923388704,-0.0002862937401457802,-0.0002550752880802696,-…	3190.39	1123	1661.67	0.648	92.813	65.4082,65.46777,65.58691	50.94922,51.05762,51.08203	267.2152	8.567	33.33	-2.59	-2.59	33.33,33.33,33.29	0.25	55.26	1427,1431,1416,1417,1423,1426,1429,1427,1419,1419,1411,1419,1417,1429,1425,1414,1416,1417,1414,1384,1371,1363,1360,1352,1349,1334,1334,1324,1326,1328,1328,1312,1314,1310,1314,1316,1313,1306,1300,1324,1345,1356,1365,1367,1367,1371,1379,1384,1386,1377,1387,1389,1390,1385,1387,1398,1399,1391,1391,1395,1402,1403,1400,1399,1400,1403,1406,1407,1401,1399,1408,1409,1403,1403,1403,1411,1413,1403,1406,1411…	256.345	1.651	0.000306488730652416,0.0002479211411753373,0.0001945447718609435,0.00014589949165350752,0.0001015659538566269,0.00006116198115452249,0.00002433927105203093,-0.000009219606667474104,-0.00003980394634964441,-0.00006767740033141172,-0.00009308025175627419,-0.00011623148593542366,-0.00013733067811088308,-0.00015655971389412016,-0.00017408435721117941,-0.00019005567927080525,-0.00020461136087397846,-0…	0.00019	0.00007006821089179012,-0.00007446071625076149,-0.0000319599660334468,-0.00008549194578598815,0.00006316514507808107,0.00012927549954784177,0.00005381540983017452,-0.00004353474154331791,0.00007817055520094311,-0.000019184905729609393,0.00006713524817072126,-0.0000453811488309308,-0.00004668515190719545,0.00004468478449500406,0.00006023229979036818,0.00006566879352584925,0.000025605750212124976,-…	0.000058348668077236034,0.00001278238640573903,-0.000022098979584862774,-0.00004880095413134848,-0.00006924153678723632,-0.00008488897209524324,-0.00009686721341253445,-0.0001060366563423827,-0.00011305594084472215,-0.00011842926126361025,-0.00012254258254506235,-0.00012569136405173972,-0.00012810178237269648,-0.00012994697756000398,-0.00013135948975743505,-0.0001324407795427195,-0.00013326851582…	0.000306488730652416,0.0002479211411753373,0.0001945447718609435,0.00014589949165350752,0.0001015659538566269,0.00006116198115452249,0.00002433927105203093,-0.000009219606667474104,-0.00003980394634964441,-0.00006767740033141172,-0.00009308025175627419,-0.00011623148593542366,-0.00013733067811088308,-0.00015655971389412016,-0.00017408435721117941,-0.00019005567927080525,-0.00020461136087397846,-0…	0.479	0.196	0.324	2.146	0.19	0.837	-0.026	0.000003630071397971792,-0.00004174364038165972,0.00003993245429189785,0.00014885781347594184,0.00004900852417453813,0.000058084783736669274,0.00009439171893897634,-0.000059891797836204254,-0.00010525887388402881,-0.00003266927725795209,-0.0001415491228682161,-0.00021412052471283106,-0.00010525887388402881,-0.0001415491228682161,-0.0002050497626396792,-0.00003266927725795209,-0.000132476844911677…	none
4169299	Whole Data Set		1	T5	G1	P1	4/2/2024 11:53	11.89361111	33.57,33.58,33.59	69.10742	1006.34937	33.59	1514,1514,1509,1518,1508,1514,1518,1510,1517,1510,1516,1508,1516,1510,1521,1508,1516,1510,1516,1513,1511,1511,1514,1508,1521,1514,1516,1509,1519,1514,1512,1514,1510,1518,1513,1519,1510,1521,1510,1514,1510,1520,1516,1514,1518,1513,1518,1512,1516,1522,1516,1520,1516,1518,1511,1520,1511,1520,1512,1520,1510,1522,1522,1518,1518,1514,1521,1522,1520,1520,1514,1522,1512,1520,1516,1522,1521,1516,1526,1521…	0.0002997563067050253,0.00018425223540223594,0.00026408910872248513,0.0001843615501271789,0.0001789148692837801,0.00024498819717316817,0.0002697996686431734,0.0002533461473256906,0.00036344339024597244,0.0002699554825014022,0.0004075642634551444,0.00040761183473343406,0.0004489323402443344,0.0003444314190876841,0.00048204393495279127,0.0003775406373289281,0.00043536101554317004,0.0004051462450238…	0.0156	0.00203	0.00041629202285388585,0.00031182655205266527,0.000047965254464864015,-0.00006463575874886096,-0.0002843064942850698,-0.0003775870721664561,-0.0004708416934262511,-0.0005750459954473294,-0.0006792186819993666,-0.0007888444985529331,-0.0007805322732058806,-0.0007228566171971744,-0.0009064821518443168,-0.0009557328890174259,-0.0011638975578334705,-0.00121584695205262,-0.0012513542321658934,-0.00119…	2213.05	1155	1513.67	0.478	64.04	70.55371,70.80859,71.00488	69.12891,69.11816,69.10742	88.3956	6.108	34.81	1.22	1.22	34.81,34.87,34.81	0.14	141.92	1286,1288,1294,1295,1286,1289,1293,1289,1282,1290,1293,1284,1282,1290,1290,1282,1280,1291,1290,1237,1220,1202,1184,1162,1158,1149,1133,1124,1122,1115,1099,1093,1097,1091,1078,1078,1080,1078,1066,1137,1146,1162,1178,1178,1189,1201,1206,1201,1212,1216,1224,1233,1226,1228,1241,1242,1237,1240,1249,1241,1244,1250,1256,1246,1255,1253,1254,1261,1258,1254,1261,1264,1257,1258,1266,1270,1262,1270,1274,1262…	998.005	4.327	0.00042813082219929745,0.0003022379772102629,0.00018415462777544096,0.0000733963284061574,-0.000030491314838135058,-0.00012793450853388786,-0.0002193330204367911,-0.00030506181955792773,-0.00038547261450128274,-0.0004608952963737524,-0.0005316392921872872,-0.0005979948343056085,-0.0006602341511434901,-0.0007186125840035334,-0.0007733696346323458,-0.0008247299477937928,-0.0008729042328904024,-0.00…	0.0015	0.00021244145021206994,0.00022121481222939647,0.0001582144682102826,0.00020370750745602446,0.00008230047989497808,0.00020289254191284946,0.00021834261107650575,0.00020207758110502488,0.00023755893202329862,0.00007275510995185601,0.00016330039127028897,0.00010531544406323885,0.00022925158869323926,0.00019796356742139256,0.0002050673537089915,0.00019714863196927695,0.00025099182660828453,0.00017129…	-0.00002948641745998174,-0.00015644382077976081,-0.0002726604561375783,-0.00037904500702408677,-0.0004764292810781252,-0.0005655747138877203,-0.0006471783225607206,-0.0007218781556153136,-0.0007902582818024329,-0.0008528533568670466,-0.0009101528039552662,-0.0009626046403533626,-0.0010106189804794873,-0.0010545712425175588,-0.0010948050837655866,-0.001131635087649558,-0.0011653492234123177,-0.001…	0.00042813082219929745,0.0003022379772102629,0.00018415462777544096,0.0000733963284061574,-0.000030491314838135058,-0.00012793450853388786,-0.0002193330204367911,-0.00030506181955792773,-0.00038547261450128274,-0.0004608952963737524,-0.0005316392921872872,-0.0005979948343056085,-0.0006602341511434901,-0.0007186125840035334,-0.0007733696346323458,-0.0008247299477937928,-0.0008729042328904024,-0.00…	0.316	0.128	0.556	2.878	0.442	0.14	0.417	0.0015363157342053303,0.0011740126983113314,0.0010068977987706118,0.0012483066331707663,0.0010440288862702696,0.0011461557490344313,0.0008676844877121018,0.0013411919277979089,0.001136870496334238,0.0010718792853844012,0.0010440288862702696,0.0014248056817517494,0.0013411919277979089,0.0014340970926376147,0.001359771370876814,0.0010997314706010248,0.001229731957922949,0.0014526805107792072,0.0013…	none
4169301	Whole Data Set		1	T5	G2	P1	4/2/2024 11:59	11.98777778	35.89,35.91,35.93	65.86523	1006.39697	35.93	1725,1737,1737,1734,1735,1734,1736,1734,1736,1731,1735,1737,1737,1723,1727,1735,1733,1735,1729,1737,1735,1734,1732,1739,1737,1737,1735,1735,1729,1734,1735,1732,1728,1729,1725,1733,1737,1735,1735,1735,1728,1736,1734,1731,1721,1726,1724,1725,1734,1733,1733,1733,1735,1723,1725,1721,1725,1732,1736,1733,1736,1726,1733,1734,1735,1726,1735,1731,1735,1735,1735,1733,1726,1727,1723,1721,1721,1727,1732,1733…	0.0002475902286220758,0.00019564115737497197,0.00028651424100419124,0.0002656103857669035,0.00040617765366413803,0.00040700397593818765,0.0003177795082874696,0.0002813533504243862,0.0003598006612634421,0.00038236287960209783,0.0003335147282527257,0.0004274857356712903,0.0004314160540403187,0.0004695013314429178,0.0004765352167127302,0.00040905486679438914,0.000562021284153849,0.000516264032273204…	0.0122	0.00212	0.0004969976136013089,0.00027436020218377484,0.00007046064836237426,-0.00023870381138026335,-0.00035249572448249524,-0.0005343792379975711,-0.0005366164545081692,-0.0006564972947420654,-0.0008877237431639247,-0.000911600077564039,-0.001043719479327813,-0.001079947705206885,-0.0011254449268910916,-0.0010596398156489503,-0.0013060349313549192,-0.0013267774147324894,-0.0012517322018580567,-0.0014053…	2503.14	1218	1736	0.513	81.964	67.49121,67.37402,67.20703	65.79688,65.82617,65.86523	137.645	5.642	37.69	1.76	1.76	37.69,37.77,37.73	0.24	186.14	1518,1533,1517,1529,1521,1529,1516,1528,1519,1523,1531,1517,1527,1521,1527,1515,1529,1516,1526,1436,1401,1366,1346,1320,1290,1281,1252,1251,1229,1228,1220,1204,1206,1190,1194,1182,1185,1171,1180,1285,1321,1332,1360,1367,1391,1384,1407,1401,1421,1415,1433,1429,1442,1441,1450,1448,1459,1453,1465,1457,1471,1465,1477,1465,1482,1476,1483,1478,1488,1473,1489,1481,1493,1487,1497,1489,1497,1489,1500,1486…	1351.762	3.625	0.0004947400363887521,0.0003281260164645593,0.0001746237366718412,0.00003320136469928624,-0.00009709173141206275,-0.00021713137335482142,-0.0003277244597715515,-0.0004296143901747981,-0.0005234860620301192,-0.0006099704745921703,-0.000689648970440533,-0.0007630571432266119,-0.0008306884378992199,-0.0008929974676093363,-0.0009504030695900508,-0.001003291120553123,-0.0010520171305270667,-0.00109690…	0.00153	0.00013203528770322286,0.0001359374414052669,0.00015392129127270678,0.00020711344891436709,0.000283201279540382,0.00018147115615557425,0.00014312714847940545,0.00015583046749113313,0.00016325330693457295,0.00014955324457221764,0.00008481224665770065,0.00017496052948059757,0.0002457604061700191,0.00027607336514884535,0.0001972302414470339,0.00023986358463278046,0.0002965871595355121,0.000231824510…	0.00006654796198972846,-0.0001305119484789547,-0.0003022315204868819,-0.00045186932018167016,-0.0005822648880000193,-0.0006958926220441593,-0.0007949087324842945,-0.0008811921579980383,-0.0009563802206808978,-0.0010218996960186155,-0.0010789938875079843,-0.001128746219696581,-0.0011721007973450864,-0.0012098803208447123,-0.0012428016978543207,-0.0012714896474050742,-0.0012964885546253395,-0.00131…	0.0004947400363887521,0.0003281260164645593,0.0001746237366718412,0.00003320136469928624,-0.00009709173141206275,-0.00021713137335482142,-0.0003277244597715515,-0.0004296143901747981,-0.0005234860620301192,-0.0006099704745921703,-0.000689648970440533,-0.0007630571432266119,-0.0008306884378992199,-0.0008929974676093363,-0.0009504030695900508,-0.001003291120553123,-0.0010520171305270667,-0.00109690…	0.306	0.15	0.544	2.872	0.247	0.29	0.463	0.0013016216537044543,0.0016130345655373855,0.0014378373270732335,0.0012821657589828176,0.0012432565841496684,0.0012821657589828176,0.0014962285540563109,0.001418375329225298,0.0012432565841496684,0.0011459988953159007,0.0014573001971088832,0.0013794539497801663,0.0013405360581482677,0.001214076990501263,0.00126271073582394,0.0012918935973933777,0.0011362743242410076,0.0013405360581482677,0.00150…	none
4169302	Whole Data Set	plant1 same	1	T5	G2	P2	4/2/2024 12:06	12.115	39.12,39.13,39.14	52.28223	1006.1983	39.14	1243,1243,1241,1251,1255,1251,1245,1256,1249,1259,1255,1265,1259,1261,1253,1257,1255,1255,1247,1255,1257,1250,1243,1248,1250,1251,1245,1251,1248,1256,1256,1259,1259,1245,1245,1251,1244,1251,1247,1250,1254,1258,1257,1263,1247,1257,1263,1259,1263,1263,1256,1256,1258,1257,1254,1247,1245,1248,1250,1249,1246,1250,1245,1258,1264,1255,1254,1251,1260,1258,1259,1258,1257,1251,1248,1246,1262,1257,1260,1257…	0.00020867302785118372,0.00014630134853790087,0.00011202576146737521,0.0000847754321347465,0.00025763284138891215,0.0001566440938334728,0.00013992275756356736,0.00020393981493463698,0.00019423695627124204,0.0003249663299176753,0.00008358301106372721,0.0003055491266333531,0.0002677567128313223,0.0002510313018555344,0.0002904715936659061,0.00033342345133866274,0.00035882234285562585,0.0003736885019…	0.0116	0.00138	0.00035158415719965715,0.000359427848611049,0.000012892526017155462,0.00008738328265153164,-0.00021333689853141562,-0.00026506853438147427,-0.0002677299212187334,-0.0003965305196701217,-0.000511275072528318,-0.0004754005988601669,-0.0005165772423574483,-0.000729290905625863,-0.000703931644807224,-0.0007345749572709588,-0.0007162175106976421,-0.0007853511228391039,-0.000815982762442629,-0.00075913…	2108.84	999	1245	0.526	86.155	57.87793,58.70898,59.32129	52.07227,52.15918,52.28223	133.8711	6.075	40.07	0.93	0.93	40.07,40.07,40.11	0.16	122.59	1074,1087,1075,1079,1086,1073,1079,1083,1075,1086,1077,1074,1085,1077,1083,1083,1076,1081,1083,1054,1030,1024,1003,1003,1003,987,987,973,978,974,963,958,963,953,948,954,939,951,950,982,998,999,1014,1019,1015,1030,1029,1025,1034,1030,1041,1030,1034,1046,1039,1039,1037,1051,1045,1041,1054,1046,1057,1051,1047,1062,1051,1047,1059,1053,1050,1064,1057,1051,1067,1055,1065,1051,1061,1071,1053,1059,1067,1…	664.468	3.393	0.0004158816601138462,0.0003023281738369427,0.00019814828545596864,0.00010256822447390586,0.000014878093496541959,-0.00006557340435582267,-0.000139383802795754,-0.00020710131040336784,-0.0002692288823107214,-0.00032622795577734985,-0.0003785218774020189,-0.0004264990474254594,-0.0004705158044776267,-0.0005108990721952287,-0.0005479487873666289,-0.0005819401276385696,-0.0006131255553304603,-0.0006…	0.0008	0.00017177758864487044,0.00011542443907312698,0.00004991841655710287,0.00005953118010301893,0.00019374605348652663,0.000025627983987163028,0.00010119618576112252,0.00008882308724332065,0.00004530507857425963,-0.000033011752855468416,0.00010667053778872491,0.00016392693057251147,0.00012406615306967641,0.00011169245649602028,0.000038859871948233345,0.000004506265243815192,0.00012954066385567072,0.0…	0.000061032101700978945,-0.00003889782262464752,-0.00012630680634473997,-0.00020276368837021815,-0.0002696407364752195,-0.00032813827711189144,-0.0003793062391781357,-0.0004240629984113826,-0.0004632118606324234,-0.0004974554796847951,-0.0005274084688466035,-0.0005536084320676422,-0.0005765256130232923,-0.0005965713351688974,-0.0006141053842788829,-0.0006294424659743305,-0.0006428578541403688,-0.…	0.0004158816601138462,0.0003023281738369427,0.00019814828545596864,0.00010256822447390586,0.000014878093496541959,-0.00006557340435582267,-0.000139383802795754,-0.00020710131040336784,-0.0002692288823107214,-0.00032622795577734985,-0.0003785218774020189,-0.0004264990474254594,-0.0004705158044776267,-0.0005108990721952287,-0.0005479487873666289,-0.0005819401276385696,-0.0006131255553304603,-0.0006…	0.41	0.134	0.456	1.976	0.325	0.179	0.496	0.001074793317615331,0.0009944929532469792,0.00095434833815553,0.0010446789410193905,0.0012354386023149166,0.0009342774220828655,0.001074793317615331,0.0009944929532469792,0.0011852305672639422,0.0010446789410193905,0.0009744201818483034,0.0008841041896765015,0.001074793317615331,0.0012756092099886526,0.0009844564515790548,0.0005932136916904637,0.0007336192616055526,0.0006934987523825358,0.000833…	none
4169306	Whole Data Set		1	T5	G3	P1	4/2/2024 12:10	12.18083333	39.6,39.6,39.6	52.08984	1006.23029	39.6	1667,1667,1674,1665,1666,1671,1670,1667,1666,1670,1669,1671,1665,1670,1669,1669,1679,1675,1672,1675,1675,1673,1675,1675,1675,1674,1673,1673,1675,1674,1673,1671,1663,1663,1662,1665,1661,1666,1663,1671,1662,1667,1665,1666,1670,1674,1671,1671,1671,1673,1673,1671,1671,1672,1671,1671,1670,1670,1665,1663,1659,1665,1659,1661,1659,1663,1663,1663,1659,1661,1662,1664,1667,1659,1657,1663,1662,1665,1662,1663…	0.00005279198044691263,0.00003072903944683533,0.000033075291095395616,0.00009470203456433813,0.00002033386956567883,0.0001551932821313232,0.0000389730394493849,0.00010757166313104743,0.00011689159817767294,0.00013318614032932182,0.00009717239545077996,0.00015182587078953883,0.00021694829715579003,0.00008677421467267371,0.00018327259981185123,0.00003219446336109292,0.0002193501369981151,0.00017984…	0.0058	0.00049	0.0002322145164022328,0.000007923126677574551,-0.0001361083711636984,-0.00011633829952492964,-0.00014186802988179825,-0.0000907365138619762,-0.0002834940224863602,-0.00022192778335014833,-0.00017080667717118405,-0.0002625174611438866,-0.0003959939664954525,-0.0002299556589824294,-0.00033209723372236536,-0.00017997491294936168,-0.00039704514713619847,-0.0002519149457008469,-0.0004410914489361325,-…	4156.79	1163	1668.67	0.72	172.772	66.07031,66.15332,66.29688	52.0293,52.05273,52.08984	267.4526	6.215	37.99	-1.61	-1.61	37.99,37.99,37.99	0.6	98.81	1442,1434,1440,1435,1439,1441,1433,1431,1443,1433,1439,1434,1443,1443,1434,1435,1441,1427,1435,1374,1358,1334,1322,1328,1310,1315,1304,1295,1302,1292,1285,1296,1286,1288,1278,1277,1286,1275,1280,1319,1355,1369,1365,1374,1393,1385,1391,1402,1397,1395,1410,1401,1411,1419,1408,1417,1419,1410,1410,1422,1415,1427,1417,1411,1425,1421,1422,1416,1430,1421,1419,1429,1427,1421,1430,1423,1427,1434,1424,1419…	366.577	0.896	0.0001629397920379469,0.00008546769390178552,0.000020288164007706592,-0.00003454927062258314,-0.00008068559964671238,-0.00011950143540149057,-0.00015215832720911424,-0.00017963352030484856,-0.00020274919953405367,-0.0002221970929252184,-0.0002385591713916929,-0.0002523250639929292,-0.0002639067099003886,-0.0002736506855226976,-0.0002818485756746492,-0.00028874569914338997,-0.0002945484497610876,-…	0.00028	2.1439401092119472e-7,0.00006984802966376588,0.00009124138044348369,-0.00005889004771062057,0.0001179470389340624,0.00002140420324629505,0.0000195674762316402,0.0001857121650912544,-0.00010915578523531252,0.0000015507873394394875,0.00006939780206668802,0.00008900416435107502,-0.00005755389705090077,0.00008175623345323636,0.000058476409766094205,-0.00010414742252884862,0.00007803226142514065,-0.00…	0.00008631739225199128,0.000020321256928684258,-0.000030187339860551933,-0.00006884291169244824,-0.00009842704842636222,-0.00012106857472681498,-0.00013839673670175697,-0.00015165843970911213,-0.00016180797356674922,-0.0001695756816409075,-0.0001755205151250524,-0.000180070254226575,-0.0001835522905102037,-0.00018621718544372843,-0.00018825670037931805,-0.00018981759537752777,-0.00019101218981413…	0.0001629397920379469,0.00008546769390178552,0.000020288164007706592,-0.00003454927062258314,-0.00008068559964671238,-0.00011950143540149057,-0.00015215832720911424,-0.00017963352030484856,-0.00020274919953405367,-0.0002221970929252184,-0.0002385591713916929,-0.0002523250639929292,-0.0002639067099003886,-0.0002736506855226976,-0.0002818485756746492,-0.00028874569914338997,-0.0002945484497610876,-…	0.599	0.212	0.19	3.023	0.302	0.739	-0.041	0.00007820370190678436,0,-0.00015636516990741642,-0.0003126740617185454,-0.0003126740617185454,-0.00015636516990741642,0.000019549605310667193,0.000058651456184812715,0.00015642148854354697,-0.0003712753952176712,-0.0002345266480429891,-0.00015636516990741642,-0.000127050988579641,-0.00015636516990741642,-0.00006841668927545948,-0.00006841668927545948,-0.0000586435363770971,-0.0001563651699074164…	none
4169320	Whole Data Set		1	T5	G1	P2	4/2/2024 12:18	12.30333333	38.77,38.77,38.76	51.90918	1006.03467	38.76	1539,1550,1545,1551,1547,1539,1547,1541,1551,1545,1547,1543,1552,1541,1547,1545,1541,1550,1538,1550,1543,1549,1541,1551,1539,1550,1541,1549,1545,1546,1551,1541,1551,1543,1547,1539,1551,1541,1550,1557,1537,1547,1541,1549,1544,1546,1553,1547,1551,1544,1553,1543,1552,1556,1546,1549,1545,1549,1545,1552,1541,1552,1550,1547,1551,1541,1551,1544,1553,1555,1553,1552,1544,1545,1552,1539,1552,1555,1544,1544…	0.00016946399592275568,0.00004693683480072803,0.00007106775906131664,0.00007647838949367292,0.00014429048989611265,0.00021834999959680738,0.00007399050108336064,0.00018859754771564146,0.0001752836562093338,0.00015261145145355402,0.00022353924855237725,0.0002757503164596057,0.0001688333067173789,0.00031776406448597694,0.00025764102391619484,0.0002599254392054047,0.00025908983560248597,0.0003487365…	0.0111	0.00121	0.00045231570396196555,0.00021124463073534153,0.00006696622423610948,0.00004743172997072675,-0.00007184450213193282,-0.0002253509967085297,-0.00023863000791838322,-0.00027994208319603696,-0.00044269311916568993,-0.0003999127265766541,-0.0004941236026227864,-0.0005167212419366946,-0.0005455410078157084,-0.0006210356596962976,-0.0006342855358815894,-0.0006537567602132228,-0.0006172231188628378,-0.0…	3184.91	1195	1548.67	0.625	90.087	62.07617,62.4248,62.78418	51.82617,51.89941,51.90918	82.2838	6.866	37.15	-1.61	-1.61	37.15,37.15,37.11	0.16	87.49	1321,1331,1326,1324,1333,1331,1324,1322,1331,1325,1321,1331,1322,1327,1331,1323,1320,1335,1329,1290,1270,1253,1250,1244,1222,1216,1218,1210,1198,1191,1198,1190,1179,1178,1184,1180,1166,1170,1176,1202,1219,1236,1243,1247,1247,1247,1263,1263,1257,1263,1275,1275,1267,1283,1283,1283,1275,1275,1291,1287,1282,1296,1296,1295,1286,1289,1304,1299,1294,1299,1305,1303,1298,1295,1297,1306,1307,1301,1301,1307…	378.266	1.931	0.0004082132716004661,0.0003043681787414104,0.0002094691903346263,0.00012274561242946603,0.000043493145243685594,-0.000028931836598068868,-0.00009511751107659882,-0.00015560138549094472,-0.00021087466166428142,-0.00026138622509364593,-0.0003075462904401886,-0.00034972973296571515,-0.0003882791329707929,-0.0004235075579589203,-0.0004557011051212791,-0.0004851212247901069,-0.0005120068437299218,-0.…	0.0007	0.00011327057355446541,0.00025502076830820965,0.0000063097348030260616,0.00011490680709785695,0.00010150855630838393,0.000028857091154496462,0.00014443169879470769,-0.00002929767072960984,0.00003223595378290738,-0.000007297576107164873,-0.00000500968486708856,0.0000269016554044218,0.000018734072708022824,-0.00001731316042998018,0.000054677876297891555,-0.00002319203168900689,0.0001481426515471540…	0.00008340209474345473,0.00002777823627550611,-0.000023451924977283532,-0.00007063544468041813,-0.0001140919647680818,-0.00015411587883831681,-0.00019097832650485978,-0.0002249290302162478,-0.00025619798698562225,-0.00028499702649174743,-0.0003115212461065083,-0.00033595033257039674,-0.00035844977926959476,-0.00037917200736102845,-0.0003982573983403858,-0.0004158352450481687,-0.000432024627556313…	0.0004082132716004661,0.0003043681787414104,0.0002094691903346263,0.00012274561242946603,0.000043493145243685594,-0.000028931836598068868,-0.00009511751107659882,-0.00015560138549094472,-0.00021087466166428142,-0.00026138622509364593,-0.0003075462904401886,-0.00034972973296571515,-0.0003882791329707929,-0.0004235075579589203,-0.0004557011051212791,-0.0004851212247901069,-0.0005120068437299218,-0.…	0.514	0.166	0.32	1.429	0.528	-0.01	0.482	0.0007876704697432776,0.0005281577748966188,0.0006723123491624794,0.0005281577748966188,0.0009511469442416914,0.0006242555076595159,0.0007588280668169865,0.0006723123491624794,0.0007876704697432776,0.0005569848620867289,0.0008645929101158765,0.00048011688128419937,0.00048011688128419937,0.000806899802573744,0.0006338664505512428,0.0009126763549789123,0.0005569848620867289,0.0009030592401074613,0.…	none
4169325	Whole Data Set		1	T5	G3	P2	4/2/2024 12:22	12.37444444	38.07,38.06,38.06	51.14746	1005.97729	38.06	1932,1942,1940,1934,1934,1930,1938,1928,1937,1928,1935,1942,1936,1929,1934,1924,1936,1924,1937,1924,1932,1928,1932,1927,1932,1924,1932,1926,1930,1924,1930,1928,1920,1932,1921,1931,1922,1931,1922,1926,1923,1928,1923,1929,1917,1927,1921,1924,1920,1926,1916,1926,1916,1924,1916,1922,1913,1924,1915,1924,1916,1922,1922,1923,1918,1922,1915,1920,1916,1924,1913,1920,1916,1922,1915,1923,1912,1924,1922,1927…	0.000050941514344803286,0.00007556407763827832,-0.000024525497675188213,0.00004870809100216832,-0.000013332157138117316,0.0001867508938256221,-0.000010592883716681175,0.00003304814912169459,0.0000809206271691709,0.000025218766689853712,0.00011536809485421277,0.000008935738900268091,0.00007371418469602355,0.00016809946128221127,0.00005320162512713743,0.00016238001699931995,0.0000517127861859072,0.…	0.0029	0.00046	0.0003045477208756629,-0.000013296528271628337,-0.000054189031163247275,-0.00004014128957364228,-0.00015708564254671227,-0.0000648706433315235,-0.00013110794516353667,-0.000197334084178353,-0.0002149732158200784,-0.0002241632308253206,-0.00008971395127758868,-0.00027844350423599076,-0.000184146285746411,-0.00023557749240785724,-0.0002679964317314031,-0.0002096051054815588,-0.00010684658932134819,…	5696.34	1413	1938.67	0.752	341.176	66.25781,66.29395,66.30273	51.125,51.12402,51.14746	254.3395	6.021	35.95	-2.11	-2.11	35.95,35.95,35.95	0.27	46.62	1639,1636,1648,1644,1634,1644,1648,1644,1636,1648,1646,1644,1634,1638,1644,1634,1634,1648,1636,1582,1546,1532,1535,1526,1513,1521,1506,1500,1502,1506,1502,1488,1491,1494,1488,1483,1493,1491,1481,1540,1564,1572,1593,1596,1596,1595,1612,1615,1617,1610,1612,1619,1625,1624,1617,1618,1628,1628,1622,1620,1632,1628,1626,1623,1628,1636,1633,1628,1625,1636,1634,1628,1626,1639,1636,1628,1628,1639,1640,1630…	156.968	0.61	0.0002608511285460756,0.00012858553204399086,0.00003455342321047233,-0.00003229719951770865,-0.0000798235797572271,-0.00011361169909690095,-0.00013763282173991608,-0.0001547102544087786,-0.00016685118182893546,-0.00017548257985460457,-0.0001816189341296359,-0.000185981476985001,-0.0001890829570025966,-0.00019128790457983703,-0.00019285547676821036,-0.00019396991712548948,-0.0001947622106601312,-0…	0.00015	0.0000061041062837878225,0.00004901771685374702,-0.000027637257497320724,0.00009079614861240182,0.000034586736166807124,-0.00005464968049119016,0.000005562880642456442,-0.00001445433211241871,0.000006431287706371995,-0.000035609451304637654,0.000059219152961967545,0.000023466409272371715,0.0000050216621688870516,0.00011087382898772045,-0.0000381576249819015,3.1463773569561656e-8,-0.00003414310951…	0.00008496882640994513,0.000050314761460498096,0.000023443011589252696,0.000002605890685942962,-0.00001355180688193134,-0.000026080946195675143,-0.00003579639799713207,-0.00004333003628965962,-0.00004917183418876775,-0.00005370173081625432,-0.00005721434179837113,-0.00005993812049054268,-0.0000620502161372564,-0.00006368799531281436,-0.00006495797597494243,-0.00006594275518464865,-0.0000667063810…	0.0002608511285460756,0.00012858553204399086,0.00003455342321047233,-0.00003229719951770865,-0.0000798235797572271,-0.00011361169909690095,-0.00013763282173991608,-0.0001547102544087786,-0.00016685118182893546,-0.00017548257985460457,-0.0001816189341296359,-0.000185981476985001,-0.0001890829570025966,-0.00019128790457983703,-0.00019285547676821036,-0.00019396991712548948,-0.0001947622106601312,-0…	0.66	0.211	0.129	1.752	0.517	0.427	0.056	0.00030175056409568844,0.00009517248242406466,-0.00010233203978818972,0.00015803367115125151,0.00018497696618149866,0.0002029400915471022,-0.00006642880679030157,0.000292766864826518,0.00004129870441459146,0.00022090395992755343,0.00011313189363754203,0.000014364321322431841,0.00011313189363754203,0.00002334226341712531,0.00018497696618149866,0.0000053865648201338,0.00018497696618149866,0.0000053…	none
4169363	Whole Data Set		1	T4	G1	P2	4/2/2024 12:54	12.90416667	42.79,42.79,42.8	43.61426	1005.41266	42.8	1664,1654,1658,1657,1654,1656,1666,1660,1658,1658,1658,1655,1656,1656,1658,1662,1656,1666,1660,1653,1657,1652,1658,1664,1666,1658,1663,1658,1658,1656,1653,1656,1661,1666,1658,1664,1666,1652,1658,1654,1658,1662,1656,1654,1663,1666,1656,1660,1662,1670,1659,1666,1663,1666,1658,1668,1662,1654,1656,1666,1659,1652,1656,1657,1658,1667,1661,1656,1662,1664,1654,1655,1657,1658,1664,1660,1658,1672,1663,1658…	0.00023932480403608065,0.0003807223307503547,0.00018331071262922246,0.00026430524129481784,0.0002614512002094056,0.0003022010120005203,0.00040669345023270373,0.0003333875980592736,0.00035736671267021084,0.0002471833581440253,0.0003415910305245905,0.00021465142847019016,0.0003056944605409728,0.0004940399685346413,0.00037041543965701893,0.00038097504337512595,0.0004351397695096266,0.000475889764121…	0.0165	0.00221	0.0004572484865644582,0.0001492674727762989,-0.000001031977498179181,-0.000007226965829924874,-0.00025457719378440906,-0.00044822783273589336,-0.0005581420181478276,-0.0005609690947758404,-0.0007711827063929667,-0.0008642829160231374,-0.0008002302669419024,-0.0009635155905233252,-0.0011267316129165556,-0.0010460081420068758,-0.001242584852092645,-0.0011585434360108949,-0.0013650738462050829,-0.00…	2195.51	1242	1656.33	0.434	60.492	56.14355,55.8877,55.95703	43.47754,43.42773,43.61426	66.4279	6.219	40.07	-2.73	-2.73	40.07,40.03,40.07	0.16	148.63	1446,1449,1452,1447,1447,1453,1448,1447,1450,1450,1447,1450,1450,1447,1448,1449,1444,1448,1446,1382,1352,1334,1310,1296,1282,1269,1254,1245,1231,1218,1208,1198,1190,1189,1175,1176,1169,1162,1160,1236,1260,1268,1281,1293,1302,1317,1319,1329,1329,1338,1338,1348,1357,1357,1362,1370,1365,1370,1374,1377,1378,1386,1388,1389,1394,1394,1393,1395,1400,1402,1404,1404,1426,1410,1408,1408,1409,1404,1410,1413…	1342.656	5.356	0.00041221839013567377,0.0002822895673949735,0.0001599874459435205,0.000044864345495073885,-0.0000635011358193602,-0.00016550566397023018,-0.00026152262100372146,-0.00035190347178649744,-0.0004369790505237951,-0.0005170607717600965,-0.0005924417702951939,-0.0006633979741882303,-0.0007301891147774061,-0.0007930596774124634,-0.000852239796380057,-0.0009079460972978351,-0.0009603824900607718,-0.0010…	0.00238	0.0001829221509434171,0.00022486459648229652,0.0000648521463066735,0.0002636688201612176,0.00017035635537457767,0.00016360858698931174,0.0001821058993783433,0.00018437421387372259,0.0001812327322932912,0.00025744115395733773,0.0001388868246699718,0.0003756191834417834,0.00018128965983589955,0.000125857582943299,0.00016418763163372253,0.00022596492157101074,0.00024085763301381124,0.000133126837602…	0.00007170212874778011,-0.00008106432111899906,-0.0002240125232143243,-0.00035777349298292036,-0.0004829376907215105,-0.0006000576280443845,-0.0007096503068323126,-0.0008121995014310384,-0.0009081578941736535,-0.0009979490736536766,-0.0010819694045697992,-0.0011605897773963442,-0.0012341572456030059,-0.001302996557651025,-0.0013674115905284976,-0.001427686691152855,-0.0014840879315618622,-0.00153…	0.00041221839013567377,0.0002822895673949735,0.0001599874459435205,0.000044864345495073885,-0.0000635011358193602,-0.00016550566397023018,-0.00026152262100372146,-0.00035190347178649744,-0.0004369790505237951,-0.0005170607717600965,-0.0005924417702951939,-0.0006633979741882303,-0.0007301891147774061,-0.0007930596774124634,-0.000852239796380057,-0.0009079460972978351,-0.0009603824900607718,-0.0010…	0.246	0.119	0.636	3.622	0.334	0.237	0.429	0.0017156621815673971,0.0014877042799251686,0.001398535922789564,0.0017454046441855555,0.001497613005370877,0.0013192905275185851,0.0013192905275185851,0.0017354902636556105,0.0016462710223751626,0.0017949799421062922,0.0016363589046534308,0.001398535922789564,0.0016760087329878732,0.0017156621815673971,0.0018445608997598047,0.0015669804142946055,0.0012796732516669545,0.0013490058562573887,0.0018…	none
4169374	Whole Data Set		1	T4	G2	P2	4/2/2024 12:59	12.99111111	43.03,43.04,43.04	43.32715	1005.20087	43.04	1544,1556,1551,1560,1544,1554,1541,1559,1544,1559,1552,1558,1548,1560,1541,1549,1557,1549,1554,1543,1558,1554,1558,1562,1546,1554,1548,1557,1543,1556,1548,1556,1546,1549,1546,1556,1547,1550,1558,1546,1541,1558,1542,1552,1542,1554,1544,1548,1554,1544,1552,1543,1551,1550,1551,1542,1549,1542,1552,1546,1554,1546,1544,1552,1548,1550,1538,1552,1549,1546,1530,1554,1543,1550,1541,1542,1551,1540,1554,1538…	0.00017169950570721328,0.00023592526533383553,0.0001526423624470334,0.00012956982585615013,0.00010047965591319828,0.00021887725240429858,0.0002349359388215967,0.00020282828500153906,0.0002309277216737743,0.0001536708758560201,0.0002299300315749931,0.0001466552652498864,0.00004534352415474637,0.00020886733167154424,0.000170744221488581,0.00023195129487400015,0.00009451015416049614,0.00011056375932…	0.0078	0.00085	0.00023397238065402394,0.00011158280448322428,-0.00006491695853959257,-0.00022630786852339952,-0.0002192848366186693,-0.00019121321029277527,-0.0003525515595498089,-0.0003184757133028839,-0.0003715714469710546,-0.000547859129022614,-0.0004957694955394988,-0.0005248047800152895,-0.0005838796779394194,-0.0006219192575847882,-0.0005488102115631845,-0.0005778403861388038,-0.0006339017582249795,-0.000…	2202.61	1174	1555.67	0.467	128.806	59.67676,59.33887,59.36328	43.4248,43.30273,43.32715	159.1039	4.161	39.87	-3.17	-3.17	39.87,39.87,39.87	0.21	137.34	1351,1348,1350,1351,1349,1346,1349,1349,1344,1343,1344,1348,1350,1344,1347,1350,1344,1345,1345,1290,1260,1240,1223,1222,1212,1187,1182,1178,1170,1166,1153,1156,1148,1150,1150,1142,1145,1139,1138,1209,1237,1257,1273,1278,1289,1296,1294,1302,1295,1290,1304,1305,1306,1306,1308,1306,1310,1306,1312,1324,1318,1313,1318,1313,1318,1330,1326,1318,1319,1317,1327,1324,1321,1322,1320,1326,1326,1320,1320,1322…	1038.068	4.57	0.00023326308026404546,0.00013091591369052754,0.0000409379618730942,-0.00003816566243139354,-0.00010770918116809311,-0.00016884798537339298,-0.00022259783075878912,-0.00026985171340348027,-0.0003113947059272305,-0.00034791700063061096,-0.00038002537630041854,-0.00040825327918895355,-0.0004330696856518267,-0.0004548868936875205,-0.00047406737282678876,-0.0004909297861754639,-0.0005057542846604598,…	0.00092	0.00010413239582884187,0.00013332495105091875,0.000019647276133771868,-0.000037216559988726,0.00006425280517578216,0.00014508662466470204,0.000021079221706662533,0.00004682384054392485,0.0001259329581538184,0.00005700646710163848,0.00010857381898024924,-0.000044678133569843216,0.00017556996008962026,0.00008770038352525557,-0.00009479578761692013,0.00013231300741131256,-0.00002783103736033383,0.00…	-0.00001773836762222693,-0.0001533411480817052,-0.0002689978053196447,-0.0003676422602351652,-0.0004517768765898573,-0.0005235359397344952,-0.0005847397981046053,-0.0006369410409195822,-0.0006814638834983917,-0.0007194377592990793,-0.0007518259708283305,-0.0007794501262231964,-0.0008030109814001025,-0.000823106216484478,-0.0008402455974646781,-0.0008548639076835444,-0.0008673319772072848,-0.00087…	0.00023326308026404546,0.00013091591369052754,0.0000409379618730942,-0.00003816566243139354,-0.00010770918116809311,-0.00016884798537339298,-0.00022259783075878912,-0.00026985171340348027,-0.0003113947059272305,-0.00034791700063061096,-0.00038002537630041854,-0.00040825327918895355,-0.0004330696856518267,-0.0004548868936875205,-0.00047406737282678876,-0.0004909297861754639,-0.0005057542846604598,…	0.294	0.127	0.579	2.706	0.626	0.494	-0.12	-0.0004610749767149421,-0.0004229881571160329,-0.00024203013618277023,-0.00024203013618277023,-0.00029918292049573573,-0.00032775649242795736,-0.00032775649242795736,-0.0003944208502875557,-0.00028965797873785706,-0.00028013282807452106,-0.0003848979970807945,-0.0002134509233071786,-0.0004705961597401429,-0.0004991584564634119,-0.00006099668381513539,-0.0004039434946895519,-0.00024203013618277023…	none
4169390	Whole Data Set		1	T4	G3	P2	4/2/2024 13:07	13.12611111	43.11,43.11,43.1	43.60547	1005.0592	43.1	1203,1185,1206,1207,1194,1199,1203,1195,1195,1206,1195,1198,1203,1198,1199,1203,1199,1196,1206,1201,1193,1205,1190,1203,1204,1201,1198,1203,1199,1207,1203,1197,1192,1208,1199,1192,1206,1199,1189,1203,1199,1195,1207,1194,1194,1207,1201,1208,1203,1196,1211,1199,1201,1192,1199,1197,1199,1193,1197,1199,1207,1191,1194,1204,1203,1201,1207,1209,1195,1202,1209,1202,1195,1208,1197,1201,1205,1197,1191,1203…	0.00014443256106389893,0.00005519604487409817,0.0001693390195911055,0.0001094519488315041,0.00003070865880039054,0.00015532376673886038,0.00019608411936149369,0.00008378422924681022,0.00017276084545552394,0.00018206760211321682,0.00010122141970626508,0.00007069831927076969,0.00014918382753796843,0.00018155231537625977,0.0002181156907121138,0.00018548786286438207,0.00017382807833760553,0.000176844…	0.0075	0.0009	0.0003557350210149171,0.00018261831389926883,0.00003891432135606957,-0.000046075821081779263,-0.00013523599808621607,-0.00020343173824072705,-0.00031349258335236886,-0.0002790644711078902,-0.0002865140587295598,-0.0004028268462981091,-0.00042073787090244876,-0.0005328235118450289,-0.00046702031874511354,-0.0005372419213419005,-0.0005718825443555481,-0.0005374751914279751,-0.0004967885838029453,-0…	1902.06	1011	1199.33	0.468	133.492	61.26465,61.38379,60.92578	43.49512,43.54297,43.60547	168.0441	3.384	40.19	-2.91	-2.91	40.19,40.15,40.15	0.2	114.66	1042,1042,1041,1035,1037,1035,1039,1038,1043,1038,1041,1041,1040,1035,1041,1035,1035,1041,1042,998,984,980,958,966,949,952,949,942,940,936,934,934,933,926,922,910,907,910,908,953,976,987,989,999,990,992,1001,1003,1001,1007,1005,1008,1015,1019,1009,1008,1018,1013,1015,1015,1011,1019,1015,1026,1027,1027,1026,1029,1018,1023,1018,1020,1031,1032,1033,1031,1035,1021,1019,1019,1027,1031,1026,1019,1025,1…	690.518	4.537	0.00035346755718259433,0.00024071770608684307,0.0001420577020332357,0.00005572679955078775,-0.000019815714307049666,-0.00008591801644760471,-0.00014375980811082845,-0.00019437336852356238,-0.00023866197757234185,-0.00027741603627677846,-0.00031132717275913536,-0.000341000585453672,-0.00036696584384005455,-0.00038968633945718804,-0.00040956755586591493,-0.00042696430515128537,-0.000442187060111348…	0.00065	0.00011585197692230344,0.00009809009338507908,0.0001646754992306452,0.000014616173002126593,-0.000024634719571882743,0.00008161861139248512,0.000040708135799269735,0.0000031083633931714965,0.00010440678729196067,0.00015610670887561333,-0.000015442238215335995,0.00000813466800067945,0.00008793515484693474,-0.000004232604135914265,0.0000772191225994533,0.00009418592687030434,0.00011776856022522411,…	-0.000012773957213933545,-0.00011385572306999987,-0.0001993018147392216,-0.00027153081192493773,-0.00033258718012783134,-0.0003841991399137623,-0.0004278275847647996,-0.00046470743214929787,-0.0004958825782666491,-0.000522235445872243,-0.0005445119615435342,-0.0005633426693769369,-0.0005792605787456787,-0.0005927162513052639,-0.0006040905542891917,-0.0006137054410811587,-0.0006218330642113822,-0.…	0.00035346755718259433,0.00024071770608684307,0.0001420577020332357,0.00005572679955078775,-0.000019815714307049666,-0.00008591801644760471,-0.00014375980811082845,-0.00019437336852356238,-0.00023866197757234185,-0.00027741603627677846,-0.00031132717275913536,-0.000341000585453672,-0.00036696584384005455,-0.00038968633945718804,-0.00040956755586591493,-0.00042696430515128537,-0.000442187060111348…	0.369	0.114	0.517	2.013	0.259	0.358	0.383	0.0010384365096053414,0.0005436332515292019,0.0008670946549749911,0.0007719339372307551,0.0006197201460414524,0.0008861293009239507,0.0007719339372307551,0.0005816750325152149,0.0010574786669242987,0.0007338754877023691,0.0005816750325152149,0.0006292319452008877,0.0010098748390216933,0.0007719339372307551,0.0007529042955704271,0.0006958203730509227,0.0009242010958071727,0.0009051647811769664,0.0…	none
4169396	Whole Data Set		1	T3	G1	P2	4/2/2024 13:10	13.17611111	42.9,42.89,42.89	42.94238	1004.99921	42.89	1342,1339,1343,1347,1335,1339,1349,1339,1349,1344,1338,1347,1339,1345,1345,1339,1334,1349,1334,1347,1339,1339,1343,1342,1350,1350,1331,1337,1346,1334,1344,1339,1335,1351,1331,1342,1344,1338,1343,1341,1339,1339,1333,1345,1339,1339,1339,1346,1337,1339,1344,1336,1339,1338,1334,1347,1339,1331,1345,1333,1351,1345,1337,1339,1333,1339,1345,1339,1347,1345,1331,1339,1343,1339,1342,1335,1335,1343,1334,1339…	0.00011233331252863746,0.00003758753531902527,0.000057029278804217505,0.00018445234086108221,0.0001464556073109229,0.00007860009395745548,0.00007736742572625833,0.00017032266708816247,0.00011854680525303419,0.00012879925879034137,0.00010229757624974386,0.00022511912130210508,0.00012969263813870067,0.00010319234090459672,0.00021451995473643687,0.00015815040244139214,0.0001684017510053667,0.0003486…	0.0094	0.00074	0.0002691364350334003,0.00007036506979143849,-0.000041077772385696634,-0.00002853300802001682,-0.0001628955664771179,-0.00019854616599435912,-0.00019059339308425083,-0.00025147951383085393,-0.00039722751782480544,-0.0003640445056149881,-0.00034921096728271055,-0.000297674520212951,-0.00032871939739380834,-0.0004560822385485123,-0.0005100401998804782,-0.00048374608136639416,-0.0005491607409407149,…	3306.83	1079	1343	0.674	106.564	60.88281,60.92969,61.06348	42.9668,42.95312,42.94238	138.6506	2.687	39.53	-3.36	-3.36	39.53,39.57,39.57	0.19	107.84	1159,1155,1157,1159,1159,1159,1157,1157,1155,1155,1155,1152,1142,1145,1145,1147,1147,1147,1149,1109,1092,1076,1067,1048,1051,1034,1038,1036,1026,1029,1022,1022,1028,1020,1024,1024,1026,1026,1022,1067,1083,1087,1094,1093,1103,1098,1107,1110,1115,1114,1115,1113,1121,1121,1117,1124,1126,1128,1131,1131,1131,1139,1139,1138,1131,1127,1130,1129,1133,1133,1141,1134,1130,1135,1139,1134,1139,1143,1147,1147…	403.438	1.364	0.00021836353425672605,0.00014335411179848285,0.00007592683161224926,0.000015315271566659037,-0.000039169518580789886,-0.00008814684823834485,-0.00013217342545178613,-0.00017174968480859076,-0.0002073254757015262,-0.00023930517560816363,-0.0002680522865071564,-0.0002938935666771265,-0.0003171227448428631,-0.00033800385888622204,-0.00035677425707167734,-0.00037364729590039816,-0.000388814765258407…	0.00037	-5.636975045055584e-7,0.000013481117441436842,0.000049734578365240556,0.00006207253318137362,0.000023159978230701273,-0.00003453778171559334,0.000042709676744336535,0.00007042310025478016,0.00009472115843747869,0.0000694730862448975,0.00006131020596959932,-0.00007325334314650078,0.00007402760447614007,0.00010515997987612315,-0.00008577846276428869,-0.00000854068098030658,0.000046501789631064285,-…	-0.000004789864522352467,-0.00005252166068792438,-0.00009407372393696633,-0.00013024613098955767,-0.0001617353743548322,-0.0001891477731558251,-0.00021301114768369154,-0.00023378498247251706,-0.00025186927358270645,-0.00026761223044563466,-0.0002813169805670466,-0.00029324740618693907,-0.0003036332252796497,-0.00031267441472779966,-0.00032054506083742737,-0.0003273967113352137,-0.0003333612933898…	0.00021836353425672605,0.00014335411179848285,0.00007592683161224926,0.000015315271566659037,-0.000039169518580789886,-0.00008814684823834485,-0.00013217342545178613,-0.00017174968480859076,-0.0002073254757015262,-0.00023930517560816363,-0.0002680522865071564,-0.0002938935666771265,-0.0003171227448428631,-0.00033800385888622204,-0.00035677425707167734,-0.00037364729590039816,-0.000388814765258407…	0.594	0.172	0.234	2.092	0.574	0.455	-0.029	0.00008777665032026893,-0.00024373098520755418,0.00006826919481220782,-0.000009751866124482926,-0.000039006150727076876,-0.00008775891308483,0.00014630427476128744,-0.000009751866124482926,-0.0000682584648797201,-0.00013650620319935103,-0.00024373098520755418,-0.000009751866124482926,-0.00020474321832964637,-0.0001657519511023141,0.00010728498209532138,-0.00024373098520755418,0.000019504389193442…	none
4169409	Whole Data Set		1	T3	G2	P2	4/2/2024 13:18	13.30611111	41.91,41.91,41.91	44.72754	1004.82983	41.91	1459,1463,1459,1451,1454,1450,1467,1462,1469,1462,1458,1453,1457,1461,1470,1466,1467,1459,1472,1469,1462,1469,1465,1457,1459,1461,1471,1470,1471,1471,1466,1470,1469,1461,1473,1461,1459,1463,1464,1463,1459,1465,1461,1474,1467,1475,1471,1467,1470,1475,1462,1475,1472,1465,1471,1476,1465,1473,1463,1463,1465,1462,1458,1463,1479,1471,1474,1465,1470,1472,1470,1463,1466,1463,1464,1467,1472,1475,1473,1464…	0.00015922980902200799,0.00006478540468240676,0.00009915191758634232,0.0001541289992437579,0.00011893935334598606,0.00017391482986994783,0.0002469297496082181,0.000237497050434688,0.0002512528779297168,0.0002804674404182207,0.00015768542346645804,0.0002719063747859251,0.0002444406508504069,0.0002221301764391248,0.00029770943602132447,0.0003578375253268722,0.0002917243563572945,0.00036730634375771…	0.0111	0.00135	0.0004111358975041559,0.00026002442926120425,0.00010382612114983165,0.0000017398717638635245,-0.00012090018749136396,-0.00014059910823256013,-0.0003197662889134911,-0.00038316081495796625,-0.00039255364830881556,-0.0005638822108057183,-0.0006400746152128314,-0.0006545913890956819,-0.0007307601910413195,-0.0006707759939292056,-0.000731525637133838,-0.0006869579470196178,-0.0008196070067143318,-0.0…	2469.55	1165	1457.67	0.528	90.297	61.79395,61.83008,61.72266	44.95117,44.77832,44.72754	134.0507	6.489	38.69	-3.22	-3.22	38.69,38.69,38.69	0.25	119.66	1266,1271,1254,1259,1259,1261,1265,1262,1267,1259,1254,1264,1262,1259,1264,1259,1258,1260,1263,1222,1190,1174,1162,1146,1136,1135,1128,1110,1107,1098,1098,1102,1094,1097,1086,1072,1070,1076,1072,1129,1147,1151,1162,1163,1185,1187,1195,1195,1187,1192,1199,1211,1210,1217,1211,1212,1213,1216,1212,1213,1215,1217,1217,1224,1227,1235,1235,1231,1221,1231,1231,1224,1226,1231,1239,1242,1243,1241,1231,1238…	648.548	3.358	0.00043512258366665887,0.00031858476721323176,0.00021210887493221253,0.00011482615605125585,0.000025942868105724285,-0.00005526619931020256,-0.00012946364163035986,-0.00019725484551966156,-0.000259192928303309,-0.0003157832509236071,-0.00036748754124618286,-0.0004147276613582086,-0.0004578890495965118,-0.0004973238653895247,-0.0005333538625722564,-0.00056627301461804,-0.0005963499132066636,-0.000…	0.00089	0.00014665084096460016,0.00001470720839857004,-0.000021531038654666955,0.00007792906753661299,0.0001530475729459646,0.00007329723305638146,0.00006837146159577087,0.0001400077558657837,0.00013334101471893113,0.00017018014226082603,0.0002383518257032161,0.00006810154462609387,0.00009101491088940215,0.00014351194761312081,-6.071303600645625e-7,0.000004905780295297656,0.0001600560749845261,0.00015686…	0.0000619033887575178,-0.00004914598128357621,-0.00014626372942203817,-0.00023119763764678058,-0.0003054762211662852,-0.0003704362363708695,-0.00042724673780257413,-0.00047693011707453526,-0.0005203805023672788,-0.0005583798496289361,-0.0005916120150650656,-0.0006206750621739992,-0.0006460920248115827,-0.0006683203199830734,-0.0006877599797597418,-0.0007047608504660703,-0.0007196288886979017,-0.0…	0.00043512258366665887,0.00031858476721323176,0.00021210887493221253,0.00011482615605125585,0.000025942868105724285,-0.00005526619931020256,-0.00012946364163035986,-0.00019725484551966156,-0.000259192928303309,-0.0003157832509236071,-0.00036748754124618286,-0.0004147276613582086,-0.0004578890495965118,-0.0004973238653895247,-0.0005333538625722564,-0.00056627301461804,-0.0005963499132066636,-0.000…	0.41	0.135	0.455	2.304	0.291	0.284	0.425	0.0010244670184476163,0.0010342728298006329,0.0008381986568937591,0.0008774064102688994,0.0007597937674783717,0.0008970116144028861,0.0006912010986311694,0.0011813865746114272,0.0009754412824466404,0.0011715774410939388,0.0008970116144028861,0.0009362246779633541,0.0010636915923455668,0.0009362246779633541,0.0011323431224004217,0.0011519598386918308,0.0009950509127340757,0.001093112347829011,0.00…	none
4169410	Whole Data Set	Plant1	1	T3	G3	P2	4/2/2024 13:21	13.35333333	41.68,41.67,41.67	44.65625	1004.79486	41.67	1818,1823,1819,1817,1811,1809,1818,1817,1818,1827,1811,1809,1805,1819,1815,1815,1816,1817,1817,1808,1808,1805,1809,1812,1813,1821,1818,1811,1810,1816,1818,1819,1813,1814,1807,1811,1823,1819,1819,1818,1811,1811,1815,1817,1819,1818,1814,1803,1810,1815,1819,1817,1807,1811,1823,1813,1812,1807,1803,1809,1821,1815,1819,1803,1815,1805,1809,1818,1822,1803,1809,1803,1807,1819,1821,1817,1816,1807,1807,1808…	0.00007340789335363968,0.0000716228726244957,0.00007228740016084861,0.00011459380477828483,0.00017160146771147747,0.00016981384976374453,0.00013618053744656928,0.0001613395285038634,0.00018649876500988864,0.00008428551239059131,0.00010209339343316711,0.0002105309794027218,0.000196494530465603,0.000224101589077836,0.00013168713459937113,0.00016663792374613882,0.00018934318928331222,0.0002463410139…	0.0074	0.00087	0.0002948628692056607,0.000229387893238874,0.00006353678871260102,-0.00004840041269453669,-0.0001431750694394095,-0.0002256925270010306,-0.0003008525665352695,-0.0002952882390665692,-0.00045112278237841003,-0.00039176474255992063,-0.0003715281779095497,-0.0003977511055839284,-0.0005339776427155783,-0.00047952372665599724,-0.00043728930041808434,-0.00043416917865853283,-0.00052393489755172,-0.0004…	3671.48	1283	1819.67	0.651	135.711	60.66406,60.66211,60.95996	44.58203,44.60742,44.65625	221.8067	2.933	37.87	-3.8	-3.8	37.87,37.87,37.91	0.26	119.31	1582,1574,1581,1579,1583,1579,1577,1583,1579,1579,1579,1579,1579,1582,1578,1579,1587,1587,1587,1500,1477,1450,1436,1418,1404,1389,1372,1367,1362,1356,1361,1357,1339,1342,1337,1342,1341,1340,1338,1406,1435,1451,1477,1487,1499,1507,1507,1507,1514,1515,1517,1519,1523,1523,1523,1531,1531,1541,1547,1551,1547,1543,1541,1545,1545,1547,1545,1547,1551,1557,1563,1561,1562,1555,1547,1556,1555,1559,1562,1564…	526.044	1.621	0.0003388805824251264,0.00022840310247923643,0.00013194573475339122,0.00004772926101452785,-0.000025799745801903594,-0.00008999757555401631,-0.00014604839853290418,-0.00019498610824585972,-0.00023771339224758713,-0.00027501838279316997,-0.0003075891944448011,-0.00033602661678779235,-0.0003608551963811768,-0.000382532912356618,-0.000401459624138274,-0.00041798444710724856,-0.0004324121922595055,-0…	0.00036	0.00009562250781662314,0.0001932513546313964,-0.00001756897475487445,0.000009724273190576203,0.000032225462227998014,0.000016377670648078568,-0.000029826536604985024,0.00003741227664428798,-0.00001838058665695586,0.000016901745910913737,0.00004739300724022509,-0.00008828162395531961,0.0001035873637224225,-0.000008139053477712484,0.00005111302019116012,1.1184507493567314e-7,-0.00000614823738143750…	-0.000020956983828654212,-0.0000933364267454658,-0.00015131744330735427,-0.0001977643092415648,-0.0002349715105469753,-0.00026477709163703705,-0.0002886534551620481,-0.0003077800990431354,-0.0003231018839443712,-0.0003353757096097233,-0.00034520790588675785,-0.00035308418556237925,-0.0003593936386876698,-0.0003644479537170683,-0.00036849681499063987,-0.0003717402371986493,-0.00037433844615386233,…	0.0003388805824251264,0.00022840310247923643,0.00013194573475339122,0.00004772926101452785,-0.000025799745801903594,-0.00008999757555401631,-0.00014604839853290418,-0.00019498610824585972,-0.00023771339224758713,-0.00027501838279316997,-0.0003075891944448011,-0.00033602661678779235,-0.0003608551963811768,-0.000382532912356618,-0.000401459624138274,-0.00041798444710724856,-0.0004324121922595055,-0…	0.504	0.189	0.307	1.736	0.421	0.504	0.074	0.0003245613765863649,0.00023487928774018588,0.0002707499009801788,0.00001971780354488114,0.00003764385637700163,0.000028680737470876463,-0.000051979009495388726,0.0005219271846075968,0.0003066234772032242,0.00023487928774018588,0.00005557064916016,0.00010935546782655562,0.00005557064916016,0.00004660716027093483,0.00005557064916016,0.0000017924906025601592,0.0000914264548238518,0.000172112842776…	none
4169411	Whole Data Set		1	T2	G1	P2	4/2/2024 13:23	13.39666667	41.43,41.43,41.43	44.95312	1004.71936	41.43	2041,2031,2033,2041,2032,2036,2033,2041,2037,2041,2040,2041,2033,2028,2033,2033,2030,2041,2040,2043,2038,2039,2041,2039,2044,2036,2039,2034,2033,2031,2041,2041,2040,2041,2035,2029,2028,2032,2027,2025,2033,2023,2031,2039,2039,2041,2041,2023,2029,2025,2038,2039,2041,2037,2039,2039,2029,2029,2029,2032,2033,2029,2031,2029,2036,2041,2035,2041,2029,2028,2029,2032,2038,2039,2039,2037,2025,2026,2028,2031…	0.00028698874374136316,0.0003706297405494455,0.00029881385586226836,0.0002691054230108702,0.00031711548140511876,0.000280930052184479,0.0002900803860587578,0.0003834314075300155,0.0002339086616586677,0.0003855390891958752,0.00030401400905240495,0.0003390694952760499,0.00027374451588873134,0.00030555904550675446,0.000295281102572393,0.00035947757153004933,0.00045283112897299315,0.00040368420480145…	0.0149	0.00211	0.0004181791458133173,0.00022658714980033594,0.00009009262663403605,-0.00014015714842082185,-0.00035088358100107166,-0.0004580986351841244,-0.0005168180910157615,-0.0006465993732644158,-0.0006955997647384921,-0.0008091772017885834,-0.0008549271503592508,-0.0009878233444519334,-0.001091635722416234,-0.0011212182160197448,-0.0011701546390835858,-0.001325517481185914,-0.001342181100999138,-0.0011975…	2555.45	1287	2035	0.496	67.215	62.32227,62.5293,62.72461	44.92871,44.94141,44.95312	47.0984	4.442	38.03	-3.4	-3.4	38.03,38.07,38.07	0.17	128.98	1789,1785,1797,1797,1795,1798,1790,1785,1785,1788,1790,1791,1793,1795,1788,1785,1785,1794,1791,1720,1678,1651,1621,1600,1573,1554,1526,1501,1482,1462,1452,1422,1414,1401,1396,1369,1362,1358,1342,1454,1485,1511,1544,1561,1578,1593,1605,1621,1636,1643,1652,1667,1681,1687,1685,1689,1705,1712,1719,1715,1713,1718,1736,1742,1742,1737,1740,1747,1752,1755,1744,1753,1752,1751,1753,1757,1769,1769,1768,1765…	1404.997	3.951	0.0004229755210268494,0.0002857857665696424,0.00015751408786187694,0.00003758076176469793,-0.00007455624972248004,-0.00017940374919970278,-0.00027743559435800804,-0.00036909483957662885,-0.0004547957383047958,-0.0005349256152778984,-0.0006098466170294738,-0.0006798973486104507,-0.0007453944039127968,-0.0008066337965138521,-0.0008638922975080461,-0.0009174286863723219,-0.0009674849205185414,-0.001…	0.00274	0.0002199616075887761,0.000010504607968326348,0.00017192249714321537,0.00014956092305331138,0.00024311975539063863,0.0002174422362715943,0.00021660714898946913,0.00017105978990691865,0.00020665662176715883,0.00010978122571123867,0.0001668991794988655,0.00022402443036872107,0.00006423204141174378,0.00013624547239465595,0.00023642425113039206,0.00013788748137530033,0.00017844886524167228,0.00018589…	0.00006364566055821639,-0.00006221177273231298,-0.00018227894979753372,-0.0002968222598866005,-0.000406095836619675,-0.0005103421218261559,-0.000609792403442696,-0.0007046673286644363,-0.000795177393487962,-0.0008815234097321104,-0.0009638969505728066,-0.00104248077558041,-0.0011174492362025946,-0.0011889686625923923,-0.0012571977326396443,-0.0013222878240246182,-0.0013843833500748791,-0.00144362…	0.0004229755210268494,0.0002857857665696424,0.00015751408786187694,0.00003758076176469793,-0.00007455624972248004,-0.00017940374919970278,-0.00027743559435800804,-0.00036909483957662885,-0.0004547957383047958,-0.0005349256152778984,-0.0006098466170294738,-0.0006798973486104507,-0.0007453944039127968,-0.0008066337965138521,-0.0008638922975080461,-0.0009174286863723219,-0.0009674849205185414,-0.001…	0.204	0.161	0.636	3.776	0.293	0.173	0.533	0.0024255458482392656,0.002045094292123119,0.0020994241135404205,0.0020360399826315338,0.0017916449530703611,0.00217187444954887,0.002026985861903168,0.002026985861903168,0.0018911966972090272,0.002026985861903168,0.0019183511338266158,0.00217187444954887,0.001954559690606347,0.0019183511338266158,0.0018278429470403906,0.0018640439583272304,0.002108479744594796,0.0023530531851621798,0.00203603998…	none
4169412	Whole Data Set		1	T2	G2	P2	4/2/2024 13:30	13.50833333	41.26,41.26,41.26	45.94824	1004.47089	41.26	1553,1543,1539,1541,1547,1537,1541,1552,1555,1551,1553,1555,1541,1549,1541,1547,1549,1549,1558,1542,1546,1555,1558,1555,1557,1555,1557,1549,1547,1547,1549,1551,1562,1560,1558,1559,1556,1563,1558,1560,1554,1547,1544,1547,1560,1561,1559,1559,1554,1559,1560,1563,1563,1550,1550,1547,1551,1555,1551,1555,1554,1551,1561,1562,1558,1561,1559,1560,1550,1555,1555,1550,1551,1560,1560,1562,1561,1563,1557,1551…	0.00008668352922144054,0.0001905526533532765,0.00019055365566820464,0.0001112936154864701,0.0001003666006851525,0.00019328985314700397,0.00028075864382787386,0.00019329165069809196,0.0002616201741581519,0.0003217534253735966,0.0002643499338791409,0.0002889460945186476,0.0003299415045250318,0.00040374083228326816,0.00045567520101108354,0.0004091937564438081,0.00042558735263998547,0.000362715296918…	0.0074	0.00143	0.00048568853143699686,0.0003381004726539521,0.00013594854127849,-0.00007701280280795325,-0.0002434717784225981,-0.00040712706683679713,-0.0005025471736616622,-0.0004943402894649464,-0.000502492914799038,-0.0006905434496327148,-0.0007613552965480908,-0.000764042940442704,-0.0007803520847416901,-0.0007966593862215112,-0.0008402029025834204,-0.0008401630700085419,-0.0008265054501653129,-0.000796506…	2860.26	1191	1541	0.584	135.86	61.06445,61.20996,61.40332	45.96094,45.97266,45.94824	111.4735	4.37	38.27	-2.99	-2.99	38.27,38.27,38.27	0.19	133.18	1331,1328,1331,1334,1331,1331,1331,1331,1334,1331,1339,1343,1339,1339,1339,1323,1329,1329,1338,1281,1246,1234,1218,1203,1192,1182,1174,1168,1162,1153,1145,1148,1150,1147,1145,1139,1126,1126,1126,1179,1202,1219,1220,1229,1243,1251,1259,1259,1254,1263,1266,1274,1274,1273,1274,1280,1287,1277,1287,1296,1293,1297,1300,1295,1288,1300,1302,1305,1291,1299,1299,1311,1307,1303,1303,1299,1309,1307,1313,1311…	641.99	2.482	0.0005551315014067464,0.0003728408919481134,0.0002137075288517721,0.00007478963656122823,-0.00004648085268723842,-0.00015234577274954428,-0.000244762166624529,-0.00032543846479610205,-0.00039586606766787253,-0.00045734691593033713,-0.0005110175585327035,-0.0005578701631853554,-0.0005987708577978872,-0.0006344757419167016,-0.0006656448641532559,-0.0006928544239928668,-0.0007166074235494952,-0.0007…	0.0008	0.00003393129471033308,0.00012382464955861924,0.0001507848725300751,0.000060143975595959036,0.00006556949551471983,0.00022173453941087644,0.00007973313541560708,0.000025538287745480856,0.0000326194244394966,0.00006454233090203747,0.00014615871911473845,0.00020790939773187027,0.00016032472847114085,0.00006968278441897089,0.000051922312149314414,-0.000010547968160154778,0.00016712243087962632,0.000…	-1.8002400793486976e-7,-0.00008497962279684199,-0.00016083414340991187,-0.00022868715662713128,-0.0002893827007482406,-0.00034367578076760545,-0.0003922417600445579,-0.0004356847612942221,-0.00047454518140056513,-0.0005093064135300591,-0.0005404008601637774,-0.0005682153118453333,-0.000593095758552067,-0.00061535169353917,-0.0006352599631931907,-0.0006530682107840863,-0.0006689979569533919,-0.000…	0.0005551315014067464,0.0003728408919481134,0.0002137075288517721,0.00007478963656122823,-0.00004648085268723842,-0.00015234577274954428,-0.000244762166624529,-0.00032543846479610205,-0.00039586606766787253,-0.00045734691593033713,-0.0005110175585327035,-0.0005578701631853554,-0.0005987708577978872,-0.0006344757419167016,-0.0006656448641532559,-0.0006928544239928668,-0.0007166074235494952,-0.0007…	0.461	0.155	0.384	3.003	0.426	0.447	0.126	0.0006524592394504058,0.0005879068739104602,0.0005418039150978105,0.0003574410053169812,0.0005418039150978105,0.0003666572922694427,0.0003205778131968916,0.0003943073266738007,0.00046804935922340336,0.0005786858906112073,0.0003666572922694427,0.00029293247234908555,0.0002468608145428367,0.0002468608145428367,0.00041274166098210336,0.0002468608145428367,0.0003113625040479074,0.00017315632646359235…	none
4169413	Whole Data Set		1	T2	G3	P2	4/2/2024 13:32	13.54555556	41.21,41.22,41.21	46.8916	1004.51392	41.21	2545,2555,2553,2549,2555,2553,2553,2549,2557,2553,2549,2544,2555,2553,2545,2551,2549,2553,2553,2551,2545,2541,2549,2556,2551,2543,2541,2555,2552,2549,2553,2551,2550,2542,2551,2553,2543,2545,2557,2553,2545,2548,2553,2553,2551,2545,2544,2554,2553,2545,2557,2559,2547,2553,2553,2555,2555,2547,2552,2555,2542,2545,2551,2557,2548,2548,2553,2556,2533,2556,2553,2553,2549,2555,2551,2545,2553,2550,2544,2548…	0.00008949110837876544,0.00005668951946898387,0.00014839367414505868,0.00011798212067947417,0.00004687265144491834,0.00015294020246918466,0.0002063416172347344,0.000235797933835354,0.00019101192630371956,0.00015580926708063782,0.00017089396025000614,0.00026501061112011256,0.00023938190605638876,0.00020417598845748965,0.00022165640199483332,0.00028703801174362353,0.0002638036008372238,0.0001807029…	0.0123	0.00119	0.00031696730000716,0.0001404723466652673,0.00001670671879111767,-0.000013690315562381324,-0.0001493723589728754,-0.0003161029553128027,-0.0003392991418277771,-0.00043901130688875654,-0.0005147945285136136,-0.0005021209474998644,-0.0004942284194324274,-0.0005628294044086755,-0.0006099096763152443,-0.0006354766948499452,-0.0006156366714635532,-0.0006435926519052068,-0.0006787149598405171,-0.000783…	2949.66	1227	2552.33	0.584	81.601	63.06348,63.12793,63.28809	46.95312,46.8916,46.8916	117.5733	2.921	38.81	-2.4	-2.4	38.81,38.81,38.85	0.2	88.28	2245,2247,2246,2239,2241,2247,2253,2257,2251,2239,2239,2253,2251,2252,2252,2237,2238,2243,2237,2110,2038,1986,1945,1901,1866,1818,1786,1762,1741,1713,1684,1669,1662,1646,1638,1614,1606,1593,1589,1873,1943,1985,2016,2033,2065,2085,2101,2112,2137,2143,2151,2145,2160,2161,2171,2185,2191,2192,2184,2191,2201,2205,2205,2197,2201,2212,2213,2211,2207,2209,2221,2225,2211,2217,2217,2219,2220,2217,2219,2229…	1453.125	2.476	0.00029419004645632365,0.0002007803957076443,0.00011469033006053628,0.00003534628644491305,-0.00003778035377724378,-0.00010517678665992352,-0.0001672920315489299,-0.00022453992261072528,-0.0002773018659449169,-0.0003259293806492661,-0.00037074644076671136,-0.00041205163371729953,-0.0004501201495952786,-0.00048520561458476757,-0.000517541780708878,-0.0005473440831700055,-0.0005748110756568575,-0.0…	0.0011	0.0001323768912948254,0.00017897140161650632,0.00023881027874906216,0.00014475283483497274,0.00021451598331497133,0.00012708197722225914,0.0001174195900570033,0.00022192940748400376,0.00015600374328439848,0.00009670573395230943,0.00018962692906627162,0.00011708833604735311,0.00008426463437388672,0.0000365556537574222,0.00009802896105534261,0.00007844120275377174,0.00012999307862301092,0.000057464…	0.0000720155215254972,-0.00005038291762795503,-0.0001592043505821509,-0.00025595480223912005,-0.0003419732421889735,-0.0004184501152648787,-0.00048644381660238037,-0.0005468953392082376,-0.0006006412967525562,-0.0006484255018120305,-0.0006909092598003974,-0.0007286805210480778,-0.0007622620176904224,-0.0007921184979743326,-0.000818663158101824,-0.0008422633606234773,-0.0008632457185209969,-0.0008…	0.00029419004645632365,0.0002007803957076443,0.00011469033006053628,0.00003534628644491305,-0.00003778035377724378,-0.00010517678665992352,-0.0001672920315489299,-0.00022453992261072528,-0.0002773018659449169,-0.0003259293806492661,-0.00037074644076671136,-0.00041205163371729953,-0.0004501201495952786,-0.00048520561458476757,-0.000517541780708878,-0.0005473440831700055,-0.0005748110756568575,-0.0…	0.135	0.249	0.616	1.507	0.221	0.086	0.693	0.0010739582378049416,0.001335846245510294,0.0009243788216141466,0.0008682998198700797,0.0014762083817319996,0.0007374769695253721,0.0009617688461226506,0.0009617688461226506,0.0011487672696034895,0.0007561635355927289,0.0012610049844150521,0.001382628583937656,0.0011487672696034895,0.0008496084283499574,0.0008869920158746587,0.0009617688461226506,0.0009243788216141466,0.0011581193047019319,0.000…	none
4169414	Whole Data Set		1	T1	G1	P2	4/2/2024 13:46	13.76722222	43.11,43.12,43.12	44.07715	1004.29047	43.12	1286,1278,1273,1289,1273,1288,1280,1274,1282,1280,1274,1290,1280,1286,1281,1287,1289,1278,1280,1286,1270,1278,1287,1278,1285,1285,1277,1276,1283,1277,1274,1288,1274,1274,1287,1278,1280,1281,1272,1274,1289,1276,1280,1276,1287,1272,1282,1284,1277,1276,1288,1274,1279,1289,1278,1288,1281,1282,1288,1282,1286,1290,1285,1274,1284,1260,1281,1288,1276,1290,1272,1286,1284,1278,1282,1288,1280,1274,1286,1274…	0.00018197052047879106,0.00019974546670242514,0.00024088692384457438,0.0002937156798627012,0.0002998080143011835,0.0002766894638158261,0.00027109785764858186,0.0001866513767382855,0.0002540738792076565,0.00029521568100652633,0.0002545749384121823,0.0002635873126094568,0.00028136171162193254,0.00023488338475481554,0.0002964654930581621,0.00039018810736390946,0.00039920076161462656,0.00042282046914…	0.0187	0.00201	0.0003972737440078969,0.00024272953693636864,0.00008240663990045005,-0.00007201683840970338,-0.0002322147046144256,-0.00044191252634179337,-0.00040666774685741965,-0.00045888406979607013,-0.0005489827174244227,-0.0006623703097233713,-0.0007844637104909259,-0.0008045883776512672,-0.0007664580376599819,-0.0009059873082081994,-0.0009115449577974006,-0.0009957121959090914,-0.0011409791979593558,-0.00…	1566.02	953	1280	0.391	53.373	61.29004,61.1123,61.12695	43.99023,44.05176,44.07715	48.5087	4.355	40.93	-2.19	-2.19	40.93,40.93,40.93	0.24	106.93	1113,1118,1123,1124,1114,1112,1114,1114,1110,1126,1126,1121,1114,1114,1122,1122,1114,1111,1122,1090,1064,1049,1049,1036,1026,1012,1011,1008,1002,980,978,981,970,955,948,942,948,942,930,986,1004,1009,1018,1028,1034,1035,1042,1054,1052,1055,1062,1068,1056,1058,1079,1077,1070,1073,1086,1085,1078,1076,1090,1082,1086,1094,1095,1084,1090,1099,1098,1084,1090,1100,1098,1093,1102,1109,1095,1098,1106,1106,…	1298.482	6.586	0.0003665910491476344,0.00026210603992729326,0.0001630514768980588,0.00006914512104732435,-0.000019880597702877107,-0.0001042793428909861,-0.00018429159428672319,-0.0002601453330970079,-0.00033205669155936387,-0.00040023056877370945,-0.0004648612145272538,-0.0005261327827759965,-0.000584219856359884,-0.0006392879444467134,-0.0006914939541221607,-0.0007409866374696461,-0.0007879070154139208,-0.000…	0.00264	0.00003814824299514751,0.00013122988911068082,0.00009858446990939607,0.0002685360826235329,0.0003214808207594918,0.0002696045304262707,0.00015136499940155635,0.0001239571761127561,0.0002222964233486929,0.00023331106069769122,0.00020939136945047614,0.00010863119299003377,0.00015107746908551496,0.00020750072283529057,0.00023772891621835621,0.00028892224863179885,0.00011130228128281433,0.00016772013…	0.00013059133078398722,0.000005775296360048879,-0.00011313058426028113,-0.00022640616228477174,-0.0003343180377096146,-0.0004371201867764611,-0.0005350545597187844,-0.0006283516502044078,-0.0007172310378144029,-0.0008019019048351164,-0.0008825635285796213,-0.0009594057503972905,-0.0010326094224753417,-0.001102346833483916,-0.0011687821140664734,-0.001232071623129843,-0.0012923643158430883,-0.0013…	0.0003665910491476344,0.00026210603992729326,0.0001630514768980588,0.00006914512104732435,-0.000019880597702877107,-0.0001042793428909861,-0.00018429159428672319,-0.0002601453330970079,-0.00033205669155936387,-0.00040023056877370945,-0.0004648612145272538,-0.0005261327827759965,-0.000584219856359884,-0.0006392879444467134,-0.0006914939541221607,-0.0007409866374696461,-0.0007879070154139208,-0.000…	0.183	0.108	0.71	3.607	0.273	0.179	0.548	0.0019961989302924024,0.0019961989302924024,0.0019088791793782083,0.002005902208668564,0.002219429200898944,0.0019088791793782083,0.0020447174902856083,0.0019379838123254071,0.0019088791793782083,0.002141770874506277,0.0019961989302924024,0.0019088791793782083,0.0019282820512888067,0.00206412643209716,0.0019088791793782083,0.0017148981225304928,0.0019670903958763177,0.0020447174902856083,0.001908…	none
4169466	Whole Data Set		1	T1	G2	P2	4/2/2024 14:15	14.25916667	41.12,41.12,41.12	44.01172	1003.49475	41.12	1343,1346,1353,1351,1351,1355,1352,1341,1343,1344,1347,1351,1353,1352,1350,1347,1347,1347,1342,1349,1343,1355,1358,1355,1357,1355,1355,1352,1347,1350,1346,1347,1344,1351,1347,1359,1355,1355,1355,1355,1354,1345,1346,1346,1350,1359,1359,1359,1359,1355,1359,1351,1353,1354,1351,1347,1360,1359,1360,1359,1351,1353,1352,1353,1360,1361,1360,1357,1359,1361,1351,1353,1350,1358,1361,1362,1360,1359,1353,1351…	0.00006973028644901281,0.00004869459573803455,0.00014909935073595742,0.00013909946126749545,0.00006654337716417106,0.00017062370321617887,0.00007598835512414344,0.00026471802147677456,0.0002731177463892789,0.0001968654707624472,0.00023838763429089016,0.00019158486775050463,0.0002515055024538529,0.00028566685740240793,0.0001799856744089655,0.0004092084466658469,0.00023357887081554374,0.00024933624…	0.0109	0.00108	0.00033708699184867633,0.00012472832108650458,-0.000017657326562528803,0.00001648085123009839,-0.00021774573380626722,-0.00020567080490623699,-0.0002413699461198609,-0.00036891186452059257,-0.000474374656537389,-0.0003998636519051543,-0.0006044464985007514,-0.0004712063751981474,-0.0006206825626747087,-0.0006232935911322168,-0.0006479276916272573,-0.0005881377028657288,-0.0006237848820089542,-0.0…	2633.5	1098	1350	0.583	91.916	54.85254,54.85059,54.82422	44.03711,44,44.01172	123.4436	5.911	39.91	-1.21	-1.21	39.91,39.87,39.87	0.34	90.31	1147,1147,1154,1154,1146,1143,1149,1153,1153,1144,1140,1149,1154,1151,1147,1145,1139,1151,1153,1104,1106,1086,1081,1070,1052,1050,1040,1044,1044,1040,1027,1024,1019,1022,1022,1020,1020,1006,1006,1049,1066,1077,1081,1078,1083,1083,1083,1099,1103,1107,1107,1101,1104,1105,1102,1115,1115,1115,1121,1123,1120,1121,1112,1115,1114,1115,1128,1128,1128,1129,1121,1117,1118,1119,1131,1130,1131,1134,1125,1126…	412.105	2.49	0.0003026840405475315,0.00020765722279326418,0.00012097548318750677,0.000041905972509896465,-0.000030219801006322418,-0.00009601162342600972,-0.0001560257305375307,-0.00021076951053830106,-0.00026070579373924584,-0.0003062567655554022,-0.0003478075358649761,-0.00038570939491393264,-0.0004202827832931118,-0.0004518200010974845,-0.00048058767917208704,-0.0005068290333377429,-0.0005307659206548783,-…	0.00059	0.00002655278200672715,0.00019720405843491297,0.000002259821200039313,0.00007798290247747976,-0.00002027458941978966,0.0000431424280663514,0.00006438657337234025,0.00012430037884231636,0.00016840082749240953,0.00007891072579783966,-0.000008803676325909524,0.00022160558288033646,-0.000027823205448781046,0.000162142383677877,0.00008671420159365297,0.000007784623058568404,0.00016788000476755844,0.00…	0.00004952739716865219,-0.000019097425492903535,-0.0000797529494168078,-0.00013336463742987388,-0.00018075047973528712,-0.00022263347454877307,-0.00025965265937702523,-0.0002923728612501498,-0.0003212933146740989,-0.0003468552787930854,-0.00036944876998224005,-0.000389418512594282,-0.00040706919865481577,-0.00042267013675702513,-0.0004364593610871308,-0.00044864726327482353,-0.0004594198024823011…	0.0003026840405475315,0.00020765722279326418,0.00012097548318750677,0.000041905972509896465,-0.000030219801006322418,-0.00009601162342600972,-0.0001560257305375307,-0.00021076951053830106,-0.00026070579373924584,-0.0003062567655554022,-0.0003478075358649761,-0.00038570939491393264,-0.0004202827832931118,-0.0004518200010974845,-0.00048058767917208704,-0.0005068290333377429,-0.0005307659206548783,-…	0.487	0.147	0.366	1.496	0.765	-0.233	0.468	0.0010232038697392198,0.0007939188479002217,0.0008130213102698807,0.0007939188479002217,0.0006411293894221628,0.0005647548128206362,0.0005838471978372471,0.0006029404222272372,0.00046930547575444603,0.0005074826932726314,0.0007939188479002217,0.0010232038697392198,0.000784367931789633,0.000908546227490984,0.0006793217149961823,0.000908546227490984,0.0005361178089592222,0.0005074826932726314,0.000…	none
4169479	Whole Data Set		1	T1	G3	P2	4/2/2024 14:18	14.31444444	40.92,40.91,40.9	42.87012	1003.43237	40.9	1971,1978,1967,1975,1983,1969,1974,1979,1967,1981,1966,1979,1973,1979,1971,1979,1968,1979,1971,1979,1973,1983,1969,1982,1971,1979,1976,1981,1974,1982,1971,1982,1971,1982,1975,1984,1969,1984,1974,1983,1971,1985,1978,1982,1975,1982,1970,1981,1975,1985,1978,1983,1971,1986,1971,1976,1983,1971,1983,1971,1984,1971,1983,1974,1985,1974,1985,1973,1985,1973,1982,1978,1985,1970,1986,1973,1983,1973,1985,1977…	0.000014975979516830623,0.00009429205454070898,0.00017977657311899942,0.00006211353810088207,0.00007167106847623236,0.00022692184619626163,0.000057960053040157594,0.00017421022245334343,0.00012426215646026893,0.00021589817922903028,0.000104393745384016,0.00015293279083764764,0.00014812699083200016,0.00019461655906688016,0.0001672397714089852,0.00021783336109955348,0.0001678864291231709,0.00023078…	0.0142	0.00106	0.0003743839650857352,0.00012949998935421285,0.00009802989117265479,-0.00002161950145359984,-0.000018217308632306254,-0.0001726759883787699,-0.0002041168071213839,-0.0002335048589078168,-0.0002690375699169282,-0.0002779282844071403,-0.00040155025481479175,-0.0005128452490887213,-0.00039678807860964437,-0.0005408457268020483,-0.0004985306438052657,-0.0004971724847813516,-0.0005900054245830229,-0.0…	2806.29	1238	1973.33	0.559	70.56	55.37891,54.95312,54.95215	43.32715,43.03125,42.87012	132.8345	6.922	39.29	-1.61	-1.61	39.29,39.25,39.25	0.29	55.2	1739,1734,1727,1725,1731,1737,1731,1739,1737,1736,1742,1735,1735,1726,1729,1729,1729,1733,1735,1654,1618,1590,1561,1538,1528,1510,1494,1478,1458,1452,1443,1427,1420,1406,1398,1393,1385,1374,1375,1473,1515,1535,1559,1573,1582,1583,1598,1606,1607,1617,1623,1627,1633,1635,1653,1649,1661,1662,1665,1670,1675,1663,1678,1672,1683,1683,1687,1686,1678,1688,1695,1686,1694,1698,1695,1695,1686,1687,1691,1695…	413.05	2.852	0.00030649627317305824,0.00023394489223852203,0.0001663363360444258,0.000103333856811471,0.00004462364891850198,-0.000010086714114841667,-0.00006106973615927066,-0.00010857935577555076,-0.00015285221104326336,-0.0001941088182185434,-0.00023255467009150057,-0.00026838125951407943,-0.00030176703319638595,-0.0003328782805221988,-0.0003618699618107128,-0.00038888648014996326,-0.0004140624006463099,-0…	0.00059	0.000008009974209424758,0.00004676296841858531,0.00006053629260367871,0.00008763454735604059,0.000014804351944086344,0.00013683860445273013,0.00008232108939641316,0.0001060892465234871,0.00014651641630317728,-0.00000792649115419522,0.00007079523738118745,0.00005792094359971579,0.000013405382921753613,0.00006381659080152404,9.824902396073213e-7,0.00007637435035782954,0.00011180143792490652,0.00006…	0.000043438535752760216,-0.000030280966391074194,-0.00009483049603357317,-0.00015135070650567186,-0.0002008403652143092,-0.00024417400283949925,-0.0002821173671469108,-0.0003153409544999386,-0.000344431858186322,-0.00036990414293083226,-0.00039220792892181587,-0.00041173734587522876,-0.0004288374976922534,-0.00044381056078281287,-0.0004569211238183218,-0.00046840086327233025,-0.000478452637370436…	0.00030649627317305824,0.00023394489223852203,0.0001663363360444258,0.000103333856811471,0.00004462364891850198,-0.000010086714114841667,-0.00006106973615927066,-0.00010857935577555076,-0.00015285221104326336,-0.0001941088182185434,-0.00023255467009150057,-0.00026838125951407943,-0.00030176703319638595,-0.0003328782805221988,-0.0003618699618107128,-0.00038888648014996326,-0.0004140624006463099,-0…	0.297	0.183	0.521	1.079	0.374	-0.198	0.824	0.0008718167094028912,0.0010452339146500688,0.0007177261941939201,0.0009777856617367159,0.0009103478822708657,0.0007562436977693358,0.0010645067682035396,0.0008814491821368939,0.0010259619163374171,0.0008718167094028912,0.0009488824739781223,0.0006888403081694528,0.0010259619163374171,0.0008140263590976196,0.001180161853834921,0.0006021941758921916,0.0008332889547675815,0.0007755037306742588,0.00…	none
4169521	Whole Data Set	excited for 3 hour	1	T0	G1	P2	4/2/2024 14:38	14.64305556	39.31,39.31,39.31	45.26465	1003.0578	39.31	1519,1514,1525,1514,1530,1525,1517,1529,1523,1517,1515,1524,1514,1522,1519,1515,1523,1515,1523,1521,1513,1523,1518,1521,1523,1512,1523,1513,1519,1523,1511,1518,1525,1517,1514,1523,1511,1513,1521,1511,1514,1521,1515,1520,1513,1513,1517,1515,1515,1519,1513,1517,1521,1507,1519,1515,1523,1522,1512,1527,1521,1515,1509,1519,1510,1517,1521,1513,1519,1515,1511,1519,1511,1515,1519,1507,1517,1522,1506,1518…	0.000011386340457482008,0.00015365245796306436,0.00010819564873879016,0.0001503468728677467,0.0001643386586095995,0.00024717294431093797,0.00019857950853811377,0.00011245227565624544,0.00011392913168150919,0.00020300439697041125,0.0001231389502268353,0.00026853243449023284,0.00029816840812415233,0.00024019003389375723,0.0001697093112076881,0.00021810921631584162,0.00015076405039556964,0.000318046…	0.0113	0.00106	0.0003318494978857858,0.00019567431372020033,0.00005642184898850007,-0.00004839517957711709,-0.00020005557626994396,-0.00027043453562769693,-0.00020958800536751977,-0.0002799616635568723,-0.00035969039551487635,-0.0004019271400091735,-0.0004878709382848993,-0.00047701541777599274,-0.0006035161013439643,-0.0005989035429008298,-0.0005287422289446174,-0.0005272525333080263,-0.0006412422722037478,-0.…	3309.98	1188	1517.67	0.641	88.315	57.95312,58.28027,58.55664	45.19141,45.24023,45.26465	128.8331	13.809	38.57	-0.74	-0.74	38.57,38.57,38.57	0.21	94.94	1301,1303,1304,1301,1302,1301,1301,1299,1296,1287,1291,1291,1291,1288,1293,1292,1291,1288,1286,1246,1222,1214,1205,1190,1190,1180,1179,1172,1174,1169,1166,1159,1156,1157,1157,1152,1150,1149,1146,1187,1219,1227,1239,1240,1235,1240,1243,1246,1254,1259,1259,1261,1263,1265,1258,1261,1261,1261,1270,1274,1271,1274,1273,1275,1263,1265,1273,1271,1267,1273,1273,1273,1273,1271,1274,1271,1271,1275,1283,1273…	389.976	1.732	0.0003120008354011148,0.00022199396577064724,0.0001395951683993154,0.00006416135055722113,-0.000004896221346297738,-0.00006811651661482753,-0.0001259929467248243,-0.0001789772162232424,-0.00022748284811770333,-0.0002718884112735978,-0.00031254047500678487,-0.0003497563139314115,-0.0003838263841732101,-0.0004150165902742198,-0.000443570360481302,-0.0004697105466153225,-0.0004936411633487917,-0.000…	0.00038	0.00006976029110520015,0.00008102387916038868,0.0001245232262909732,0.0000587831930226192,0.00003602453369490632,0.0001296627527505471,0.00003885353171262126,0.00010204706098507653,0.00010614794003705933,0.00007801468334206279,-0.00006111984168512312,0.0000808438375786912,0.00004196882566233045,0.00006755667861773829,0.000023311478943185453,-0.000017348493625401836,0.00007627704955913952,0.000039…	0.00002559619976955557,-0.00002081959792673237,-0.00006162468673769452,-0.00009749728519577687,-0.0001290336292556162,-0.0001567578822902187,-0.0001811308471737894,-0.00020255762525413473,-0.00022139434951388382,-0.0002379541038319302,-0.0002525121267287258,-0.00026531038608651513,-0.0002765616008806128,-0.00028645277676664273,-0.0002951483142884848,-0.0003027927413682374,-0.0003095131154947209,-…	0.0003120008354011148,0.00022199396577064724,0.0001395951683993154,0.00006416135055722113,-0.000004896221346297738,-0.00006811651661482753,-0.0001259929467248243,-0.0001789772162232424,-0.00022748284811770333,-0.0002718884112735978,-0.00031254047500678487,-0.0003497563139314115,-0.0003838263841732101,-0.0004150165902742198,-0.000443570360481302,-0.0004697105466153225,-0.0004936411633487917,-0.000…	0.541	0.168	0.291	1.658	0.635	0.055	0.31	0.0005122972240775627,0.0003539941875724764,0.0007102571982885258,0.0004925061886246109,0.0005221930800223357,0.0008389795864526344,0.00039356453742365083,0.00045292682317806795,0.0005914703860047032,0.00023530476592139053,0.0006310623801887871,0.00039356453742365083,0.00031442744280956976,0.0006409609427233008,0.00039356453742365083,0.0006508597308738001,0.000690457139841435,0.000433138493020007…	none
4169538	Whole Data Set	excited	1	T0	G3	P2	4/2/2024 14:47	14.79861111	39.71,39.72,39.73	48.33887	1002.90747	39.73	1618,1618,1608,1610,1608,1610,1609,1607,1605,1609,1607,1610,1608,1612,1609,1609,1610,1610,1608,1614,1604,1613,1610,1610,1607,1614,1610,1608,1613,1608,1607,1613,1614,1606,1610,1612,1616,1610,1614,1615,1608,1613,1609,1608,1608,1608,1610,1608,1607,1610,1612,1606,1608,1606,1608,1612,1607,1610,1609,1613,1613,1608,1611,1609,1609,1612,1609,1610,1609,1614,1608,1609,1610,1614,1610,1608,1607,1610,1612,1613…	0.000192983715780567,0.00020535434901803416,0.00018904086328736585,0.00012356381638690665,0.000185098421387577,0.00014420556187304435,0.00013813898705799046,0.0003164561329806681,0.0002960401526660401,0.00020392231355501088,0.00024906791335998634,0.0001979312953270885,0.00024921996039872145,0.00034763654631333356,0.0003559061005225816,0.00027812701658045297,0.00034580877685064395,0.00030286003361…	0.0125	0.00167	0.0005059274680401379,0.00034412881351617605,0.0001844458793762933,0.00000845364707492133,-0.0001347212212335679,-0.00022874824956438904,-0.0003411568845699388,-0.00039219064357961625,-0.0005413426869958613,-0.0006556985239114455,-0.0006310792452668443,-0.0006105469678484648,-0.0007350897663266147,-0.0007738043824298585,-0.000861531145084627,-0.0008736822237162976,-0.0009225880295304088,-0.000995…	2151.65	1181	1612	0.451	79.769	58.44629,58.54688,58.82812	48.21387,48.28809,48.33887	98.6115	4.973	39.29	-0.44	-0.44	39.29,39.29,39.33	0.12	116.74	1398,1406,1404,1394,1394,1398,1397,1396,1397,1392,1392,1396,1391,1392,1396,1396,1392,1397,1396,1342,1318,1304,1286,1274,1258,1235,1222,1210,1202,1196,1194,1185,1178,1160,1156,1154,1154,1153,1150,1226,1245,1260,1281,1290,1298,1306,1302,1306,1314,1322,1329,1325,1329,1338,1344,1346,1346,1340,1345,1358,1358,1360,1360,1354,1354,1360,1368,1370,1370,1374,1361,1368,1368,1368,1369,1370,1370,1368,1370,1370…	1033.541	4.938	0.0005186117179845485,0.0003907990072486115,0.0002727856962290124,0.00016382046501204565,0.00006320959737699514,-0.000029687435678642064,-0.00011546205380283457,-0.00019466033250291608,-0.00026778647968055916,-0.00033530604562083237,-0.00039764888687141985,-0.00045521190288123827,-0.0005083615628209899,-0.0005574362386723974,-0.0006027483594395048,-0.0006445864001966106,-0.0006832167186359072,-0.…	0.00155	0.0001892822833551869,0.0001709773205231985,0.00012174456279429548,0.0001292151623617583,0.00012809470640285384,0.00016477649740872285,0.00010695400052181937,0.00013676090806380174,0.00008409640449168216,0.0001757594157636088,0.0002554104216522062,0.00012196985350427043,0.00012772216538972623,0.00009911158314505981,0.00013407229254324457,0.00021715223229710825,0.00021087587173600496,0.00020631811…	0.00021985868804942827,0.00007459591790196082,-0.00005702590816451022,-0.0001762877471029056,-0.0002843502672185633,-0.0003822651439108392,-0.00047098529468469087,-0.0005513741530404294,-0.0006242140714960647,-0.0006902139355213115,-0.0007500160624828374,-0.0008042024527419809,-0.0008533004537412637,-0.0008977878922031529,-0.0009380977243881596,-0.0009746222496690516,-0.0010077169284281142,-0.001…	0.0005186117179845485,0.0003907990072486115,0.0002727856962290124,0.00016382046501204565,0.00006320959737699514,-0.000029687435678642064,-0.00011546205380283457,-0.00019466033250291608,-0.00026778647968055916,-0.00033530604562083237,-0.00039764888687141985,-0.00045521190288123827,-0.0005083615628209899,-0.0005574362386723974,-0.0006027483594395048,-0.0006445864001966106,-0.0006832167186359072,-0.…	0.251	0.126	0.623	1.692	0.377	-0.162	0.785	0.0015537281641953076,0.0012042034004744345,0.0015737095068214578,0.0013339940487983092,0.001353965284059025,0.0013140237318819414,0.0013339940487983092,0.001393910509951489,0.001433859410235247,0.001423871840653153,0.0014738119855862294,0.0013739374377485709,0.0012740858527446309,0.001393910509951489,0.0012341516459715032,0.0011942211108872754,0.0011043908280640254,0.0011742572200176384,0.001254…	none
4169549	Whole Data Set	excited	1	T0	G3	P2	4/2/2024 14:52	14.86666667	40.55,40.55,40.57	46.72852	1002.87549	40.57	1591,1595,1594,1592,1600,1597,1590,1587,1594,1601,1601,1595,1585,1595,1598,1596,1592,1595,1595,1598,1589,1587,1595,1595,1591,1597,1598,1589,1587,1591,1599,1601,1592,1599,1597,1595,1593,1592,1595,1595,1591,1594,1597,1595,1590,1595,1595,1587,1589,1601,1596,1585,1591,1603,1599,1590,1584,1591,1595,1595,1592,1595,1597,1592,1587,1595,1597,1599,1589,1597,1595,1587,1590,1597,1595,1591,1598,1597,1594,1586…	0.00022264558506605346,0.00019567159433529215,0.00019111326133393295,0.0002313825074283042,0.00027165356191795255,0.00021105759500294886,0.00020276386438543366,0.00018326545069822652,0.0001712384572208433,0.00030488798431985235,0.0003302139548450023,0.0002808235037322024,0.0003024118099225974,0.0002567626572264071,0.0003493243637159657,0.00040827380429755,0.0002767000533002675,0.00031322644014707…	0.005	0.00105	0.00028087138636782426,0.0000037732768476003904,-0.00014630419699133678,-0.00018815420209125842,-0.00037171363481377676,-0.000596182714440285,-0.0006640588447742302,-0.0006126923651112251,-0.0006358511091295143,-0.0007744930344139745,-0.0007790149981830352,-0.0007127637487687045,-0.0006874860491461512,-0.0006733842961690274,-0.0007002600868314144,-0.0007457561130137826,-0.0006832335191361118,-0.0…	2955.36	1189	1593.67	0.598	201.69	57.01172,56.86621,56.97461	46.70215,46.71582,46.72852	154.5267	5.078	39.61	-0.96	-0.96	39.61,39.61,39.61	0.23	187.66	1379,1379,1363,1367,1370,1376,1363,1367,1365,1371,1375,1378,1374,1363,1363,1367,1367,1361,1362,1286,1254,1230,1220,1215,1204,1200,1196,1178,1178,1170,1162,1165,1162,1162,1166,1165,1165,1155,1150,1245,1272,1280,1290,1307,1314,1319,1314,1315,1315,1317,1331,1338,1331,1326,1328,1331,1333,1343,1347,1347,1339,1339,1342,1339,1351,1352,1355,1339,1345,1353,1354,1355,1355,1345,1349,1359,1357,1353,1347,1351…	904.607	2.285	0.0003049364380113838,0.00011347095034236921,-0.000043022999018274555,-0.00017093302857319964,-0.00027548004606227534,-0.00036093135041966886,-0.00043077481025000704,-0.00048786122827201557,-0.0005345207026236562,-0.0005726577345518475,-0.0006038289645003635,-0.0006293067095522803,-0.0006501308956367748,-0.0006671515042188137,-0.0006810632660196117,-0.0006924340178625493,-0.0007017278800868332,-0…	0.00059	0.000059893552575910346,0.00009498848636963004,0.00004557562162995971,0.00010455305816872789,0.00009004444283381598,0.00007369919606217839,0.00022823430037180892,0.000204533036557582,0.00000813531095125279,0.0001295732058609701,0.00010771466045231495,0.00007850861037846824,-0.000002128854717223551,0.00001642871018357918,0.0001213324689265551,0.00006640558226799463,-0.00002524981518188849,-0.00003…	-0.00006305122975441856,-0.00014681335138578265,-0.00021858246706171536,-0.00028007572755449545,-0.0003327644231085496,-0.00037790918559050895,-0.0004165901504183751,-0.00044973279992533696,-0.0004781301064876075,-0.0005024615052136563,-0.0005233091501361695,-0.0005411718428530451,-0.0005564769668746537,-0.0005695907132190397,-0.0005808268419130707,-0.0005904541890275642,-0.0005987030988600216,-0…	0.0003049364380113838,0.00011347095034236921,-0.000043022999018274555,-0.00017093302857319964,-0.00027548004606227534,-0.00036093135041966886,-0.00043077481025000704,-0.00048786122827201557,-0.0005345207026236562,-0.0005726577345518475,-0.0006038289645003635,-0.0006293067095522803,-0.0006501308956367748,-0.0006671515042188137,-0.0006810632660196117,-0.0006924340178625493,-0.0007017278800868332,-0…	0.461	0.164	0.375	3.103	0.542	0.576	-0.118	0.00006814285905802578,-0.0002924919815970567,-0.00017231363924506633,-0.00017231363924506633,-0.00020236134271316934,-0.00017231363924506633,-0.0005227408911284114,-0.0005727788529897981,-0.00024242171373165834,-0.0002924919815970567,-0.0005527643600648125,-0.0006328167981437086,-0.0002524362291277167,-0.0002524362291277167,-0.0005527643600648125,-0.000692846444650558,-0.0004927153464783272,-0.0…	none
4169573	Whole Data Set		1	T0	G1	P3	4/2/2024 15:03	15.06555556	41.15,41.15,41.15	41.19141	1002.86438	41.15	1367,1366,1371,1366,1371,1370,1367,1363,1370,1363,1375,1365,1371,1375,1363,1371,1367,1371,1362,1378,1362,1371,1363,1373,1365,1371,1361,1373,1366,1365,1373,1362,1371,1363,1373,1363,1371,1359,1373,1363,1374,1368,1371,1363,1371,1363,1371,1367,1371,1366,1375,1366,1374,1367,1371,1369,1371,1361,1375,1368,1368,1375,1368,1371,1362,1374,1362,1374,1365,1378,1369,1376,1362,1371,1365,1371,1368,1374,1369,1371…	0.00019053873405198708,0.00022607253619339092,0.00017161649051792002,0.000270801918694382,0.00016366927539850543,0.00021675624328561919,0.0002457032151288239,0.0002483120548604561,0.00028384409522740946,0.0002359716457844515,0.00028686540505657777,0.0002521624059465753,0.00028330208724044065,0.0002507954819348158,0.0003170500942378363,0.0003591660639797055,0.000309096079487596,0.00036218426167128…	0.0188	0.00217	0.0005258655173626172,0.0002936034332834057,0.00013166326341008594,0.000011453350073638435,-0.00010433370381601491,-0.0002704896881384345,-0.0003073165505558237,-0.00042957608274975034,-0.000536467002983299,-0.0006258122236667869,-0.0007370238069512938,-0.0007956824750917279,-0.000823696077309615,-0.0009107808277942402,-0.0009912824937784524,-0.0010433354781858638,-0.0010756991522779934,-0.001103…	1790.62	1011	1367.67	0.435	53.28	53.52637,53.87695,53.89062	41.31445,41.22754,41.19141	48.064	3.643	38.97	-2.18	-2.18	38.97,38.97,38.97	0.14	92.2	1187,1189,1187,1179,1179,1187,1190,1181,1179,1183,1179,1182,1187,1187,1191,1178,1179,1179,1187,1145,1122,1108,1093,1078,1062,1054,1054,1046,1026,1013,1009,1010,1003,994,986,971,977,976,958,1017,1043,1054,1055,1070,1073,1083,1098,1105,1103,1099,1115,1123,1129,1121,1131,1139,1127,1133,1143,1147,1135,1137,1147,1152,1147,1147,1155,1159,1147,1154,1161,1165,1151,1155,1164,1167,1163,1161,1161,1159,1158,…	868.136	5.328	0.00048332269962514406,0.0003706695916350759,0.00026386158150315357,0.0001625953915872344,0.0000665834800515643,-0.000024446775598294156,-0.00011075385261758754,-0.00019258281695957438,-0.00027016601913180515,-0.0003437237539473347,-0.0004134648860442049,-0.00047958744294934546,-0.0005422791773708714,-0.0006017181003153897,-0.0006580729865440797,-0.0007115038538027793,-0.0007621624171868246,-0.00…	0.00183	0.00012787520192256133,0.0001412026504932096,0.000051907013052725495,0.00007805917292513702,0.0000705408289337432,0.00016885581534334125,0.00009558913582909447,0.00009608770064346975,0.00011101760957767988,0.00014038030134619936,0.00017615984862494392,0.0001237380096214292,0.000026430984966584558,0.00005739121971521697,0.00005147661909699967,0.0001257322539981151,0.0001230237238432456,0.000088245…	0.000055208463281505556,-0.000030466909964941332,-0.00011212178042729719,-0.00018994481892220787,-0.00026411584247888016,-0.00033480622982226494,-0.0004021793173587965,-0.0004663907765796358,-0.0005275889737534538,-0.0005859153127398444,-0.0006415045617154792,-0.0006944851645679254,-0.000744979537676635,-0.0007931043527668398,-0.0008389708064899165,-0.0008826848773531072,-0.0009243475705922535,-0…	0.00048332269962514406,0.0003706695916350759,0.00026386158150315357,0.0001625953915872344,0.0000665834800515643,-0.000024446775598294156,-0.00011075385261758754,-0.00019258281695957438,-0.00027016601913180515,-0.0003437237539473347,-0.0004134648860442049,-0.00047958744294934546,-0.0005422791773708714,-0.0006017181003153897,-0.0006580729865440797,-0.0007115038538027793,-0.0007621624171868246,-0.00…	0.236	0.121	0.643	1.838	0.315	-0.197	0.882	0.001795756710414821,0.001686157883670964,0.0015948466512789071,0.0015948466512789071,0.0017409538397393338,0.0014670431705851687,0.001494426464779962,0.001814025870854326,0.001494426464779962,0.0017226877528463992,0.0017592206949219853,0.0015948466512789071,0.0015218114856651358,0.0016039769106404396,0.001814025870854326,0.001540069125635125,0.0017409538397393338,0.0013757779910152162,0.00148529…	none
4169581	Whole Data Set		1	T0	G2	P3	4/2/2024 15:06	15.10916667	41.4,41.4,41.41	39.32422	1002.8324	41.41	1690,1691,1673,1691,1683,1691,1687,1691,1680,1691,1687,1691,1685,1691,1687,1691,1685,1691,1689,1687,1685,1690,1685,1691,1683,1691,1683,1686,1697,1683,1694,1684,1686,1687,1691,1690,1693,1679,1691,1687,1691,1686,1690,1682,1690,1687,1691,1683,1691,1687,1687,1683,1683,1683,1683,1687,1686,1691,1683,1689,1681,1691,1683,1686,1687,1690,1682,1695,1683,1691,1687,1691,1692,1693,1689,1691,1688,1691,1691,1678…	0.0001580859265662784,0.00010825542063980256,0.00005548200056423694,0.00004992475251219424,0.00008567720215730722,0.00015979566627020728,0.00013357765462552952,0.00008965807038629156,0.00010180391370214812,0.00016116320224797786,0.00029136632974145743,0.00025333415204879247,0.00021235573265513552,0.00022745232611231803,0.0002779652766775658,0.0002989652289703468,0.00021076785922960633,0.000208157…	0.0091	0.00111	0.00038330355627401067,0.00029214544707906214,0.000053511858671201894,-0.00004936121934729985,-0.00014336165136617576,-0.000237337764240489,-0.00034602235367079195,-0.00040164918176244474,-0.0004395924070738911,-0.0004304013111406287,-0.0004271018645152293,-0.0004031823707426518,-0.0005206431040226783,-0.0006910574936486874,-0.0006789236294756578,-0.000643239136189238,-0.0005692781058177424,-0.00…	2578.45	1185	1685	0.54	109.402	51.17383,51.57324,51.47656	39.28711,39.29883,39.32422	166.052	0.909	38.73	-2.68	-2.68	38.73,38.73,38.69	0.26	142.99	1458,1466,1469,1458,1454,1459,1470,1471,1467,1459,1451,1456,1465,1464,1467,1450,1458,1468,1449,1390,1365,1342,1332,1306,1290,1284,1284,1272,1266,1246,1246,1246,1244,1240,1230,1224,1230,1219,1222,1296,1335,1346,1360,1375,1371,1371,1386,1384,1387,1403,1407,1401,1403,1415,1418,1403,1405,1422,1429,1417,1417,1419,1415,1425,1435,1435,1423,1425,1427,1431,1429,1435,1440,1435,1427,1435,1430,1433,1440,1446…	915.753	3.15	0.0003970241352872448,0.0002814911614972714,0.00017793088453561747,0.00008510257230095726,0.0000018940699180765427,-0.00007269152473648923,-0.00013954780469183873,-0.00019947575981734528,-0.00025319337329992697,-0.0003013442236371492,-0.00034450519520468477,-0.0003831933897766829,-0.0004178723218043998,-0.00044895747167731346,-0.0004768212634990803,-0.0005017975270159332,-0.0005241854971548704,-0…	0.00069	0.000052957424299924556,0.00013902666114446626,0.00007951290012561984,0.00006110735018380721,0.00008894269102701885,0.00010136488281977808,0.0000624070124013203,0.0000029041225213903544,0.00002388593349407098,0.00012707669649699585,0.00010524371720160485,0.0000440226522681449,0.000011919637895874027,0.0000037910939537300937,0.00006929792970834987,0.000045755520531826455,0.00005132625914928539,0.0…	-0.000024049014905082105,-0.00012996671980900528,-0.0002196792498281888,-0.0002956659609237841,-0.00036002687307162785,-0.00041454070783006585,-0.00046071404628810153,-0.0004998229659560636,-0.000532948307303976,-0.0005610055445974572,-0.0005847700865617115,-0.0006048987060998163,-0.0006219476913114478,-0.0006363882194458379,-0.0006486193786738863,-0.0006589791975579062,-0.0006677539870368607,-0.…	0.0003970241352872448,0.0002814911614972714,0.00017793088453561747,0.00008510257230095726,0.0000018940699180765427,-0.00007269152473648923,-0.00013954780469183873,-0.00019947575981734528,-0.00025319337329992697,-0.0003013442236371492,-0.00034450519520468477,-0.0003831933897766829,-0.0004178723218043998,-0.00044895747167731346,-0.0004768212634990803,-0.0005017975270159332,-0.0005241854971548704,-0…	0.347	0.157	0.496	2.113	0.441	0.569	-0.01	-0.0001385227650276089,-0.000034160402542757494,-0.00015749504592281948,-0.000034160402542757494,0.000336053820687366,0.00022210813529627456,0.000013285326668458635,-0.00011954965528656987,-0.00015749504592281948,-0.00011954965528656987,0.0000702270445819296,-0.00011954965528656987,-0.00011954965528656987,-0.00014800900907639344,0.0001461609504736177,-0.00023337588249354208,0.00010819233795167214…	none
4169584	Whole Data Set		1	T0	G2	P3	4/2/2024 15:08	15.13861111	41.49,41.49,41.49	39.26953	1002.73767	41.49	1602,1603,1595,1606,1595,1599,1603,1593,1607,1595,1603,1595,1602,1595,1605,1596,1605,1597,1595,1603,1593,1602,1595,1603,1595,1592,1603,1595,1606,1599,1592,1601,1603,1603,1607,1600,1602,1599,1608,1597,1605,1597,1609,1599,1606,1599,1606,1597,1603,1610,1598,1607,1595,1603,1601,1609,1598,1611,1602,1595,1595,1611,1595,1610,1599,1609,1595,1611,1603,1603,1600,1601,1610,1599,1611,1595,1605,1603,1601,1607…	0.00008055676096703703,0.00011387375630939926,0.00016826121540956774,0.00016847133871013858,0.00015363245644091068,0.0000786072764276695,0.00018114072781089856,0.00010009499292116485,0.00017253143426410676,0.00016973189291036024,0.0002933480045733152,0.0002363641511528303,0.00011920609759447417,0.00024280101300082875,0.00023398045238861786,0.0003184661661307436,0.0002675040373669041,0.00026470233…	0.0078	0.00116	0.00040378539562467965,0.00028058192597740116,0.00012131668088440154,-0.00001683246651003773,-0.0001549318096365274,-0.0002659327414353914,-0.00032581825783703283,-0.0004908392007527396,-0.0004755964831872819,-0.0004873881145174664,-0.0005652523290089926,-0.0006130731772374498,-0.0006008361913611018,-0.0006666639982990594,-0.0005313187719201053,-0.0005491120443129853,-0.0006089397874635284,-0.000…	2389.35	1151	1601.33	0.518	128.258	53.86328,53.03906,51.37891	39.26953,39.35547,39.26953	190.0623	0.753	38.93	-2.56	-2.56	38.93,38.93,38.89	0.26	130.5	1368,1357,1363,1371,1355,1359,1369,1371,1359,1359,1361,1367,1371,1363,1357,1361,1355,1360,1358,1303,1284,1274,1262,1230,1220,1225,1216,1201,1197,1183,1193,1173,1177,1179,1182,1162,1162,1166,1168,1219,1247,1275,1281,1283,1281,1294,1291,1301,1313,1321,1307,1310,1319,1328,1321,1311,1328,1335,1322,1323,1334,1334,1326,1327,1331,1329,1327,1339,1345,1334,1330,1338,1344,1339,1343,1349,1339,1339,1347,1353…	878.813	3.536	0.0004549725283162461,0.00031522473768380555,0.00019229894086105056,0.00008417020797644309,-0.00001094264203085958,-0.00009460638241858574,-0.0001681991877559029,-0.00023293333629285728,-0.0002898751795558912,-0.00033996270812423175,-0.0003840210029443612,-0.00042277582670870227,-0.00045686557918634297,-0.0004868518134433568,-0.0005132284861841244,-0.000536430094592517,-0.0005568388337093494,-0.0…	0.00084	0.0000719921190462756,0.00010745220536938198,0.00003293729610095402,0.00007886787200862853,-0.0000061138185980520965,0.0000555221598227062,0.00010669212928800321,0.000051378132275696725,0.00010080176844070216,0.00011356824879973324,-0.000011562514541817992,0.00003436294890722043,0.00018155130948694043,0.00021527349885148696,0.00015820008300517044,0.00016049230050671067,0.0001592926392215897,0.000…	0.00012930978263661467,-0.000016177006885843923,-0.00013648113701527752,-0.00023596153502052395,-0.0003182226309333149,-0.00038624495529531166,-0.0004424931314260313,-0.0004890051750485816,-0.000527466336827737,-0.0005592701633249491,-0.0005855689887653434,-0.0006073156870629512,-0.000625298196887165,-0.0006401680707021485,-0.0006524640821841387,-0.0006626317473739324,-0.0006710394668659942,-0.00…	0.0004549725283162461,0.00031522473768380555,0.00019229894086105056,0.00008417020797644309,-0.00001094264203085958,-0.00009460638241858574,-0.0001681991877559029,-0.00023293333629285728,-0.0002898751795558912,-0.00033996270812423175,-0.0003840210029443612,-0.00042277582670870227,-0.00045686557918634297,-0.0004868518134433568,-0.0005132284861841244,-0.000536430094592517,-0.0005568388337093494,-0.0…	0.33	0.148	0.522	2.172	0.313	0.582	0.105	0.0003340184855407807,0.00015056612882580596,0.0003147040614908392,0.00006369468405799703,0.0001312598615675767,0.00018918123827432282,0.00024711034092165526,0.000015440277734688395,-0.000023159387385986963,0.00018918123827432282,0.00014091288791582396,0.0003050471715709879,0.00029539049637512403,0.000604510653135484,0.00016987325436928406,0.0005175483679700748,0.0002277997814740802,0.00034367601…	none
4169596	Whole Data Set		1	T0	G3	P3	4/2/2024 15:11	15.18555556	41.35,41.35,41.34	36.62598	1002.72766	41.34	1736,1730,1718,1730,1717,1727,1721,1733,1722,1728,1730,1722,1732,1719,1725,1731,1725,1736,1729,1724,1730,1730,1722,1729,1728,1721,1730,1721,1726,1728,1724,1726,1725,1727,1718,1730,1720,1726,1730,1718,1732,1717,1733,1714,1721,1731,1719,1730,1726,1716,1725,1728,1718,1729,1713,1729,1717,1717,1729,1722,1726,1720,1714,1728,1722,1724,1714,1732,1728,1714,1729,1722,1714,1726,1720,1718,1714,1721,1722,1728…	0.00013581592567974478,0.00005638151335062733,0.00008939144835203909,0.00013024919705059506,0.00020511258641346038,0.00018320377621298785,0.00014560432757314363,-0.00002272363383508413,0.00002073771347504107,0.00004067096095004624,0.00005537556570173038,0.00006223632795578851,0.00013185570959099081,0.00012302666145164884,0.00012988816104872973,0.0001184441999254827,0.00005731960612849246,0.000048…	0.0101	0.00062	0.0001736736471410807,0.0001491527048139406,0.000025275178771599945,-0.00008027026961067331,-0.00013875094746751572,-0.00015541296963155792,-0.00016946105740586908,-0.000031923289348873345,-0.0002550375112393208,-0.0002821443933853254,-0.00036149219047403855,-0.00037553257637935433,-0.0003451696195594435,-0.0003435384000073982,-0.0003366830312399913,-0.00036900771042479655,-0.00029946208119356534…	2082.07	1134	1726	0.455	98.989	49.56934,50.04199,50.63379	36.66309,36.54004,36.62598	106.3422	7.069	38.15	-3.19	-3.19	38.15,38.15,38.15	0.38	71.69	1521,1504,1505,1508,1509,1510,1518,1512,1512,1517,1516,1517,1504,1506,1514,1520,1518,1506,1506,1468,1445,1427,1402,1382,1368,1358,1352,1350,1322,1316,1313,1300,1302,1297,1299,1286,1278,1278,1281,1349,1386,1417,1432,1429,1438,1452,1456,1456,1463,1473,1476,1462,1474,1481,1466,1466,1484,1482,1477,1480,1483,1486,1474,1487,1493,1486,1482,1492,1494,1480,1482,1495,1494,1482,1485,1496,1494,1482,1482,1494…	931.585	4.837	0.00018692462372190484,0.00012855519549371055,0.00007568693933799936,0.000027801383597780426,-0.000015571078731902268,-0.00005485579537474906,-0.00009043802609934852,-0.00012266672090830463,-0.0001518579421425244,-0.00017829796406076742,-0.00020224608029160434,-0.0002239371466900767,-0.0002435838845365005,-0.0002613789666645641,-0.00027749690697709154,-0.00029209577187968726,-0.000305318730416057…	0.00072	0.000040877645481054215,0.0001231963170139527,0.0000797178593979301,0.00013352595966490622,0.000021282702059527857,-0.000012124180200004821,0.0000550896118721251,0.00019948200978769882,0.00009896298026521785,0.0001880030896237651,0.00008748678141375935,0.00010103775090532837,0.0000022186059509032056,0.00006440285673321176,0.0002524217820645514,0.00003280228322417615,0.00006144591624618176,0.00000…	0.000010974073319830208,-0.000061631768308199,-0.0001269129107033661,-0.00018560829191320138,-0.00023838230365633725,-0.0002858323117840291,-0.00032849541805452903,-0.00036685453975899364,-0.0004013438760161468,-0.000432353822610428,-0.0004602353910062456,-0.00048530418155856553,-0.0005078439558938697,-0.0005281098488984058,-0.0005463312566712428,-0.000562714433131796,-0.0005774448246736475,-0.00…	0.00018692462372190484,0.00012855519549371055,0.00007568693933799936,0.000027801383597780426,-0.000015571078731902268,-0.00005485579537474906,-0.00009043802609934852,-0.00012266672090830463,-0.0001518579421425244,-0.00017829796406076742,-0.00020224608029160434,-0.0002239371466900767,-0.0002435838845365005,-0.0002613789666645641,-0.00027749690697709154,-0.00029209577187968726,-0.000305318730416057…	0.171	0.142	0.687	1.385	0.355	0.517	0.128	0.00035885819309589413,0.000020659180817491117,0.00026488760204564603,0.00005822384572608972,0.00020851500566548202,0.000283680093693013,0.00010518424649234176,0.00003944110712338145,0.0002460959235388766,0.000020659180817491117,0.00035885819309589413,0.0001803314512311071,0.00009579176010283066,0.00021790993026321703,0.00026488760204564603,0.00020851500566548202,0.0003306648807633165,0.000105184…	none
4169769	Whole Data Set		1	T1	G1	P3	4/2/2024 15:31	15.52111111	39.72,39.73,39.74	39.06055	1002.55237	39.74	1463,1451,1464,1459,1453,1457,1455,1467,1462,1465,1463,1463,1464,1465,1465,1465,1462,1463,1461,1462,1455,1459,1455,1457,1454,1455,1470,1459,1458,1454,1457,1469,1465,1467,1465,1467,1454,1456,1455,1464,1451,1459,1452,1463,1459,1468,1459,1473,1467,1459,1459,1463,1454,1463,1457,1448,1459,1471,1467,1463,1458,1459,1464,1469,1467,1471,1463,1453,1459,1451,1463,1458,1459,1456,1459,1467,1465,1469,1466,1454…	0.00016648960556635257,0.00019053152188420807,0.00021173709040817016,0.0001932401796239676,0.00022862332012475798,0.00023848368296927182,0.0003617896969000071,0.00024686012910125703,0.00021135140906465474,0.00019852876685765274,0.00025091658912204483,0.0003345000874521033,0.00038405963471677194,0.00041093162281274345,0.000358396763790437,0.00033138997851883667,0.0003469159103588131,0.000376618581…	0.0111	0.00165	0.0005422989319436045,0.0002601144412676492,0.00007727859446789323,-0.00005449272284455657,-0.00021452497766859689,-0.0002924150081562193,-0.00042121752353038657,-0.0004849134068860081,-0.0005938467804476659,-0.0006716441480589927,-0.0006363333369139454,-0.0008215278954773193,-0.0009020936897089915,-0.0008696229354124953,-0.0008682355777792184,-0.0009007539520953648,-0.0009445676098123628,-0.0009…	2469.26	1134	1458	0.541	89.908	47.96094,48.28711,48.44531	39.02246,39.02246,39.06055	108.4037	3.748	36.37	-3.37	-3.37	36.37,36.33,36.37	0.28	139.99	1259,1257,1246,1251,1257,1256,1243,1253,1257,1262,1245,1256,1259,1243,1257,1259,1251,1251,1251,1210,1182,1173,1158,1134,1125,1123,1110,1100,1101,1088,1084,1084,1082,1065,1066,1070,1066,1052,1048,1111,1116,1135,1143,1153,1152,1169,1163,1167,1178,1183,1181,1186,1183,1191,1195,1195,1207,1204,1203,1214,1207,1209,1219,1214,1213,1223,1210,1219,1227,1229,1220,1232,1219,1222,1236,1225,1227,1225,1237,1237…	758.762	3.144	0.000498573495456471,0.00035649191995752163,0.0002266271949269722,0.00010792885738365753,-5.632318440548876e-7,-0.00009972665458953867,-0.0001903635340210001,-0.0002732070229368511,-0.0003489272341665467,-0.00041813666104731947,-0.00048139513182251104,-0.0005392143380371415,-0.0005920619735604621,-0.0006403655177156397,-0.0006845156931179356,-0.0007248696261914897,-0.0007617537359298211,-0.000795…	0.00143	0.00016213012462723542,0.00014071023965500325,0.0001570249150255184,0.0002248019107021882,0.00012962274334894333,0.00014936729053985213,0.000026769096657226887,0.00010138539812794562,0.00013827961037257407,0.00008599154806260529,0.00024467118581463426,0.00015120414308975724,0.0001692341016892769,0.00012208780355644117,0.00019328855966748015,0.00014613979227080185,0.00007327281316377728,0.00014446…	0.0002109464894317597,0.00006393408054661568,-0.00006797505662049894,-0.00018633255174709527,-0.000292530628343526,-0.0003878184802934022,-0.00047331696595549343,-0.0005500317926718727,-0.0006188653467699372,-0.0006806273082130376,-0.0007360441747584522,-0.0007857678076541072,-0.0008303830993959388,-0.0008704148537407168,-0.0009063339589029963,-0.0009385629265507059,-0.000967480861753833,-0.00099…	0.000498573495456471,0.00035649191995752163,0.0002266271949269722,0.00010792885738365753,-5.632318440548876e-7,-0.00009972665458953867,-0.0001903635340210001,-0.0002732070229368511,-0.0003489272341665467,-0.00041813666104731947,-0.00048139513182251104,-0.0005392143380371415,-0.0005920619735604621,-0.0006403655177156397,-0.0006845156931179356,-0.0007248696261914897,-0.0007617537359298211,-0.000795…	0.41	0.142	0.448	3.077	0.366	0.101	0.533	0.002003712921034099,0.001574384304757492,0.0017651446275500986,0.0017651446275500986,0.001574384304757492,0.0014981036306372427,0.0017079077322553406,0.0016888304433480567,0.0018414722240300283,0.00195598877708625,0.0015457774818441094,0.0017365252369761735,0.0017460648242827207,0.0016506783793784569,0.0014981036306372427,0.001355113468814536,0.001469501831697909,0.0015171725431277986,0.00153624…	none
4169852	Whole Data Set		1	T1	G2	P3	4/2/2024 15:38	15.64583333	40.21,40.21,40.21	38.85449	1002.42627	40.21	1359,1363,1357,1363,1369,1368,1363,1370,1363,1373,1369,1369,1369,1368,1363,1370,1370,1366,1369,1369,1370,1369,1371,1369,1367,1373,1368,1366,1367,1370,1367,1371,1370,1369,1371,1371,1370,1371,1371,1368,1371,1369,1367,1370,1369,1367,1371,1371,1370,1369,1371,1371,1370,1371,1371,1369,1371,1373,1371,1369,1379,1371,1371,1369,1371,1367,1373,1370,1371,1371,1371,1371,1372,1371,1371,1369,1371,1371,1371,1363…	0.000103887657995744,0.00006319632486220389,0.00020804104997500383,0.00020669946012547203,0.00023066198352715843,0.00019277112995386543,0.00016331883939990294,0.00017603382810572025,0.00022810479194410212,0.000226762788394346,0.0002479103544882273,0.0002493789652873986,0.00033800074481692626,0.0003197861516810084,0.0002762726340160311,0.0003958200819151703,0.0003213745219384428,0.0003790679658654…	0.0114	0.00134	0.00031599618862753403,0.00016851555117785381,0.00004637357925831282,-0.00011223061669056439,-0.0001416378079909094,-0.00037312096618554645,-0.00043616869083835534,-0.0003897935991297259,-0.0005117409414763468,-0.0006476666839571996,-0.0006714095238627248,-0.000661507126627801,-0.0007441152282697245,-0.0007818616856927153,-0.0008280097372737162,-0.0007928859143409347,-0.0008306233948987175,-0.000…	2446.42	1131	1361	0.538	87.406	49.45605,48.88574,48.9707	39.08789,38.96484,38.85449	88.4358	4.485	36.17	-4.04	-4.04	36.17,36.03,36.11	0.23	124.76	1155,1165,1163,1159,1155,1168,1164,1155,1160,1165,1166,1155,1163,1155,1153,1166,1165,1155,1157,1118,1097,1088,1086,1077,1058,1067,1050,1041,1046,1042,1034,1040,1038,1027,1029,1028,1018,1019,1014,1057,1066,1078,1094,1095,1090,1107,1112,1107,1115,1107,1109,1120,1115,1121,1134,1120,1127,1125,1131,1138,1122,1137,1125,1121,1144,1134,1137,1131,1139,1131,1136,1138,1147,1143,1136,1147,1147,1137,1150,1139…	624.423	3.196	0.00033370804314757476,0.00022165646097119305,0.00011898303321051552,0.0000249028554622614,-0.00006130328412211187,-0.0001402944029731646,-0.00021267436207380566,-0.0002789964822768248,-0.00033976777425983955,-0.00039545281445426783,-0.0004464772965785209,-0.0004932312859257122,-0.000536072201283837,-0.0005753275472842156,-0.0006112974180661012,-0.000644256791397139,-0.0006744576307874711,-0.0007…	0.00081	0.000005287308963529586,0.00009211058246318,0.000029902332047399253,0.000012585461486678626,0.000054518605839402357,0.00011620910903049135,0.00006477115585832979,0.000033089039791066724,0.00007322826219411074,0.00011516686582506812,0.00007091170806826397,0.00009668826928746962,0.00016018003468491816,0.00015542948968649438,0.000028573191578066683,0.00007409837839952896,0.00008730514040235034,0.000…	-0.000051757327253700415,-0.00012050693858019343,-0.00018343771453036342,-0.0002410421501813962,-0.0002937710567707802,-0.0003420370897366313,-0.0003862179781514435,-0.00042665948082275495,-0.00046367809219511865,-0.0004975635192297134,-0.0005285809486456111,-0.0005569731222660878,-0.0005829622367115975,-0.0006067516823063748,-0.0006285276348073132,-0.000648460512411961,-0.0006667063094481525,-0.…	0.00033370804314757476,0.00022165646097119305,0.00011898303321051552,0.0000249028554622614,-0.00006130328412211187,-0.0001402944029731646,-0.00021267436207380566,-0.0002789964822768248,-0.00033976777425983955,-0.00039545281445426783,-0.0004464772965785209,-0.0004932312859257122,-0.000536072201283837,-0.0005753275472842156,-0.0006112974180661012,-0.000644256791397139,-0.0006744576307874711,-0.0007…	0.444	0.133	0.424	2.003	0.461	0.001	0.537	0.0013327899462731766,0.001051439539790657,0.0012925858700656323,0.000900791050598935,0.0009811304083461822,0.001262435255168682,0.0010916212974491754,0.0011016673177802574,0.0011318067731449118,0.0010916212974491754,0.0009309165681598427,0.0009811304083461822,0.001031350055010289,0.0009309165681598427,0.0009309165681598427,0.001192091959513758,0.001192091959513758,0.001202140304209441,0.00102130…	none
4169910	Whole Data Set		1	T1	G3	P3	4/2/2024 15:43	15.71861111	40.55,40.55,40.55	37.74805	1002.38086	40.55	1362,1351,1348,1353,1353,1349,1349,1355,1353,1351,1354,1355,1359,1355,1358,1355,1360,1366,1361,1359,1365,1354,1363,1347,1358,1351,1355,1355,1355,1354,1363,1365,1361,1363,1360,1361,1357,1363,1363,1362,1362,1366,1364,1363,1363,1362,1360,1355,1355,1355,1353,1355,1359,1363,1367,1366,1363,1366,1363,1362,1363,1363,1363,1363,1363,1363,1366,1363,1363,1362,1363,1365,1361,1363,1363,1365,1359,1363,1360,1365…	0.00011678634139445432,0.00005488588926431226,0.0000820929660622795,0.0000855388831748807,0.00011571565495530933,0.0002112449174494096,0.00022657090529904005,0.00017654355702326492,0.0001591953971312809,0.0001953115124051736,0.0002462812781037853,0.00029725412630446916,0.0003125780868503492,0.00027739942175937537,0.000322429098875587,0.0002278464416815853,0.0002698995732435127,0.00019612232606038…	0.0101	0.00128	0.0004648692539426363,0.000192073635349579,0.00009457333398925259,-0.00009785843031979142,-0.00019527989053088747,-0.0002719139766923621,-0.00034853018603894716,-0.0004725590340433683,-0.00042760364054065923,-0.0004775058709609641,-0.0005392538406814196,-0.0006098785256623672,-0.0006656754361344048,-0.0006977650311148051,-0.0006646837465199764,-0.000714543502344219,-0.0007880860212380401,-0.00077…	2301.3	1021	1350.67	0.556	98.874	52.62598,52.83203,53.02637	37.67383,37.71191,37.74805	213.8558	3.384	36.47	-4.08	-4.08	36.47,36.47,36.43	0.45	133.1	1161,1165,1163,1161,1167,1167,1157,1155,1167,1162,1161,1166,1168,1161,1158,1167,1168,1159,1159,1118,1094,1090,1060,1057,1054,1041,1030,1034,1028,1016,1014,1013,1001,1012,1012,998,1001,1008,996,1049,1059,1083,1087,1088,1097,1110,1102,1106,1107,1118,1107,1112,1129,1115,1128,1131,1121,1127,1136,1121,1129,1143,1129,1137,1141,1138,1134,1146,1134,1139,1147,1135,1139,1139,1143,1147,1141,1140,1150,1141,1…	716.172	2.892	0.00040926483815036325,0.00028860614717101437,0.00017930664896089387,0.00008029695299934219,-0.000009391655410858051,-0.00009063669308557196,-0.00016423306461780087,-0.0002309008397549852,-0.000291292298589281,-0.000345998313491228,-0.0003955541302278903,-0.00044044460482815697,-0.0004811089474328936,-0.0005179450195439599,-0.000551313226716541,-0.0005815400447810488,-0.0006089212140952821,-0.000…	0.00064	0.0000846861536199665,0.00006019810845132844,0.00009134261213750391,0.00006685419706689437,0.00009636283224793886,0.000029333945197040735,0.00011611052945070014,0.00005071476759720201,0.00010640343884988642,0.00005900689724987688,0.0000901512837483996,0.00010984306196131889,0.00009353516055745708,0.00012795489681166825,0.00015910420352979238,0.00006097683020280843,0.000026673647736292355,0.000008…	0.0000788850594494277,-0.00004341444471807018,-0.00014216698695411343,-0.00022190618675271059,-0.0002862927821815412,-0.00033828269029934034,-0.00038026271002386346,-0.0004141600974183222,-0.0004415310438759483,-0.00046363211913783416,-0.0004814779590136215,-0.0004958878461842002,-0.0005075233225593149,-0.0005169185599316294,-0.0005245048832102295,-0.0005306305720679717,-0.000535576850074304,-0.0…	0.00040926483815036325,0.00028860614717101437,0.00017930664896089387,0.00008029695299934219,-0.000009391655410858051,-0.00009063669308557196,-0.00016423306461780087,-0.0002309008397549852,-0.000291292298589281,-0.000345998313491228,-0.0003955541302278903,-0.00044044460482815697,-0.0004811089474328936,-0.0005179450195439599,-0.000551313226716541,-0.0005815400447810488,-0.0006089212140952821,-0.000…	0.413	0.151	0.436	1.79	0.383	0.141	0.476	0.0010839766568162181,0.0008406567494027361,0.0008947160601115062,0.0007595803983001286,0.0010028548730048336,0.0006785191801271585,0.0006875252350168852,0.0008947160601115062,0.0009127373258058397,0.0010569343785416063,0.0010569343785416063,0.0008766955421876384,0.0008226384744176986,0.0009127373258058397,0.0007866041669521256,0.0007866041669521256,0.0006785191801271585,0.0008496661672355193,0.0…	none
4169976	Whole Data Set		1	T2	G1	P3	4/2/2024 15:48	15.81555556	41.03,41.04,41.04	36.87402	1002.36267	41.04	1315,1315,1323,1323,1325,1321,1317,1314,1320,1321,1325,1323,1325,1325,1323,1327,1318,1313,1317,1326,1329,1327,1327,1323,1333,1320,1318,1321,1321,1328,1327,1318,1317,1311,1322,1321,1329,1330,1325,1319,1329,1325,1328,1330,1318,1319,1323,1323,1329,1327,1327,1328,1327,1321,1312,1323,1329,1331,1319,1321,1319,1327,1326,1327,1328,1327,1315,1317,1320,1326,1327,1329,1326,1317,1315,1322,1319,1333,1325,1326…	0.00009173532575019372,0.000032051275994555804,0.0000264851335264198,0.00016523184647132533,0.0001456290852292913,0.00017614094417537618,0.00018059290052896082,0.00023716668142303806,0.0001995191421532205,0.00020597502010566378,0.0002124306829017845,0.00027301194163158345,0.00019527466010662607,0.00019170827577230242,0.0001260148491797955,0.0003208819584259018,0.0002832324020688468,0.000279663519…	0.0154	0.0014	0.0004493853654211477,0.00025937724588182475,0.000159619865893872,-0.0000162255590397225,0.000010258961311316827,-0.0001454926272121247,-0.00019309116000812513,-0.0002867175332891949,-0.00036831334414258476,-0.0004378862364991763,-0.00048144035469740423,-0.0005449889511301404,-0.0005105284654288985,-0.000514070360050184,-0.000555610959941528,-0.0007430929888885264,-0.0007146438881981082,-0.000692…	1819.65	999	1320.33	0.451	64.952	48.60547,49.30762,49.8623	36.7002,36.7998,36.87402	57.659	3.521	36.07	-4.97	-4.97	36.07,36.17,36.21	0.23	74.65	1137,1147,1142,1135,1147,1143,1139,1147,1143,1139,1150,1139,1139,1147,1147,1141,1135,1147,1141,1106,1091,1074,1076,1050,1053,1045,1033,1020,1022,1014,1002,1005,998,990,990,986,973,978,980,1005,1027,1033,1039,1059,1050,1062,1078,1071,1069,1083,1075,1082,1094,1086,1096,1101,1090,1096,1093,1105,1109,1099,1103,1098,1105,1103,1105,1113,1115,1118,1109,1115,1115,1123,1112,1117,1126,1112,1123,1125,1119,1…	605.401	4.941	0.00040985031318134784,0.00032162210526915573,0.0002389423620799446,0.00016146215370217384,0.00008885449360670605,0.00002081295867904006,-0.000042949603965528656,-0.00010270228884138731,-0.00015869726774109098,-0.00021117085396558282,-0.0002603444996274755,-0.0003064257302362719,-0.00034960902050971737,-0.0003900766151074342,-0.0004279992977505437,-0.00046353711197316466,-0.0004968400365475417,-0…	0.0014	0.000025887277921561685,0.00003590675694817429,0.0000021943001394963724,0.00006844229362501291,0.00008314883050352135,-0.000014602290181046462,0.000020404954621387767,0.00012570894722488608,0.00010761089150296753,0.00003172048769986918,0.00009797224941629539,0.0000033421675680854347,0.00005084581937600631,0.00008273377083704838,0.00005214207177231873,0.0002230744975900144,0.00021122242041073493,0…	0.00009981123281448514,0.00002116387124861496,-0.000053077019151491055,-0.00012315832509313118,-0.00018931310066245448,-0.00025176134234151265,-0.000310710720602489,-0.0003663572705120125,-0.0004188860436421428,-0.0004684717234559509,-0.0005152792062141417,-0.0005594641493345186,-0.0006011734890278455,-0.0006405459289314982,-0.0006777124013658426,-0.0007127965027472438,-0.0007459149046056622,-0.0…	0.00040985031318134784,0.00032162210526915573,0.0002389423620799446,0.00016146215370217384,0.00008885449360670605,0.00002081295867904006,-0.000042949603965528656,-0.00010270228884138731,-0.00015869726774109098,-0.00021117085396558282,-0.0002603444996274755,-0.0003064257302362719,-0.00034960902050971737,-0.0003900766151074342,-0.0004279992977505437,-0.00046353711197316466,-0.0004968400365475417,-0…	0.274	0.122	0.603	1.573	0.327	-0.224	0.897	0.0014487313826774331,0.0014756718920935616,0.0014217925443533097,0.0014936331601911718,0.0015565034489674594,0.0016014163710115735,0.0014128133028966081,0.0012691706822496155,0.0012691706822496155,0.0012691706822496155,0.0012871234118583673,0.0015924334150185337,0.0012422429792429167,0.001296100054967011,0.001305076883622051,0.0014217925443533097,0.0015744680604241285,0.0014846524332885502,0.001…	none
4170024	Whole Data Set		1	T2	G2	P3	4/2/2024 15:54	15.90722222	41.33,41.33,41.33	37.35352	1002.30859	41.33	1509,1518,1511,1517,1519,1515,1515,1523,1522,1512,1514,1523,1521,1522,1515,1523,1512,1513,1513,1519,1521,1520,1515,1523,1518,1517,1522,1523,1523,1514,1507,1523,1518,1519,1516,1521,1523,1518,1511,1516,1511,1515,1529,1523,1515,1514,1523,1519,1515,1513,1523,1523,1511,1515,1521,1510,1513,1523,1524,1513,1517,1519,1512,1519,1523,1522,1525,1514,1523,1523,1515,1510,1522,1519,1513,1517,1518,1517,1517,1527…	0.00012086217264687151,0.00006212261404383661,0.00006805374058907258,0.00018392603120213213,0.00010578090175310432,0.00027663835375276336,0.00022758364031684862,0.0001365028754428928,0.00018123213342250007,0.0002324309727497486,0.00021572262105016798,0.00016345042211109723,0.00021464328917011132,0.00036286013084131934,0.00030733660130513347,0.00033589931925156026,0.0003159531191696543,0.000428603…	0.0106	0.00136	0.00037522155175766025,0.00022918335960810237,0.0000767396793704132,0.00004712328977144694,-0.0001601473156108965,-0.00029628869414204177,-0.00035491812233746163,-0.0004264453949847784,-0.00055603180335157,-0.0005984852319804693,-0.000640932089611087,-0.0006607971339446178,-0.0006484101471935234,-0.0007424393915943598,-0.0008428899500522986,-0.0008240569934677204,-0.0007568678032938169,-0.0007638…	2429.23	1117	1515.33	0.54	94.697	48.82617,48.03809,47.65039	37.44043,37.44043,37.35352	94.9348	4.179	36.21	-5.12	-5.12	36.21,36.21,36.17	0.34	96.12	1318,1319,1311,1310,1323,1310,1313,1320,1311,1309,1321,1323,1311,1319,1323,1307,1321,1313,1309,1272,1268,1238,1238,1230,1206,1197,1190,1182,1169,1168,1164,1154,1152,1144,1149,1146,1134,1133,1134,1166,1191,1189,1207,1218,1219,1224,1242,1231,1239,1255,1241,1253,1259,1251,1261,1263,1262,1274,1261,1275,1278,1271,1278,1281,1275,1289,1277,1280,1282,1290,1289,1281,1299,1283,1284,1295,1283,1288,1285,1301…	568.103	3.154	0.00041469841627113054,0.0002919363765739258,0.00018026608015074823,0.00007868537056007687,-0.000013717362229685704,-0.00009777136285068827,-0.000174230952378957,-0.00024378229779547231,-0.0003070495698157976,-0.0003646005443501217,-0.00041695169786257896,-0.00046457284235684417,-0.0005078913415834961,-0.0005472959463064132,-0.0005831402830468238,-0.0006157460276138473,-0.0006454057919015599,-0.0…	0.00107	0.00007662338246564111,0.00006188869725218626,0.00015010804724171554,0.00014865649347701586,0.00014886567393816982,0.00021717016973241235,0.000160909308209345,0.0001710832563264528,0.00016963162584707499,0.00018644919699029348,0.00012687114080765134,0.00018022412391119921,0.00017711162532957746,0.00014410541975379883,0.00010944117866093576,0.0000399119167010305,0.00016466188404641507,0.0003093831…	0.00010105741047313572,0.000004335483046927929,-0.00008362655600635874,-0.00016362207016021985,-0.0002363725697349737,-0.00030253421947693936,-0.00036270375676074427,-0.0004174238737932979,-0.0004671881123636067,-0.0005124453152860588,-0.0005536036746864587,-0.000591034413643861,-0.0006250751343943479,-0.0006560328632954886,-0.0006841868200151864,-0.0007097909359212926,-0.0007330761443863126,-0.0…	0.00041469841627113054,0.0002919363765739258,0.00018026608015074823,0.00007868537056007687,-0.000013717362229685704,-0.00009777136285068827,-0.000174230952378957,-0.00024378229779547231,-0.0003070495698157976,-0.0003646005443501217,-0.00041695169786257896,-0.00046457284235684417,-0.0005078913415834961,-0.0005472959463064132,-0.0005831402830468238,-0.0006157460276138473,-0.0006454057919015599,-0.0…	0.376	0.15	0.474	2.91	0.273	0.185	0.543	0.001466750034212398,0.0016574830294454372,0.0015030736709845563,0.0015938960565895204,0.0017210793137141754,0.0015030736709845563,0.0015938960565895204,0.0014304294352322298,0.0017574242292659051,0.0017937721866786275,0.0016847374395142685,0.001466750034212398,0.0014304294352322298,0.0015938960565895204,0.001466750034212398,0.0015394003460567122,0.001457669599694292,0.0016483986061573996,0.00158…	none
4170043	Whole Data Set		1	T2	G3	P3	4/2/2024 16:00	16.0025	41.44,41.44,41.44	37.3252	1002.28406	41.44	1521,1513,1523,1521,1510,1514,1519,1523,1507,1517,1519,1513,1513,1522,1509,1523,1517,1511,1509,1521,1517,1515,1519,1515,1513,1515,1521,1521,1515,1519,1523,1524,1511,1515,1522,1521,1519,1515,1513,1509,1527,1523,1514,1512,1523,1521,1523,1514,1523,1521,1519,1510,1521,1510,1511,1521,1521,1514,1517,1521,1514,1518,1522,1515,1519,1520,1522,1518,1510,1515,1511,1515,1519,1524,1515,1513,1528,1513,1511,1525…	0.000111264564644339,0.000023159317462393487,0.000033498639630408254,0.0001844777691269211,0.00019950438144405056,0.00011607667577594507,0.0001639177253532766,0.00020238432941698813,0.00017052745747406039,0.00022540124523718515,0.00021229589505586662,0.00023904007458681507,0.0001696825611757991,0.0002503336798569994,0.00024191623350100402,0.00031085257576868926,0.00026258431210168234,0.0002494794…	0.0133	0.0012	0.00038595915444192725,0.00019238510492054677,0.000010619153233290902,0.000053743289832464164,-0.00006707296666499809,-0.000222960195911061,-0.00028518142203516205,-0.0003520698252743876,-0.0003651340474897261,-0.00040861046658899206,-0.0004380451442363675,-0.00043239039505721063,-0.0005834276214498372,-0.0005730943829451652,-0.0006188755247528367,-0.000629583474711724,-0.0007337877336504605,-0.0…	2740.68	1151	1519	0.58	75.375	47.02051,48.28125,49.40723	37.34961,37.36328,37.3252	126.3177	5.122	37.25	-4.19	-4.19	37.25,37.29,37.25	0.16	96.06	1301,1305,1307,1313,1303,1313,1304,1305,1310,1310,1304,1307,1312,1303,1311,1310,1304,1307,1307,1259,1246,1225,1208,1204,1186,1182,1182,1164,1162,1166,1146,1148,1141,1138,1142,1144,1133,1140,1131,1177,1187,1203,1221,1214,1233,1236,1233,1243,1243,1243,1255,1250,1251,1253,1265,1266,1259,1270,1259,1264,1266,1274,1277,1271,1281,1282,1273,1286,1271,1273,1287,1274,1280,1283,1281,1288,1282,1282,1275,1287…	478.621	2.533	0.00034017128312000303,0.0002527253815460185,0.0001716284229516474,0.00009641944717485957,0.000026670961714566938,-0.00003801348816337077,-0.00009800157289953891,-0.00015363426850264496,-0.00020522779467838299,-0.00025307541224192827,-0.0002974490900306716,-0.0003386010507920238,-0.0003767652048332173,-0.00041215847958205525,-0.00044498205261591885,-0.00047542249516764254,-0.0005036528326080184,-…	0.00064	0.000025089689114151518,0.00008424887487331619,0.00003558983559701245,0.000049007797084648055,0.00019150175822735664,0.000119956359423897,0.000014119237386371638,0.0001811117656985081,0.00012100499424670227,0.0000037339325336106384,-0.00001715018258584564,0.00003220167981816691,0.0000995300016824683,0.00007374025608397546,0.00009859533626112738,0.00014632617210984965,0.00010092817300627929,0.0000…	0.00004766031265677996,-0.00002854571600009227,-0.0000957087409842063,-0.00015490185213985405,-0.00020707080088975963,-0.0002530491108744106,-0.0002935713954843431,-0.0003292850950647875,-0.0003607608213225712,-0.0003885014742119016,-0.00041295027696306965,-0.00043449785763286083,-0.00045348849032136645,-0.0004702255957735506,-0.0004849765892508287,-0.0004979771531289937,-0.0005094350024874514,-0…	0.00034017128312000303,0.0002527253815460185,0.0001716284229516474,0.00009641944717485957,0.000026670961714566938,-0.00003801348816337077,-0.00009800157289953891,-0.00015363426850264496,-0.00020522779467838299,-0.00025307541224192827,-0.0002974490900306716,-0.0003386010507920238,-0.0003767652048332173,-0.00041215847958205525,-0.00044498205261591885,-0.00047542249516764254,-0.0005036528326080184,-…	0.446	0.157	0.397	1.796	0.38	0.167	0.453	0.0008833963161900178,0.0006614541959565416,0.0007169290936608172,0.0007539162959233311,0.0008094030063479771,0.0008833963161900178,0.0008094030063479771,0.0008094030063479771,0.0008094030063479771,0.0005967424367699702,0.0009203976991515923,0.0007354223010347273,0.0007724110783936797,0.0008833963161900178,0.0008094030063479771,0.0011424722233401505,0.0007169290936608172,0.000994409923841861,0.00…	none
4170060	Whole Data Set		1	T3	G1	P3	4/2/2024 16:04	16.07916667	41.51,41.51,41.51	37.18359	1002.27112	41.51	1475,1483,1473,1478,1487,1483,1474,1475,1483,1475,1478,1473,1479,1489,1478,1486,1487,1474,1479,1487,1480,1487,1486,1475,1483,1487,1478,1479,1487,1479,1479,1479,1479,1491,1487,1483,1481,1483,1483,1481,1475,1475,1488,1481,1479,1490,1479,1489,1486,1478,1491,1485,1481,1479,1483,1481,1487,1489,1479,1487,1487,1475,1481,1489,1479,1479,1489,1482,1485,1489,1483,1479,1488,1487,1478,1487,1487,1482,1479,1480…	0.00008201339386040417,0.00004699378473264721,0.00017381249703040465,0.00012907413520774294,0.00013936513921259248,0.00010110774476022394,0.00019555016918658,0.00019936529307428482,0.0003100053241585861,0.000310579325350182,0.00034028980857884973,0.00021785962992851028,0.00021520066812204304,0.00021254192779934794,0.0003684777743983286,0.0003172591102549032,0.0003825691804595494,0.000389614239418…	0.0133	0.00156	0.0004981485992009028,0.0003142280001187477,0.0001271650111945126,0.00008570172993542474,-0.00006568108423682185,-0.00016206087725610142,-0.0001840914552054558,-0.0002222754643074617,-0.0004348803038225557,-0.000469800572157967,-0.0006047939793521452,-0.0007010111784917561,-0.0007713885395978113,-0.0007126964057704449,-0.0008056484515220973,-0.0008082593874106294,-0.0007786119724133877,-0.0007650…	2671.79	1159	1478	0.566	74.984	50.89648,50.83594,50.16992	37.1709,37.1709,37.18359	82.773	5.014	37.25	-4.26	-4.26	37.25,37.25,37.25	0.22	93.94	1280,1279,1269,1280,1280,1274,1273,1281,1272,1271,1278,1281,1273,1273,1279,1270,1271,1267,1271,1240,1222,1217,1206,1189,1188,1168,1164,1168,1146,1155,1150,1138,1136,1128,1126,1133,1118,1114,1126,1142,1167,1169,1181,1183,1179,1198,1191,1207,1207,1203,1219,1209,1219,1227,1215,1227,1233,1225,1234,1227,1231,1239,1229,1229,1243,1237,1243,1246,1240,1248,1248,1243,1250,1241,1243,1241,1254,1253,1243,1254…	467.016	2.739	0.0004996028413583658,0.00038680927143001204,0.00028216411375340156,0.00018507871223522542,0.00009500693636697389,0.00001144210909949199,-0.00006608584334654691,-0.00013801303576730154,-0.00020474407723435344,-0.0002666543471254449,-0.00032409210673062477,-0.0003773804583121306,-0.00042681916263823247,-0.0004726863252151283,-0.0005152399607023888,-0.00055471944431219,-0.0005913468583568294,-0.000…	0.00101	0.00013871325070027168,0.00012057559299039945,0.00013492387303857116,0.0001099475560839018,0.00013626394352924884,0.00018481122144660563,0.00015128268395145434,0.00009040207476374464,0.00006371906481711523,0.000025072116564469987,0.0001368645289910188,0.00009308219093569293,0.00006810869141713473,0.00008245507560115703,0.0001361250584830068,0.00005644283650021932,0.00014601409033818222,0.00011761…	0.00010732850389882399,0.000027482730222379314,-0.00004602010359600528,-0.00011368388003113689,-0.00017597245318705097,-0.00023331282864657427,-0.00028609809071397,-0.0003346900971177388,-0.00037942195964650984,-0.00042060032772347984,-0.0004585074905739379,-0.0004934033123968234,-0.0005255270138064597,-0.0005550988117567434,-0.0005823214291899286,-0.0006073814847590711,-0.000630450772151067,-0.0…	0.0004996028413583658,0.00038680927143001204,0.00028216411375340156,0.00018507871223522542,0.00009500693636697389,0.00001144210909949199,-0.00006608584334654691,-0.00013801303576730154,-0.00020474407723435344,-0.0002666543471254449,-0.00032409210673062477,-0.0003773804583121306,-0.00042681916263823247,-0.0004726863252151283,-0.0005152399607023888,-0.00055471944431219,-0.0005913468583568294,-0.000…	0.447	0.148	0.405	2.661	0.364	0.152	0.484	0.001168420390751772,0.001299689504118873,0.001374718244133645,0.0011028007100129938,0.0012059218031968265,0.001374718244133645,0.0014497599483577785,0.0012246737238346022,0.0014685224005965727,0.0012434264541757748,0.001374718244133645,0.0012621799942902111,0.0012246737238346022,0.001318445473972887,0.0012246737238346022,0.0010746810245551078,0.0010840540507433467,0.0015998822673597218,0.0010371…	none
4170121	Whole Data Set		1	T3	G2	P3	4/2/2024 16:11	16.19027778	41.33,41.33,41.33	37.53906	1002.24243	41.33	1469,1474,1465,1477,1479,1470,1479,1473,1471,1481,1467,1471,1471,1479,1475,1474,1479,1473,1469,1480,1472,1474,1479,1472,1482,1480,1473,1474,1477,1470,1475,1483,1471,1479,1469,1483,1485,1471,1479,1483,1475,1482,1483,1471,1482,1475,1481,1481,1469,1481,1475,1475,1469,1483,1483,1470,1483,1483,1476,1483,1469,1474,1481,1471,1479,1475,1477,1473,1483,1483,1475,1483,1480,1470,1485,1483,1471,1483,1483,1471…	0.00008656483303732566,0.00003642994411022966,0.00009681839571230423,0.0000726889235475331,0.00020460223213646146,0.00026500210230511026,0.00022785435098138316,0.0001744577512985724,0.00016657854911188296,0.00017495289652053373,0.00016382375638657857,0.0003249928199685952,0.0002683390835347018,0.00027996172314557804,0.00022982020966761003,0.0002089389188651907,0.0003245795470030608,0.000235432398…	0.018	0.0016	0.0003970669434098953,0.0003306672950740308,0.00012456102057769444,0.000012744426980538823,-0.000030845145058775484,-0.0001685798247581201,-0.00021214201414436918,-0.00019078377071202586,-0.00041280362105870793,-0.0004952510370474889,-0.0005225482162255024,-0.0005011975345330631,-0.0005706468640180168,-0.0006724978724909194,-0.0007419092049503081,-0.0007140825685372948,-0.0007705190033485086,-0.0…	2414.58	1166	1472	0.517	55.504	53.42188,53.3623,52.55371	37.2793,37.40332,37.53906	61.2869	2.934	36.83	-4.5	-4.5	36.83,36.83,36.83	0.2	83.84	1281,1283,1274,1283,1277,1268,1283,1275,1275,1270,1275,1273,1282,1275,1274,1279,1272,1271,1267,1245,1227,1222,1203,1190,1192,1184,1168,1174,1155,1155,1148,1144,1145,1142,1126,1132,1134,1118,1125,1147,1163,1175,1177,1190,1187,1194,1198,1207,1202,1209,1222,1209,1225,1229,1219,1234,1237,1229,1239,1227,1239,1241,1233,1243,1233,1243,1250,1236,1249,1246,1243,1243,1242,1255,1243,1251,1255,1244,1255,1243…	477.734	3.557	0.00040598207269484975,0.00031956212943235374,0.00023780815912149544,0.0001604682372323171,0.00008730404110727889,0.000018090115570949415,-0.00004738682180920528,-0.00010932853795178154,-0.0001679259060053829,-0.00022335949352345617,-0.00027580011888248327,-0.0003254093776581164,-0.0003723401405812958,-0.00041673702460878835,-0.00045873683855975837,-0.0004984690046915925,-0.0005360559575140634,-0…	0.00103	0.00010659934677527043,0.00009491944718419086,0.00016062811166634366,0.00013454826292377822,0.00013546586240521257,0.00017238043312615696,0.00006891502537492163,0.00007883016569973506,0.00010674151590538035,0.00010765910569319349,0.00006718694988213762,0.0000465114527275274,0.00007442055828566108,0.00014012463727297315,0.00012124531790394137,0.00020675595853717705,0.00015727568363647904,0.0001797…	0.000009668620110966919,-0.000051853568434995505,-0.00010971847182890502,-0.00016414350325126678,-0.0002153331514074382,-0.0002634797488437785,-0.0003087641945900134,-0.00035135663384296633,-0.0003914170972453987,-0.00042909610216189636,-0.0004645352182109442,-0.000497867599178043,-0.0005292184833083953,-0.0005587056638588918,-0.00058643993167738,-0.0006125254914720983,-0.0006370603533353063,-0.0…	0.00040598207269484975,0.00031956212943235374,0.00023780815912149544,0.0001604682372323171,0.00008730404110727889,0.000018090115570949415,-0.00004738682180920528,-0.00010932853795178154,-0.0001679259060053829,-0.00022335949352345617,-0.00027580011888248327,-0.0003254093776581164,-0.0003723401405812958,-0.00041673702460878835,-0.00045873683855975837,-0.0004984690046915925,-0.0005360559575140634,-0…	0.39	0.134	0.476	2.624	0.379	0.117	0.504	0.0014254430181932893,0.0012073639804265318,0.0014948547741107396,0.0014056131254039698,0.0014452738164571642,0.001306477240682199,0.00125691778314149,0.0014452738164571642,0.001247006570253797,0.001009205292023779,0.001524606065912286,0.001643631618395053,0.0012271848230160703,0.0011280896548995362,0.001306477240682199,0.0013362156300598504,0.0011280896548995362,0.0013659560559182978,0.001048829…	none
4170198	Whole Data Set		1	T3	G3	P3	4/2/2024 16:16	16.28083333	41.18,41.18,41.18	38.23145	1002.25732	41.18	1453,1457,1449,1459,1455,1456,1459,1451,1457,1451,1450,1459,1455,1457,1458,1453,1451,1460,1465,1455,1450,1457,1451,1461,1451,1458,1463,1454,1455,1455,1459,1455,1460,1455,1464,1457,1458,1461,1457,1460,1461,1459,1461,1455,1463,1451,1463,1461,1457,1465,1451,1464,1455,1457,1463,1456,1465,1458,1467,1450,1462,1464,1458,1463,1455,1465,1463,1458,1454,1464,1464,1458,1463,1451,1463,1455,1462,1464,1453,1465…	0.00003131263244085388,0.000045034706874753694,0.00011485416898226183,0.00007577722637185867,0.00011589627286601211,0.00019231894244701236,0.00018953735873250506,0.00019005609115429825,0.0002961887463686526,0.00028350145646626954,0.0001619146029049039,0.00010964518468942007,0.0001464568565216285,0.0002393637347285403,0.00024648045652697246,0.00019750413866112342,0.0002904115222752376,0.0003404277…	0.0249	0.00167	0.0003188706128570592,0.00023030353719965467,0.00022422307200405057,0.0000829181976767808,0.000017493813563353526,-0.0000512130263411619,-0.0001627479797513372,-0.0001951714011496708,-0.0003395983386757531,-0.00044445360357922396,-0.00037146553207341427,-0.0004203280273257713,-0.0005580711331881111,-0.0005081509998863078,-0.0005997785992039092,-0.0006354384166571345,-0.0007796687330998148,-0.0006…	2396.89	1079	1455	0.55	40.206	49.75488,49.16211,49.53711	38.46582,38.3418,38.23145	93.4279	2.693	36.43	-4.75	-4.75	36.43,36.47,36.47	0.21	83.07	1265,1250,1254,1265,1254,1255,1265,1250,1251,1248,1255,1264,1251,1251,1254,1255,1251,1259,1262,1224,1200,1194,1172,1163,1150,1146,1146,1126,1122,1114,1118,1116,1100,1108,1092,1098,1101,1085,1094,1123,1151,1150,1163,1169,1179,1187,1183,1198,1184,1201,1201,1195,1213,1200,1205,1206,1217,1219,1211,1222,1214,1223,1225,1214,1230,1215,1227,1230,1223,1233,1219,1226,1227,1235,1221,1228,1237,1227,1238,1240…	469.699	2.995	0.00035363121155418116,0.0002876290163441647,0.00022422785583232972,0.00016332522764766176,0.00010482266886393892,0.00004862559681205361,-0.000005356843834345261,-0.00005721192794711622,-0.00010702349104327194,-0.00015487206482412558,-0.00020083500737307146,-0.0002449866282224901,-0.00028739830849198035,-0.00032813861629214444,-0.0003672734175805077,-0.0004048659826487944,-0.00044097708841371824,…	0.00061	0.00012121835763260603,-0.00006143695668963977,0.00005905539487894471,0.000008590068708509455,0.00004801414112130229,0.00009801835821786503,0.00012334685196758747,0.00009578989605123289,0.000011832890026093254,0.00008651042228067639,0.00005366812325680368,0.00010896099458416593,0.000039102051212852074,0.00005561379861362257,0.00006155021386469064,0.0000657240443377138,0.00013688410736779235,0.000…	-0.0000035898758607581837,-0.00005836690055649289,-0.00010825801695197126,-0.000153699030022931,-0.00019508687255078978,-0.0002327830723788157,-0.0002671169104018527,-0.00029838829687502523,-0.00032687039116632973,-0.0003528119878369703,-0.0003764396898921396,-0.00039795988818585833,-0.00041756056427021116,-0.0004354129324370909,-0.00045167293529588205,-0.0004664826059511401,-0.000479971308679050…	0.00035363121155418116,0.0002876290163441647,0.00022422785583232972,0.00016332522764766176,0.00010482266886393892,0.00004862559681205361,-0.000005356843834345261,-0.00005721192794711622,-0.00010702349104327194,-0.00015487206482412558,-0.00020083500737307146,-0.0002449866282224901,-0.00028739830849198035,-0.00032813861629214444,-0.0003672734175805077,-0.0004048659826487944,-0.00044097708841371824,…	0.393	0.152	0.455	1.442	0.397	0.071	0.533	0.0005413215396922738,0.001005849062618039,0.0006670820240428962,0.0006670820240428962,0.0008993509446918931,0.0007444911959882744,0.0007928789359359349,0.0007057848853275769,0.0006090341983512487,0.000976801531295089,0.0008219141678975302,0.0008219141678975302,0.0005316491645089251,0.0008315930099412101,0.0007057848853275769,0.0008993509446918931,0.0007444911959882744,0.0006283826115194584,0.000…	none
4170270	Whole Data Set		1	T4	G1	P3	4/2/2024 16:22	16.36833333	41.06,41.06,41.06	35.94824	1002.19812	41.06	1386,1379,1390,1382,1391,1394,1384,1383,1390,1383,1392,1379,1381,1379,1389,1384,1389,1377,1389,1395,1390,1387,1381,1393,1379,1389,1379,1384,1382,1390,1378,1391,1383,1390,1394,1383,1379,1389,1382,1393,1379,1387,1387,1385,1386,1382,1397,1379,1386,1390,1387,1383,1379,1393,1381,1388,1382,1390,1386,1389,1379,1387,1382,1392,1391,1383,1391,1381,1387,1383,1385,1387,1389,1390,1384,1382,1393,1382,1381,1382…	0.000020095039211838773,0.00004583493815602864,0.00010776464137521676,0.00015522134507007439,0.00015200734806322623,0.00017050896487813425,0.000121454035757892,0.00012547903230835126,0.00015604130357584,0.00017695324142160464,0.0001568516999518918,0.00026461978355764423,0.0002614023419866591,0.0002268203726007769,0.00019224333373905496,0.0002686397141820304,0.00027748555334392114,0.00032010891253…	0.013	0.00145	0.0005300473789158757,0.0003410095745754782,0.0001448315061073937,0.000059641540004526636,0.000049200925292985654,-0.0000841635703625119,-0.00009459554719377594,-0.0002736715716415771,-0.00044784714191113884,-0.0004606655284401664,-0.0004566305282031712,-0.0005512900092439986,-0.0005761344974622618,-0.0006611337574726978,-0.0006234082511863527,-0.0007300424604184512,-0.0007572733690979953,-0.0007…	2639.39	1119	1383.67	0.576	76.66	50.62012,50.89746,51.26074	36.03516,35.94824,35.94824	72.1179	3.461	36.25	-4.81	-4.81	36.25,36.25,36.25	0.33	95.6	1187,1192,1194,1187,1187,1190,1193,1181,1185,1183,1185,1191,1179,1183,1191,1181,1183,1195,1179,1149,1145,1120,1116,1113,1094,1088,1094,1077,1078,1072,1057,1068,1052,1058,1054,1042,1046,1035,1038,1062,1088,1083,1091,1107,1100,1115,1111,1115,1130,1119,1132,1137,1130,1143,1139,1139,1149,1139,1151,1145,1155,1145,1150,1158,1150,1159,1155,1153,1167,1152,1166,1155,1159,1169,1155,1167,1158,1161,1171,1159…	446.299	2.592	0.0005137482740842701,0.00040648982206827684,0.0003071465018359839,0.00021513421665677614,0.0001299119731873286,0.00005097870065942211,-0.000022129695204368646,-0.0000898430608688559,-0.00015255952230175483,-0.0002106478257860874,-0.00026444950599245653,-0.00031428089405854357,-0.0003604349774824848,-0.00040318312276551454,-0.00044277667093228627,-0.00047944841530985573,-0.0005134139702540427,-0.…	0.00085	0.00008829009811800082,0.00010327273352128859,0.00016868627126310104,0.00007793358112775308,0.00007665018189682693,0.00004121103418319658,0.00002203780410568796,0.00004027091205232915,0.00010079481321283539,0.00011089777886452906,0.00011286757502718735,0.0001083307514667365,0.00005662439237549042,0.000032571474589061433,0.00009797379907667769,0.000018620771163707484,0.00009703347104702318,0.00007…	0.000011786653609838411,-0.0000476291863963854,-0.00010291094523686556,-0.00015434626720112416,-0.0002022027826423388,-0.00024672950052244977,-0.00028815810406568906,-0.0003267041562621287,-0.00036256822149377283,-0.00039593690911928327,-0.00042698384444736335,-0.0004558705721510046,-0.00048274739682328116,-0.0005077541650483036,-0.0005310209930566372,-0.000552668943751349,-0.0005728106566274154,…	0.0005137482740842701,0.00040648982206827684,0.0003071465018359839,0.00021513421665677614,0.0001299119731873286,0.00005097870065942211,-0.000022129695204368646,-0.0000898430608688559,-0.00015255952230175483,-0.0002106478257860874,-0.00026444950599245653,-0.00031428089405854357,-0.0003604349774824848,-0.00040318312276551454,-0.00044277667093228627,-0.00047944841530985573,-0.0005134139702540427,-0.…	0.476	0.146	0.378	2.29	0.429	0.058	0.512	0.0013277686769679522,0.000997736757922992,0.0013277686769679522,0.0010343945884035682,0.00102522984069758,0.0011993931271407768,0.000997736757922992,0.0009244303782737611,0.0011443866487377827,0.001116886021926124,0.0012727459375173277,0.0013736262855743224,0.0013827983883825806,0.0012544065733871071,0.0013002564358575584,0.0011077195332884632,0.0012544065733871071,0.0012360679836577917,0.001098…	none
4170348	Whole Data Set		1	T4	G2	P3	4/2/2024 16:28	16.47861111	41.09,41.08,41.08	37.03809	1002.19647	41.08	1750,1754,1749,1763,1759,1765,1755,1755,1759,1755,1763,1754,1763,1755,1763,1755,1762,1753,1761,1755,1765,1755,1763,1755,1763,1755,1764,1757,1766,1758,1763,1755,1762,1761,1763,1758,1760,1757,1765,1760,1763,1754,1766,1758,1763,1755,1765,1757,1763,1753,1767,1759,1765,1754,1763,1759,1766,1759,1763,1761,1766,1754,1768,1755,1764,1760,1765,1758,1763,1759,1763,1755,1763,1755,1763,1755,1766,1758,1767,1755…	0.00012378352140325643,0.000013761810960141719,-0.000023323550000121744,0.000027852469550803848,0.000151958631125351,0.00011102254017869707,0.00010463287563280431,0.0001135950654038234,0.00009569258390425389,0.0001660604018483108,0.0002594680456956648,0.00021084918214175045,0.00018526590479625964,0.00018654996997710522,0.00028762765819030075,0.0002773934116937091,0.0002364550713856981,0.000218548…	0.0213	0.00112	0.0002492600850950214,0.0001507775526158627,0.00016357201665494493,-0.00001925945277989965,-0.00010232844803811647,-0.000009011864102305392,-0.00014191671343934128,-0.00030159781863341216,-0.0002236569404396439,-0.00026068556882105496,-0.00032452981441141943,-0.0003921916698499878,-0.000302779475766019,-0.0003857639173674008,-0.00047638699872211036,-0.0005172093079815158,-0.0005695113566923321,-0…	3139.52	1235	1755.33	0.607	47.049	52.49316,52.52832,52.6377	36.92676,36.96387,37.03809	228.621	2.062	36.37	-4.71	-4.71	36.37,36.37,36.37	0.26	74.74	1523,1513,1513,1515,1515,1521,1507,1520,1522,1512,1521,1507,1513,1513,1519,1507,1511,1522,1509,1470,1461,1434,1421,1406,1404,1398,1379,1381,1366,1366,1369,1350,1358,1353,1342,1346,1334,1334,1333,1375,1393,1412,1425,1423,1427,1441,1435,1442,1443,1456,1461,1447,1463,1459,1459,1474,1463,1471,1479,1467,1479,1467,1479,1483,1478,1487,1475,1483,1486,1480,1490,1475,1491,1482,1480,1480,1491,1487,1482,1494…	376.639	2.164	0.00024208688535015514,0.00019054908875502377,0.00014137992596090232,0.00009447053654972992,0.00004971706323673509,0.000007020421930636531,-0.00003371391763831776,-0.00007257614120815799,-0.00010965228965621764,-0.00014502444949344832,-0.00017877093460377151,-0.00021096645963084688,-0.000241682305396128,-0.0002709864767144435,-0.000298943852956508,-0.0003256163316917053,-0.0003510629657291711,-0.…	0.00034	0.000057771708040630446,0.00013955155149274477,0.00006934675824120142,0.000038951318984522715,-0.0000059133001788754486,0.00003786219267339855,0.00010335358365154769,0.00016523553243343955,0.00005703319284292977,0.00003206586352243911,0.0001156496605218762,0.00009610683220333582,0.00010370408028135068,0.00006968806287878822,0.00007185722869819661,0.00003060762731154941,-0.000025108562073437822,0.…	-0.00002941072551715222,-0.00009874699005691469,-0.00015391300487843394,-0.0001978047433718285,-0.00023272632895681903,-0.0002605109914384234,-0.00028261730351689,-0.00030020574944579427,-0.00031419964535642545,-0.0003253336092978195,-0.0003341921254565747,-0.00034124022700854546,-0.00034684790831731596,-0.00035130954801260964,-0.00035485936257491135,-0.00035768370167159395,-0.000359930830695674,…	0.00024208688535015514,0.00019054908875502377,0.00014137992596090232,0.00009447053654972992,0.00004971706323673509,0.000007020421930636531,-0.00003371391763831776,-0.00007257614120815799,-0.00010965228965621764,-0.00014502444949344832,-0.00017877093460377151,-0.00021096645963084688,-0.000241682305396128,-0.0002709864767144435,-0.000298943852956508,-0.0003256163316917053,-0.0003510629657291711,-0.…	0.441	0.177	0.382	1.351	0.449	0.223	0.328	0.0004199362288869563,0.0006163074032867252,0.00030215613001734773,0.0004493862451889901,0.0004788382586664245,0.00039048820948950916,0.0006064867354836327,0.00029234256344405136,0.0005279293866989735,0.0006163074032867252,0.0006163074032867252,0.000233465820360049,0.00029234256344405136,0.00017459705803824668,0.0005279293866989735,0.0006261282931688472,0.0004886560403558654,0.0002923425634440513…	none
4170408	Whole Data Set		1	T4	G3	P3	4/2/2024 16:33	16.56388889	40.9,40.9,40.89	35.34277	1002.15533	40.89	1533,1542,1545,1545,1545,1543,1546,1539,1544,1543,1545,1535,1542,1539,1539,1535,1543,1539,1543,1538,1539,1543,1539,1539,1539,1545,1534,1542,1533,1541,1535,1545,1533,1543,1533,1543,1537,1546,1536,1543,1536,1547,1538,1541,1537,1539,1535,1546,1543,1536,1541,1531,1547,1543,1538,1539,1542,1539,1531,1539,1534,1538,1546,1539,1531,1545,1541,1540,1537,1537,1537,1537,1539,1537,1543,1531,1542,1534,1535,1537…	-0.00002819505948746928,0.0001539925456445553,0.00017168296161369055,0.00011672724584708375,0.00007246217190548771,0.00007519669083628896,0.00011638275133576986,0.00008066535425802882,0.00009194368310735863,0.00010749387428101521,0.00011449946217258977,0.0001343212648590953,0.00012423785635169325,0.00008638940602647626,0.00013611140372643175,0.00023283414928378373,0.0002953860860741314,0.00029597…	0.0154	0.0011	0.00035544372950252874,0.00020222368875068403,0.00015369715779035056,0.0001137198530440951,-0.000013781584880572474,-0.00016684597118916855,-0.00010649152903316047,-0.00018484145208799452,-0.00025464023992059027,-0.00032015845428673867,-0.00021929644999982187,-0.00034666839216461183,-0.00046973244650606226,-0.00046912119197336903,-0.00046424620163428677,-0.0005339801848050613,-0.00059091257366096…	2984.3	1175	1544	0.606	64.792	45.75293,46.27148,46.89941	35.42969,35.40527,35.34277	41.9042	4.639	35.77	-5.12	-5.12	35.77,35.81,35.81	0.3	72.32	1328,1325,1336,1329,1323,1333,1337,1321,1334,1335,1324,1332,1336,1328,1331,1331,1327,1333,1320,1291,1286,1264,1260,1250,1236,1238,1214,1220,1209,1200,1208,1193,1197,1196,1181,1187,1174,1170,1180,1201,1224,1227,1239,1243,1241,1256,1250,1265,1265,1265,1275,1265,1279,1283,1274,1287,1277,1289,1283,1293,1291,1287,1298,1287,1296,1299,1295,1302,1289,1303,1306,1299,1307,1304,1299,1311,1297,1310,1307,1303…	332.717	2.169	0.00034166803878383644,0.00027296131041163406,0.00020856510529167433,0.00014820898978305623,0.00009163949671271742,0.000038619060933046414,-0.000011074978339513592,-0.00005765131259457038,-0.00010130554043345427,-0.00014222098899094348,-0.00018056948382262573,-0.00021651207049106403,-0.00025019969088107977,-0.0002817738170843653,-0.0003113670455154382,-0.00033910365375394377,-0.000365100122451780…	0.00087	0.000026309840293201786,0.00003928993902957049,-0.0000426684158849705,-0.000024863327418939884,0.000018688654755044126,-0.00004556771317075524,-0.000026153742363127495,-0.00002122046443713776,0.00004968902298917568,0.00006910721501282811,0.00010301146648094797,0.00012726074265419172,0.0001064428682906881,0.00007918833778585091,0.00005032623113303847,0.0001325143238983243,0.00012135346460176739,0.…	0.00007609746639382451,0.00004029012495255634,0.000005952259524298034,-0.00002697643483585597,-0.000058553788254339114,-0.00008883525760170537,-0.0001178740238872532,-0.00014572108565673151,-0.00017242534855715203,-0.00019803371122600606,-0.0002225911476557242,-0.0002461407861780307,-0.0002687239852069074,-0.0002903804058731851,-0.0003111480816783304,-0.00033106348528975053,-0.0003501615925949261…	0.00034166803878383644,0.00027296131041163406,0.00020856510529167433,0.00014820898978305623,0.00009163949671271742,0.000038619060933046414,-0.000011074978339513592,-0.00005765131259457038,-0.00010130554043345427,-0.00014222098899094348,-0.00018056948382262573,-0.00021651207049106403,-0.00025019969088107977,-0.0002817738170843653,-0.0003113670455154382,-0.00033910365375394377,-0.000365100122451780…	0.483	0.163	0.354	1.66	0.417	0.01	0.573	0.0009488639336674368,0.0009764782199057308,0.0010501249017683609,0.0010409183835231525,0.0009672732627322703,0.0009212514031511091,0.0010225059325134045,0.0008108188338401855,0.0008752344199550533,0.0008016173871433676,0.0008752344199550533,0.0008844374265330667,0.0009488639336674368,0.001243506882211262,0.0010409183835231525,0.0008016173871433676,0.0010961604207275607,0.0008016173871433676,0.00…	none
4170463	Whole Data Set		1	T5	G1	P3	4/2/2024 16:38	16.63972222	40.59,40.59,40.59	35.36914	1002.17279	40.59	1852,1852,1858,1852,1856,1851,1860,1848,1852,1854,1852,1852,1848,1844,1852,1860,1850,1848,1852,1846,1858,1850,1852,1852,1852,1844,1848,1844,1851,1846,1843,1842,1846,1844,1850,1843,1847,1836,1850,1840,1842,1851,1840,1843,1847,1838,1848,1840,1840,1844,1836,1844,1848,1842,1841,1836,1836,1846,1844,1836,1835,1845,1836,1840,1842,1832,1844,1836,1842,1841,1840,1838,1836,1836,1842,1836,1844,1836,1841,1836…	-0.000016624422917122962,0.000001783095711340397,0.00003225563134159032,0.00012064821685659692,-0.000005727803975158379,-0.000004210147186322123,0.000004545490778376617,0.00011464656362997495,0.0001234026062174922,0.00009354753692012668,0.00005645680857690558,-0.000011992332559101484,0.00003777589221727514,0.00009478715130074587,0.00014456460101946057,0.00018710607022980722,0.0001693148587404157,…	0.0076	0.00055	0.00030087830487526417,0.00018171797050511537,0.000026408523964986604,-0.0000034323611505103728,-0.00011526546264974495,-0.00006551700886835645,-0.00007605702750573029,-0.00013482275722276837,-0.00013571532281210982,-0.00010043986145701455,-0.00017607560715085816,-0.0002516959746390838,-0.0003200711029876215,-0.0002582976746194941,-0.00019892784678755972,-0.00026007850946240993,-0.000253738336284…	5421.64	1381	1854	0.745	132.407	50.19141,49.75586,48.66895	35.24609,35.30762,35.36914	80.3414	2.731	36.07	-4.52	-4.52	36.07,36.11,36.11	0.15	53.02	1579,1587,1571,1576,1586,1574,1576,1586,1576,1570,1585,1572,1575,1584,1574,1570,1585,1572,1575,1526,1496,1493,1486,1469,1469,1462,1454,1457,1438,1438,1446,1430,1438,1440,1430,1434,1424,1422,1430,1466,1499,1500,1519,1516,1524,1531,1529,1538,1535,1532,1548,1536,1551,1554,1546,1556,1548,1555,1560,1547,1559,1556,1556,1558,1566,1555,1564,1567,1561,1570,1564,1568,1571,1563,1571,1561,1564,1563,1565,1574…	179.048	0.668	0.00026495714790655215,0.00019683868757503956,0.0001371679748524575,0.00008489735776139956,0.00003910910944966104,-0.0000010006845442591924,-0.00003613624079619579,-0.00006691444208339556,-0.00009387566813266792,-0.00011749328318745906,-0.00013818194696917725,-0.0001563048949501652,-0.00017218031575969218,-0.00018608693769250109,-0.00019826892240348422,-0.00020894015170817365,-0.00021828798275335…	0.00025	0.00004805772158911402,0.000043635262845441204,0.00006364633649943623,0.00010157785353241604,-0.00002012214903996034,0.000053636416834729174,0.000018266239826469445,0.00007899898615158157,-0.00004269414599545118,0.000022916321550122953,0.0000657308281956039,0.000049905928173003995,0.0001041263771173013,0.00004920540637781573,0.000031752369998734223,0.0000533915109757767,0.00005548457169448916,-0.…	0.000051001970990974645,0.00003182913411200664,0.000014136416492070936,-0.0000021904452423116656,-0.000017256893473717753,-0.00003116023056339294,-0.00004399024725081611,-0.00005582980254159573,-0.00006675535882873893,-0.00007683747570322114,-0.00008614126564299155,-0.00009472681452335197,-0.0001026495696644549,-0.00010996069792201579,-0.0001167074161338655,-0.00012293329605643852,-0.000128678545…	0.00026495714790655215,0.00019683868757503956,0.0001371679748524575,0.00008489735776139956,0.00003910910944966104,-0.0000010006845442591924,-0.00003613624079619579,-0.00006691444208339556,-0.00009387566813266792,-0.00011749328318745906,-0.00013818194696917725,-0.0001563048949501652,-0.00017218031575969218,-0.00018608693769250109,-0.00019826892240348422,-0.00020894015170817365,-0.00021828798275335…	0.658	0.205	0.137	1.993	0.589	0.174	0.237	0.0006000558510107398,0.00036140224291095755,0.0005082504809687644,0.0005541507401513441,0.0005449703002134364,0.0006551483896997324,0.00021460364194732598,0.000581693224400057,0.0004348201552051684,0.0005449703002134364,0.0003981096476366907,0.0003981096476366907,0.00040728698361681574,0.00045317657271939124,0.0005266100025061688,0.000581693224400057,0.0004348201552051684,0.00041646451353288566,…	none
4170546	Whole Data Set		1	T5	G2	P3	4/2/2024 16:44	16.74638889	40.29,40.29,40.29	37.92383	1002.13904	40.29	1583,1582,1593,1582,1595,1592,1584,1595,1595,1585,1593,1585,1591,1595,1584,1591,1594,1586,1595,1588,1587,1595,1583,1595,1590,1598,1594,1585,1591,1597,1586,1594,1585,1587,1595,1592,1594,1588,1591,1593,1589,1597,1594,1598,1595,1591,1598,1598,1591,1595,1587,1589,1597,1589,1599,1597,1587,1595,1593,1599,1599,1587,1595,1593,1599,1595,1595,1597,1600,1595,1592,1598,1590,1600,1587,1595,1598,1590,1600,1594…	0.00004598076644370177,0.00004909360360903521,0.000011366411375845619,0.00014381623313259275,0.00004822125793245272,0.00008196319597741176,0.0001599542426382733,0.00014944872674708376,0.00013213709255068725,0.00011142398187319116,0.00018260245633362944,0.0002571923668071292,0.00013096384030606583,0.00020554189065985894,0.0002597045632494714,0.00023898526744771414,0.00023868864108444413,0.00033369…	0.0114	0.00101	0.00034300984093741873,0.00018956712061865644,0.00010081692523977076,-0.00006272473329326878,-0.000056211213360090616,-0.00014829504004907373,-0.00025394823956492843,-0.0002236419782686036,-0.00030208494947620224,-0.0003465348343158214,-0.0003604025380296453,-0.000476170561757813,-0.0005613417485356081,-0.000548031173313647,-0.0005686751975568496,-0.0004772668286506074,-0.0005386607870145159,-0.0…	3912.55	1261	1585.67	0.678	87.701	52.33691,52.66406,52.67578	38.03516,37.91211,37.92383	175.5186	3.159	36.21	-4.08	-4.08	36.21,36.25,36.21	0.33	75.76	1359,1363,1353,1362,1351,1348,1358,1346,1350,1363,1347,1349,1360,1344,1355,1360,1345,1355,1347,1310,1297,1278,1270,1266,1246,1237,1238,1228,1222,1230,1217,1222,1217,1210,1214,1203,1208,1206,1198,1240,1251,1258,1275,1275,1279,1282,1292,1283,1298,1304,1297,1307,1299,1309,1303,1307,1316,1307,1320,1307,1319,1323,1311,1326,1315,1327,1331,1322,1331,1323,1331,1320,1325,1337,1323,1336,1331,1323,1339,1328…	282.968	1.321	0.00032818071795648893,0.00024325396780091463,0.00016545811204174182,0.00009419440346681998,0.000028914368813398443,-0.00003088441249576802,-0.00008566217517690458,-0.00013584051023088296,-0.00018180560967179823,-0.000223911238811156,-0.0002624814589735214,-0.00029781312159871587,-0.0003301781529261388,-0.00035982564684503856,-0.00038698378201812114,-0.00041186157803342724,-0.0004346505041005087,…	0.00025	0.00008065264137237742,0.000028401847231546473,0.00004952885073560301,-0.000002718148474602906,0.00008130248377282248,0.00004826914836915323,0.00015152158557285884,0.00004859406908321018,0.000015563270661920465,0.00010832378509226671,0.000007153544576571277,-0.000027620824449519847,-0.000011737139125162389,0.000014628627738706307,0.00006894959905523278,0.00010580392036820723,0.0000343327705087904…	-0.00001039787758745918,-0.00005084689705476438,-0.00008478450604276853,-0.00011325889971141169,-0.00013714953664707377,-0.00015719430177301775,-0.00017401229662331394,-0.0001881229608794145,-0.00019996211575612605,-0.00020989542475213343,-0.00021822968751308885,-0.0002252223156289128,-0.00023108928303427052,-0.00023601179656786394,-0.0002401418927170743,-0.00024360713340870738,-0.000246514545879…	0.00032818071795648893,0.00024325396780091463,0.00016545811204174182,0.00009419440346681998,0.000028914368813398443,-0.00003088441249576802,-0.00008566217517690458,-0.00013584051023088296,-0.00018180560967179823,-0.000223911238811156,-0.0002624814589735214,-0.00029781312159871587,-0.0003301781529261388,-0.00035982564684503856,-0.00038698378201812114,-0.00041186157803342724,-0.0004346505041005087,…	0.595	0.175	0.231	1.619	0.585	0.12	0.294	0.00029412359612218604,0.0002654664362241861,0.000533006827798973,0.0003705519351572647,0.0006190369674517558,0.0005043339012442617,0.00029412359612218604,0.00048521966850922693,0.0003323360843810027,0.0003323360843810027,0.0005712403415047704,0.0004278820173363441,0.0005234489752748018,0.0005425648906748364,0.0003323360843810027,0.0005999176858328023,0.000762458415174817,0.0006094772214294342,0.…	none
4170579	Whole Data Set		1	T5	G3	P3	4/2/2024 16:49	16.82916667	40.12,40.12,40.11	36.84961	1002.13049	40.11	2615,2608,2619,2612,2619,2612,2610,2620,2612,2620,2616,2616,2620,2622,2612,2620,2626,2614,2625,2618,2620,2616,2612,2623,2616,2620,2618,2620,2624,2616,2620,2624,2622,2624,2620,2622,2619,2622,2625,2618,2626,2612,2626,2624,2617,2624,2615,2620,2623,2619,2622,2626,2614,2624,2617,2624,2619,2618,2616,2626,2614,2624,2620,2616,2624,2618,2627,2620,2624,2616,2625,2626,2618,2627,2620,2624,2618,2628,2620,2628…	-0.00004984909335772106,0.00004403820495149297,0.00006447567292767498,0.00003381081976906995,-0.000012818357318264934,0.00003635868446923561,0.00007595832061701406,0.0001698657315471465,0.00006892387626442338,0.00007658516600534944,0.00010660418220871436,0.0000887137844241138,0.000016534687386637188,0.00007529175085798518,0.0000829526934001581,0.00007145144932945967,0.000021630363287971945,0.0000…	0.0059	0.00038	0.00016405199921342475,0.0001493544718373428,0.00008355901548119238,-0.00006523430728533323,-0.00006395989762402317,0.00000755096617242999,-0.00009652486675939937,-0.00020695603753581653,-0.00019929827269783856,-0.00008631717221345524,-0.0001265364503595633,-0.00022738254108507717,-0.00016228479073753148,-0.0001259038058540369,-0.00013739512678479567,-0.00017760708227663782,-0.0002241960568024092…	5179.88	1449	2613	0.72	168.748	51.20996,51.31934,51.33008	36.92383,36.8877,36.84961	85.4795	3.361	36.17	-3.94	-3.94	36.17,36.21,36.21	0.19	42.98	2337,2328,2331,2322,2326,2334,2321,2324,2320,2330,2332,2324,2330,2328,2317,2332,2316,2328,2328,2248,2210,2190,2150,2139,2121,2088,2080,2054,2046,2041,2010,2010,1990,1974,1974,1950,1950,1944,1926,1991,2026,2048,2069,2099,2108,2130,2132,2148,2164,2164,2184,2183,2198,2201,2198,2216,2208,2225,2224,2232,2240,2236,2247,2239,2251,2256,2252,2264,2254,2264,2252,2262,2260,2265,2268,2276,2266,2276,2272,2273…	192.573	0.895	0.0001954822599262181,0.00013617190797473254,0.00008607114652815052,0.000043749929153137884,0.000008000264110367072,-0.000022198265845552542,-0.00004770762965099014,-0.00006925595146360917,-0.00008745829380666734,-0.00010283421354905108,-0.00011582259182853059,-0.00012679416121477285,-0.00013606208768002757,-0.00014389090942298406,-0.00015050408769028744,-0.00015609038512188765,-0.000160809253679…	0.00033	-0.00001896545967932593,0.000060846849946085904,0.00005797451449480753,0.00008041639581982406,0.00004041722807957109,-0.00008056327722224999,-0.000017635757204720542,0.000036863230003994314,0.00005930391494559623,-0.000009378121886354333,0.00004343419493942089,0.00009625281246593403,-0.00001293151897344878,0.0000027571058452597835,0.00000663462425189122,3.880851569415784e-7,0.00001270236129719127…	0.000057012930677852495,0.000029675785270108978,0.000004578318933034153,-0.0000184629608767509,-0.000039616513515988814,-0.00005903699679448167,-0.00007686639770894713,-0.00009323507053805153,-0.0001082626898883393,-0.00012205912565896619,-0.00013472524632227582,-0.00014635365639316413,-0.0001570293734790143,-0.00016683044986025075,-0.0001758285431460077,-0.00018408944017709182,-0.000191673538006…	0.0001954822599262181,0.00013617190797473254,0.00008607114652815052,0.000043749929153137884,0.000008000264110367072,-0.000022198265845552542,-0.00004770762965099014,-0.00006925595146360917,-0.00008745829380666734,-0.00010283421354905108,-0.00011582259182853059,-0.00012679416121477285,-0.00013606208768002757,-0.00014389090942298406,-0.00015050408769028744,-0.00015609038512188765,-0.000160809253679…	0.496	0.266	0.238	1.666	0.575	0.118	0.307	0.000525359275812927,0.0007382736899884643,0.0006827207352498384,0.00044207334557333305,0.000562380372238251,0.00036805481378449024,0.0006642046626866482,0.0005438694295462478,0.00045132654912128354,0.0005901482657209952,0.0006827207352498384,0.0005161044947847068,0.00036805481378449024,0.0004143149177793095,0.0003125491925394939,0.0005531248022681922,0.0003310502780796209,0.0004605799498247426,0…	none
[truncated: 13 more columns]
