# Supplementary material for: Exogenous application of hormones and chemicals to mitigate heat stress in strawberry under tropical summer conditions
Source: PLoS One. 2025 Sep 11;20(9):e0331496. doi: 10.1371/journal.pone.0331496 (PMC12425329; doi:10.1371/journal.pone.0331496)
Supplement: S1 File — (ZIP) [file pone.0331496.s001.zip › 1. May_data.csv]

ID	Series	Repeat	Plant	Time	Treatment	Variety	air_temp_kinetics	Ambient Humidity	Ambient Pressure	Ambient Temperature	data_raw_PAM	ECS_averaged_trace	ECS_tau	ECSt mAU	fitinput	FmPrime	FoPrime	Fs	FvP_over_FmP	gH+	humidity2_K	humidity_K	kP700	leaf angle	Leaf Temperature	Leaf Temperature Differenial	Leaf Temperature Differential	LEAF_temp	leaf_thickness	LEF	LEFd_trace	Light Intensity (PAR)	NPQt	outdata	P700_DIRK_ampl	P700_DIRK_averaged_trace	P700_fitinput	P700_outdata	Phi2	PhiNO	PhiNPQ	PS1 Active Centers	PS1 Open Centers	PS1 Over Reduced Centers	PS1 Oxidized Centers	PSI_data_absorbance	pump	qL	SPAD
4237693	Whole Data Set	1	P3	4:26 PM	T0	G3	38.34,38.34,38.33	50.7373	996.36151	38.33	1795,1797,1795,1797,1803,1808,1803,1805,1795,1805,1805,1802,1795,1799,1799,1797,1793,1794,1801,1802,1803,1803,1805,1803,1801,1795,1799,1791,1802,1804,1803,1798,1799,1793,1793,1803,1797,1801,1803,1805,1806,1795,1803,1807,1800,1794,1795,1805,1803,1802,1793,1795,1803,1802,1799,1794,1793,1793,1802,1804,1800,1801,1795,1793,1791,1794,1797,1802,1803,1804,1803,1800,1794,1802,1806,1799,1794,1795,1795,1794…	0.00009930760523363277,0.0000987936066635421,0.00008486972283918464,0.00003072152864334633,0.0000731150873675108,0.00011551131410697232,0.00011767900753196046,0.00009034648806337649,0.00012201420129220234,0.00020732721248010487,0.0001075767795195463,0.00012583472724889074,0.00021114398422710908,0.00013285105946999132,0.00013501823806200198,0.0002176425388035159,0.0003163757052502935,0.00023002092…	0.007	0.00074	0.0003169868340864165,0.00003758000375645564,0.000026344610625474837,-0.00010281751108317654,-0.00013548343090559193,-0.00018690051632692622,-0.00025170367252699485,-0.00032452974181875047,-0.0004026965550995149,-0.00033625402553817376,-0.0003314035983329148,-0.000422952489813284,-0.00047164723546120235,-0.00032488698593343275,-0.00048068447820165855,-0.0005079557559121663,-0.0004495668264146946,…	4479.56	1306	1796.33	0.708	142.458	59.92578,59.7207,59.54785	50.75098,50.7627,50.7373	111.9877	16.016	37.41	-0.92	-0.92	37.41,37.41,37.37	0.18	68.11	1543,1559,1543,1555,1555,1545,1557,1545,1553,1544,1553,1553,1547,1555,1543,1553,1553,1543,1554,1469,1446,1433,1408,1393,1392,1385,1374,1373,1364,1366,1350,1356,1358,1342,1350,1342,1339,1345,1350,1406,1430,1457,1461,1477,1475,1490,1487,1499,1495,1504,1499,1511,1506,1505,1503,1515,1507,1519,1524,1515,1511,1525,1519,1531,1521,1530,1521,1534,1519,1534,1527,1533,1529,1531,1529,1531,1527,1537,1529,1537…	252.668	1.008	0.0002674841623183455,0.00016885009970448188,0.00008331223712516368,0.000009131718339456445,-0.00005519943515662284,-0.00011098897906762473,-0.0001593710310074722,-0.0002013291254067433,-0.00023771620729006078,-0.0002692719713670453,-0.000296637898914504,-0.00032037029812707657,-0.00034095161302707976,-0.0003588002308266948,-0.00037427898711143943,-0.0003877025417425264,-0.0003993437754191213,-0.…	0.00022	0.000025789790352306086,0.000007338034296362345,-0.00004020293699154863,-0.00006720695096731576,-0.00003261228197637809,-0.000023683399869875642,0.00005369965981309727,0.000007865077488102374,-0.000015719446916109826,0.00005481883124292433,0.00002267488795217246,-0.00007277747385350462,0.00007305318816297424,0.00013333471522423008,0.00007551085485975553,0.000043365500371118904,0.00008310325553388…	-0.00003232166462797221,-0.000055562803042949,-0.00007634166456286322,-0.00009491911452914979,-0.00011152838096653941,-0.00012637798261201988,-0.00013965434673446288,-0.00015152414960997208,-0.00016213640903612602,-0.00017162435515529536,-0.00018010710307402825,-0.0001876911482771714,-0.00019447170361069715,-0.00020053389461820197,-0.00020595382823776332,-0.0002107995482759616,-0.0002151318896544…	0.0002674841623183455,0.00016885009970448188,0.00008331223712516368,0.000009131718339456445,-0.00005519943515662284,-0.00011098897906762473,-0.0001593710310074722,-0.0002013291254067433,-0.00023771620729006078,-0.0002692719713670453,-0.000296637898914504,-0.00032037029812707657,-0.00034095161302707976,-0.0003588002308266948,-0.00037427898711143943,-0.0003877025417425264,-0.0003993437754191213,-0.…	0.599	0.2	0.201	1.247	0.458	-0.016	0.558	0.0009784581142643213,0.0005186337604808287,0.0007963860877637799,0.0006910108448664685,0.0007293261568216535,0.0007101680783014941,0.0007101680783014941,0.0007101680783014941,0.0009784581142643213,0.0007484850805014651,0.0008251292283085874,0.0007484850805014651,0.0007101680783014941,0.0006239671818123013,0.0005665094213390193,0.0005569338669415816,0.0006048137503375268,0.0005952373513580333,0.0…	none	0.615	37.718
4237687	Whole Data Set	1	P3	4:19 PM	T0	G2	38.61,38.61,38.61	50.98828	996.51556	38.61	1965,1965,1965,1961,1951,1951,1955,1955,1953,1961,1955,1963,1963,1963,1959,1955,1953,1957,1955,1960,1966,1954,1962,1960,1955,1947,1954,1949,1959,1960,1962,1962,1954,1951,1951,1960,1960,1963,1953,1949,1947,1957,1959,1961,1960,1953,1961,1959,1953,1953,1954,1953,1959,1959,1962,1961,1954,1958,1961,1947,1955,1947,1951,1954,1954,1949,1962,1960,1955,1959,1953,1950,1953,1959,1955,1960,1958,1950,1952,1961…	0.00008423568980479612,0.00001549838851425276,-0.00002162460256116342,0.00011508823753715479,0.00012142078096799116,0.00008823994565930415,0.00022102747748123025,0.0001246121112945605,0.000028220955597410772,0.00014517916826496262,0.00023449925252195803,0.0001736490884610118,0.00021554657228877968,0.00018236104347406235,0.0000701625095838382,0.00015155937879411812,0.00007887502501670336,0.0001247…	0.0043	0.00051	0.00021877742973055702,-0.00009089439828921678,-0.00020300531333099136,-0.00020851692708701432,-0.00019823879796023928,-0.00019585562487787648,-0.00024478539153135825,-0.00034500851454765855,-0.00031894802099952514,-0.0003599686763394879,-0.0002470917666362529,-0.0003315254246236496,-0.0003685974915888411,-0.0002912438691052555,-0.000328318880965514,-0.0004995090751087145,-0.0004458479458466164,-…	5329.58	1387	1963.67	0.74	233.866	61.43164,61.43066,61.66113	50.90332,50.93945,50.98828	107.5148	9.936	37.57	-1.04	-1.04	37.57,37.61,37.61	0.17	87.27	1687,1697,1691,1691,1690,1698,1690,1691,1687,1689,1686,1690,1688,1689,1686,1698,1688,1685,1698,1606,1589,1562,1554,1540,1544,1526,1534,1517,1519,1523,1514,1520,1508,1515,1502,1502,1501,1507,1494,1571,1595,1621,1622,1638,1635,1651,1645,1654,1647,1661,1655,1666,1659,1668,1674,1666,1667,1679,1665,1680,1669,1674,1670,1681,1671,1683,1679,1673,1684,1681,1691,1680,1689,1679,1689,1677,1683,1680,1688,1685…	306.862	0.717	0.00014145362964406143,0.00003600641740073062,-0.000047451630222262835,-0.00011350596741013254,-0.00016578583239138198,-0.00020716364948587552,-0.00023991284935698126,-0.000265832778621214,-0.0002863475617520101,-0.000302584347069335,-0.00031543523590203936,-0.00032560629751078726,-0.00033365636280943597,-0.0003400277283369805,-0.0003450704574552644,-0.00034906161395860017,-0.00035222048485181607…	0.00014	0.00005527434940582166,0.00004241797876699479,0.0000025338092427510354,0.000023463603373074908,0.00004608371478862669,0.000016334808790974403,0.000027129254544056166,0.000022720178575225227,0.0001129198616231538,0.00008654548308894419,0.0001209959776570065,0.00005914215464137537,0.00004459652579444326,0.00013817944357574134,0.00010673490615956181,0.00006515609418222704,-0.0000034458836671807006,0…	-0.00003227726998234772,-0.00004607476051299807,-0.000058465779863213385,-0.0000695936991175398,-0.00007958727457980851,-0.00008856213755621179,-0.00009662213227475152,-0.00010386051742154327,-0.00011036104519642844,-0.00011619893037317713,-0.00012144172057685474,-0.00012615007784795237,-0.00013037848053641923,-0.00013417585364690658,-0.00013758613492867368,-0.0001406487832601353,-0.0001433992352…	0.00014145362964406143,0.00003600641740073062,-0.000047451630222262835,-0.00011350596741013254,-0.00016578583239138198,-0.00020716364948587552,-0.00023991284935698126,-0.000265832778621214,-0.0002863475617520101,-0.000302584347069335,-0.00031543523590203936,-0.00032560629751078726,-0.00033365636280943597,-0.0003400277283369805,-0.0003450704574552644,-0.00034906161395860017,-0.00035222048485181607…	0.632	0.215	0.154	1.968	0.791	0.187	0.023	0.0001909846245185564,0.0001000290905714213,0.0002455670898484588,0.0002455670898484588,0.000018185393797115698,0.000018185393797115698,-0.0000909155484706352,-0.000145455743435639,-0.000027276662991856583,0.00007274614454250482,0.00000909260171304568,0.00006365221006408064,0.00000909260171304568,0.0001182186734984671,-0.000027276662991856583,0.0001182186734984671,-0.00005455161293039217,0.000081…	none	0.603	52.257
4237677	Whole Data Set	1	P3	4:14 PM	T0	G1	38.72,38.72,38.72	51.26953	996.15265	38.72	1814,1815,1815,1803,1803,1805,1815,1815,1815,1803,1805,1815,1816,1802,1808,1811,1815,1811,1805,1808,1809,1813,1818,1814,1806,1806,1810,1816,1811,1801,1811,1815,1813,1807,1802,1818,1811,1808,1807,1815,1811,1810,1807,1807,1815,1815,1803,1802,1803,1814,1811,1803,1799,1813,1811,1811,1807,1801,1810,1811,1807,1801,1811,1811,1805,1805,1803,1808,1809,1810,1804,1805,1818,1811,1805,1801,1803,1811,1810,1802…	0.0001940595830033898,0.0001986866302288218,0.00026622789934539537,0.00016300768245217721,0.00023053960140625125,0.00026811766202264315,0.0002847248807002181,0.00023243315801668783,0.0003928392758423998,0.0003525179957348669,0.0002972260621916901,0.0004246756872120898,0.0003603889908336138,0.00036500932723957757,0.0004025809506818128,0.00042517392286440896,0.0004208050205298795,0.0005302790816215…	0.0151	0.00187	0.0004272940995953478,0.0002432599942594536,0.00010719943108900865,-0.0000527411404085551,-0.00013485509485886395,-0.00023189792114768786,-0.00040961525761979155,-0.0005035908391312402,-0.0006244230894861799,-0.0006406866442830736,-0.0007107035782766976,-0.0008971275115464168,-0.0009342602479638951,-0.0009057321856275212,-0.0008921272532571469,-0.0010545723394480783,-0.0010499171206537314,-0.0011…	3061.25	1313	1811	0.571	66.183	61.33398,61.63672,61.33496	51.18359,51.2207,51.26953	72.2652	11.582	37.37	-1.35	-1.35	37.37,37.37,37.37	0.23	85.49	1582,1591,1579,1589,1579,1578,1589,1579,1585,1587,1579,1587,1582,1579,1573,1587,1582,1577,1587,1510,1490,1466,1433,1427,1398,1392,1374,1368,1360,1340,1338,1318,1317,1302,1298,1299,1284,1286,1272,1349,1367,1391,1393,1410,1423,1427,1442,1443,1461,1453,1471,1464,1479,1475,1483,1481,1495,1499,1493,1499,1509,1499,1514,1506,1513,1523,1513,1527,1521,1531,1523,1533,1526,1531,1542,1530,1542,1531,1545,1538…	465.641	2.665	0.0004393418286080921,0.00031931458592886273,0.00020697397582770472,0.00010182774072149507,0.000003415147563462853,-0.00008869503101121786,-0.00017490640625092294,-0.0002555967418439134,-0.0003311196092150256,-0.0004018059368159489,-0.00046796546019782005,-0.0005298880792201053,-0.000587845128342828,-0.0006420905655683565,-0.0006928620852424852,-0.0007403821595909197,-0.0007848590135550017,-0.000…	0.00104	0.00013731877500158818,0.00016988364758810197,0.00009306082439162607,0.00007009231917250926,0.00008077698211864,0.0001604580129947933,0.00007017616475214339,0.00004720902534692303,6.897590002946608e-7,0.00006352963142535218,0.000025420797525709624,0.00005629443848669505,0.00010399717935243167,0.00007429788370846507,0.00011358854659347916,0.00010071545568884277,0.0001921802181701892,0.000081701005…	0.000009409497025722816,-0.00006276993537194869,-0.00012991731730627014,-0.0001923834624512281,-0.00025049472720742707,-0.00030455471576168523,-0.0003548458662769519,-0.00040163092649964766,-0.00044515432649378406,-0.00048564345567375774,-0.0005233098508077196,-0.0005583503011982772,-0.0005909478768145868,-0.0006212728847473436,-0.0006494837589836978,-0.0006757278881507581,-0.0007001423855522521,…	0.0004393418286080921,0.00031931458592886273,0.00020697397582770472,0.00010182774072149507,0.000003415147563462853,-0.00008869503101121786,-0.00017490640625092294,-0.0002555967418439134,-0.0003311196092150256,-0.0004018059368159489,-0.00046796546019782005,-0.0005298880792201053,-0.000587845128342828,-0.0006420905655683565,-0.0006928620852424852,-0.0007403821595909197,-0.0007848590135550017,-0.000…	0.408	0.161	0.43	1.474	0.469	-0.05	0.58	0.0010262078405600835,0.0009518980156492692,0.0009890513387597229,0.0006547857983764619,0.0008033164992332543,0.0007290447990324257,0.0008126013549114667,0.0009518980156492692,0.0008218864090964015,0.0007383280669621213,0.0008404571130205586,0.0008590286110735631,0.0010447872836390024,0.000877600903323323,0.0007476115333306237,0.0007290447990324257,0.000970474279902237,0.0010262078405600835,0.000…	none	0.518	42.504
4237670	Whole Data Set	1	P2	4:08 PM	T0	G3	38.9,38.9,38.89	50.94629	996.46448	38.89	1262,1260,1262,1260,1255,1263,1253,1259,1261,1262,1250,1249,1261,1259,1255,1257,1254,1259,1262,1255,1258,1261,1258,1251,1254,1257,1259,1257,1248,1251,1265,1259,1259,1249,1247,1253,1261,1261,1253,1258,1253,1246,1262,1254,1256,1243,1253,1256,1259,1258,1251,1247,1259,1257,1258,1250,1247,1256,1257,1257,1247,1261,1248,1250,1255,1257,1259,1251,1245,1256,1257,1243,1248,1257,1253,1256,1249,1247,1255,1255…	0.00010640451798399908,0.000008809215434247325,0.00008097733351012984,0.000060776054716367636,0.00004556934849166517,0.00013271631969615663,0.00009503770197527908,0.00012226838166675812,0.00016198229483493996,0.00011182187385245681,0.0001540293404605284,0.00024118026566035224,0.0003008740794807741,0.00021574547701333347,0.00023298829227295229,0.00023774768519990906,0.00029493753274250966,0.000274…	0.0203	0.00143	0.0003139684596451605,0.0002687958405891081,0.00021115056106032893,0.00003624146317623459,0.00001855017777522753,-0.00004902704394203907,-0.00013404605949447965,-0.00023649514961368803,-0.00022425040889846042,-0.00031670033585505573,-0.0003817144807231635,-0.00047162986476971574,-0.0004967557780237418,-0.0005667138475313105,-0.0006341664644302814,-0.0006518061023664354,-0.0005474214675001022,-0.0…	1635.08	949	1260.67	0.42	49.266	58.61816,58.90723,58.87207	50.94629,50.94629,50.94629	74.1017	8.649	37.99	-0.9	-0.9	37.99,37.95,37.69	1.46	51.64	1083,1074,1082,1083,1077,1083,1074,1083,1082,1075,1083,1071,1083,1083,1075,1084,1075,1083,1085,1045,1045,1018,1022,1012,992,997,979,984,968,966,972,954,963,946,947,941,946,942,936,976,998,1002,1011,1023,1017,1031,1027,1035,1040,1035,1047,1038,1050,1033,1049,1038,1047,1051,1045,1043,1054,1043,1056,1045,1054,1057,1049,1059,1047,1061,1049,1059,1050,1055,1059,1054,1063,1054,1063,1054,1062,1055,1055,1…	501.133	5.75	0.000361270684691397,0.000292500924343186,0.00022703709749428806,0.00016472027969525733,0.0001053991863903831,0.00004892980564898857,-0.0000048249514477522425,-0.00005599558361321904,-0.00010470631616291983,-0.00015107540259233845,-0.00019521541165718034,-0.00023723350065296028,-0.00027723167555735904,-0.00031530703866688883,-0.00035155202432905004,-0.0003860546233422547,-0.0004188985965682884,-0…	0.00073	0.000048281504089039344,0.00000495688337409953,0.00003483879614062347,0.000059493238693819905,0.00011378533766752888,0.00009311637647813168,-7.599088192725758e-7,0.00003086455857276236,0.00016011925024672052,-0.00001220716054715364,0.00009437127178602589,0.00004058373401359635,0.00003386249045167989,0.00006025987862512624,0.000023906323784320093,0.000008470589221105728,0.000013950408369800966,2.5…	0.000011224383898604095,-0.000040790651638985035,-0.0000890906315010227,-0.00013394089509427478,-0.000175587830561534,-0.00021426022833256962,-0.000250170538000779,-0.00028351603543027947,-0.00031447990650503065,-0.000343232253473638,-0.00036993102941826816,-0.0003947229059812436,-0.00041774407911624026,-0.00043912101729053576,-0.0004589711562486134,-0.0004774035441538557,-0.0004945194406524577,-…	0.000361270684691397,0.000292500924343186,0.00022703709749428806,0.00016472027969525733,0.0001053991863903831,0.00004892980564898857,-0.0000048249514477522425,-0.00005599558361321904,-0.00010470631616291983,-0.00015107540259233845,-0.00019521541165718034,-0.00023723350065296028,-0.00027723167555735904,-0.00031530703866688883,-0.00035155202432905004,-0.0003860546233422547,-0.0004188985965682884,-0…	0.229	0.114	0.657	0.975	0.577	-0.105	0.528	0.0004143749204600246,0.0005723360886130801,0.0005427139929133049,0.0006612145003184309,0.0005032210079675214,0.0007995059709553337,0.0004045042548254633,0.00048347586216265255,0.0005032210079675214,0.0006809677288264727,0.0002860737624919369,0.00036502383554384626,0.00048347586216265255,0.0006809677288264727,0.0004143749204600246,0.0004538598265607911,0.00044398826348078534,0.0004834758621626525…	none	0.411	34.7
4237634	Whole Data Set	1	P2	4:03 PM	T0	G2	38.86,38.86,38.86	50.5752	997.00061	38.86	1286,1287,1283,1297,1287,1286,1296,1290,1288,1291,1291,1283,1283,1294,1290,1291,1285,1283,1291,1294,1283,1283,1293,1286,1290,1282,1298,1296,1287,1292,1287,1283,1294,1282,1291,1293,1287,1291,1289,1285,1291,1286,1282,1289,1283,1285,1290,1292,1286,1292,1291,1287,1283,1293,1286,1290,1294,1287,1285,1277,1297,1284,1286,1293,1283,1283,1294,1286,1282,1285,1291,1281,1281,1291,1289,1293,1283,1292,1291,1285…	0.00006082889070403106,0.00005145670819649352,0.00007842882134611359,0.00013569118737900412,0.00018235554710975186,0.000054855710243130024,0.000022773655079528413,0.00010273827680447325,0.00017059775576764961,0.00021877411358953418,0.00011550476026161742,0.00015761664689808685,0.00012250076852696865,0.0001434116670844467,0.0001915799355315597,0.00022915004910247248,0.00021977357554348148,0.000204…	0.012	0.00115	0.0004155077024395396,0.00026829518109579916,0.00022257677461948275,0.00004516990729253418,-0.0000943330191601903,-0.00009764110957091467,-0.00015843519877710877,-0.0002933214508689013,-0.00029359877599222035,-0.0003936641972558009,-0.0004287074743856471,-0.00038514366055190675,-0.00044437056945095647,-0.0005217211089200187,-0.0005340817929502415,-0.0005524855783898895,-0.0006116800830199075,-0.0…	1807.41	1063	1289	0.412	83.553	58.37402,58.42383,58.41211	50.5752,50.5625,50.5752	130.4419	26.828	38.57	-0.29	-0.29	38.57,38.57,38.57	0.1	70.47	1107,1102,1103,1107,1111,1101,1115,1099,1102,1099,1110,1111,1099,1111,1105,1098,1099,1099,1111,1070,1064,1045,1034,1035,1020,1021,1010,1003,1006,994,998,990,985,990,976,979,971,980,973,1018,1031,1047,1043,1051,1058,1066,1055,1069,1062,1075,1066,1070,1080,1069,1080,1069,1083,1071,1078,1077,1085,1075,1087,1086,1081,1081,1087,1081,1089,1083,1083,1091,1083,1091,1082,1085,1091,1083,1097,1082,1094,1090…	545.668	5.969	0.00041813667604712003,0.0003259982150779357,0.00024124534167695004,0.000163286045698196,0.00009157577104180537,0.000025613611856884237,-0.00003506118635279102,-0.00009087244516049829,-0.00014221001366689285,-0.00018943249164807036,-0.00023286973442292105,-0.0002728251569366104,-0.0003095778531545139,-0.00034338454557086156,-0.000374481378449664,-0.00040308556732395184,-0.00042939691627530045,-0.…	0.00057	0.00004417890886922835,0.0000780497566620739,0.00016830974193957055,0.00006364287201819731,0.000012146733681449248,0.00006051155503032827,0.00007505361607296004,0.0001314804029279159,0.0001283034893782122,0.00016379198870689087,0.00008489890768566624,0.000036621587404388375,0.00004472004445601758,0.0001462503032145322,0.00005447446571929484,0.00008351354690453583,0.00006745063219179943,0.00013354…	0.000018231268683962295,-0.00005167865807754264,-0.00011303912311028472,-0.00016689566170857126,-0.00021416594801166542,-0.0002556554314677669,-0.0002920710610752702,-0.0003240333312518553,-0.0003520868545837854,-0.0003767096416069578,-0.00039832124574006316,-0.0004172899121532723,-0.00043393885238369426,-0.00044855175161224195,-0.00046137760244168406,-0.00047263494753975536,-0.000482515603438712…	0.00041813667604712003,0.0003259982150779357,0.00024124534167695004,0.000163286045698196,0.00009157577104180537,0.000025613611856884237,-0.00003506118635279102,-0.00009087244516049829,-0.00014221001366689285,-0.00018943249164807036,-0.00023286973442292105,-0.0002728251569366104,-0.0003095778531545139,-0.00034338454557086156,-0.000374481378449664,-0.00040308556732395184,-0.00042939691627530045,-0.…	0.287	0.102	0.611	0.641	0.142	-0.575	1.433	0.00129992630301407,0.0008198317348673524,0.000966743101855484,0.0012803202138091563,0.0012411106905320817,0.0010059278610369646,0.000966743101855484,0.000986335039509543,0.0008492100328077106,0.0009177671241432603,0.0010549137823250335,0.0005750898394621222,0.000966743101855484,0.0010059278610369646,0.0008590032404322774,0.0008198317348673524,0.0004674470836257855,0.0008198317348673524,0.0006925…	none	0.574	31.014
4237596	Whole Data Set	1	P2	3:58 PM	T0	G1	38.62,38.61,38.62	51.18457	997.29047	38.62	1375,1370,1377,1375,1377,1379,1375,1376,1382,1371,1378,1378,1375,1378,1379,1373,1378,1371,1381,1381,1376,1379,1376,1371,1375,1379,1375,1379,1371,1379,1373,1371,1381,1370,1373,1381,1373,1379,1373,1369,1378,1371,1371,1370,1371,1377,1368,1373,1377,1367,1379,1367,1383,1379,1371,1381,1371,1379,1366,1378,1371,1379,1379,1368,1379,1371,1375,1379,1371,1377,1367,1369,1378,1371,1375,1378,1371,1378,1369,1377…	0.0001450754792121049,0.0001351093312607073,0.0001774679211855071,0.00017011695506032295,0.00020462669793476525,0.00020250754740210364,0.00010883005244346179,0.0001485655352977739,0.00014644823363062684,0.00020188017558536072,0.00023638641435044078,0.0002421150163210006,0.00020598747772928235,0.00024833943104849376,0.0003430214809287237,0.0002754915222625037,0.0003152290220287609,0.00041253357509…	0.0228	0.00208	0.0004113929018301439,0.00033078047935039285,0.00019526557049140528,0.0000650283267801015,-0.00004164166029832573,-0.00016918260361121278,-0.0002522747501103578,-0.0003745193761327875,-0.0003766198741324336,-0.0005249245002598798,-0.0006053214791135835,-0.0007013547575387309,-0.0006277752982462,-0.0007133625073224871,-0.0007806695258534449,-0.0008688263390304622,-0.0009647826292002043,-0.00093297…	1788.39	1063	1374	0.406	43.892	58.06934,58.2373,58.08008	51.02539,51.0498,51.18457	75.693	14.652	40.07	1.45	1.45	40.07,40.11,40.07	0.4	58.32	1187,1176,1179,1187,1175,1179,1179,1184,1186,1179,1179,1175,1185,1182,1177,1187,1171,1185,1185,1137,1122,1097,1095,1086,1062,1065,1045,1041,1042,1021,1026,1020,1006,1011,1001,991,1002,984,986,1039,1066,1066,1091,1089,1105,1110,1107,1107,1121,1115,1122,1132,1122,1134,1131,1139,1135,1135,1147,1134,1147,1138,1143,1153,1145,1153,1147,1155,1161,1151,1161,1148,1161,1151,1155,1165,1153,1165,1160,1155,11…	558.667	6.151	0.00043497706454152124,0.00034544788350937615,0.0002597633005054223,0.00017775821925794153,0.0000992746331255844,0.00002416132065161656,-0.00004772644580820166,-0.00011652717894551894,-0.00018237344338438064,-0.0002453921111055363,-0.0003057046059022129,-0.0003634271373383698,-0.00041867092466022567,-0.0004715424110924844,-0.0005221434689321714,-0.0005705715958352396,-0.0006169201026741673,-0.000…	0.00104	0.00003653762121491132,0.000055407491241317176,0.00010836748693610322,0.00007951409312818775,0.00017509474256983645,0.0001666935535333314,0.000054316647653883926,0.00013454970859359274,0.00011251273954291583,0.00006491076666465532,0.00008037296218898625,0.00020323116668042866,0.0001300493168635765,0.00014551380022043882,0.000055298211324295666,0.00011678071296509827,0.00002657115103087068,0.00003…	0.00007961234929128932,0.0000035472149303031678,-0.00006697283292276624,-0.00013235202657012378,-0.00019296513010749804,-0.00024915958763245636,-0.0003012575148500788,-0.0003495575454921968,-0.00039433654313416873,-0.0004358511882216028,-0.00047433944940412215,-0.0005100219476100911,-0.0005431032206814055,-0.0005737728958174304,-0.0006022067765487301,-0.0006285678504712943,-0.000653007223517758,-…	0.00043497706454152124,0.00034544788350937615,0.0002597633005054223,0.00017775821925794153,0.0000992746331255844,0.00002416132065161656,-0.00004772644580820166,-0.00011652717894551894,-0.00018237344338438064,-0.0002453921111055363,-0.0003057046059022129,-0.0003634271373383698,-0.00041867092466022567,-0.0004715424110924844,-0.0005221434689321714,-0.0005705715958352396,-0.0006169201026741673,-0.000…	0.232	0.107	0.661	0.577	0.398	-0.741	1.344	0.0010053736917793538,0.0008236224935196017,0.0009479703588451658,0.0005081300269399708,0.0006993102214754963,0.0008905746122546235,0.0006228280442635834,0.0008523149948393932,0.0008523149948393932,0.0008140587476475814,0.0009001400432753663,0.0008905746122546235,0.0005941506999354938,0.0008140587476475814,0.0007184328704990397,0.0007949318876997695,0.0008140587476475814,0.0006419473258824788,0.0…	none	0.442	34.565
4237536	Whole Data Set	1	P1	3:53 PM	T0	G3	38.54,38.55,38.55	51.58105	997.20392	38.55	1642,1643,1639,1646,1631,1647,1641,1639,1633,1643,1631,1643,1645,1639,1632,1646,1635,1645,1634,1644,1635,1639,1637,1643,1635,1643,1633,1641,1632,1641,1643,1630,1639,1634,1639,1643,1639,1642,1637,1640,1630,1643,1631,1635,1638,1635,1635,1638,1634,1642,1641,1635,1632,1639,1633,1641,1631,1640,1630,1641,1639,1634,1629,1639,1627,1638,1643,1639,1631,1631,1641,1632,1639,1631,1633,1639,1627,1635,1634,1639…	0.0001603972824931887,0.00013349560814861016,0.00017672292988485586,0.00021556934890352696,0.00014264352759001518,0.00016614567558840792,0.00010637825071413517,0.00015179060816618756,0.00017310038964944428,0.00018126206281819695,0.00026393618010565076,0.00030716672239120994,0.000238617790949845,0.0002686946522164421,0.0002395993538690346,0.0002652920403410995,0.0002186676975791813,0.0001961515945…	0.0092	0.00109	0.0003543099719126685,0.0001586821551769776,-0.00006750528539144957,-0.000039639189117418934,-0.00022850528717129875,-0.00031444891366540033,-0.00038724574596657116,-0.00039877652652473526,-0.00043436944591722956,-0.0005180750215277687,-0.0005317861286968131,-0.0005848567400491918,-0.000629173647529358,-0.0005882194879042568,-0.0005888075339013065,-0.0007140027961138999,-0.0007539297233674502,-0.…	2918.75	1235	1642.67	0.577	109.247	58.09961,58.19727,58.62109	51.59277,51.58105,51.58105	258.0015	20.466	38.27	-0.28	-0.28	38.27,38.31,38.31	0.09	114.4	1443,1441,1451,1441,1439,1435,1439,1440,1447,1442,1438,1447,1435,1438,1449,1435,1439,1449,1438,1364,1345,1309,1297,1286,1270,1270,1246,1242,1246,1225,1226,1220,1222,1222,1206,1214,1213,1203,1206,1275,1320,1323,1350,1362,1357,1376,1367,1371,1387,1378,1393,1399,1387,1400,1403,1393,1407,1408,1403,1411,1402,1407,1416,1403,1419,1411,1411,1407,1419,1421,1411,1423,1415,1425,1423,1415,1425,1424,1418,1426…	581.738	2.579	0.0003210601755874151,0.00020845037927241946,0.00010749470227527469,0.000016987046178976108,-0.00006415386689991422,-0.00013689741213404225,-0.00020211264292747467,-0.00026057867333267556,-0.00031299398597902934,-0.00035998477671297013,-0.0004021124356415604,-0.00043988025395413373,-0.0004737394366471342,-0.0005040944929850407,-0.0005313080690961961,-0.0005557052804376499,-0.0005775775958881565,-…	0.00043	0.00007081462199476226,0.0001611395122453787,0.0001326939258526602,0.0001764781872133013,0.00013679614215431337,0.00006662573819643049,0.0001360832208664937,0.0001477647383283933,0.00007117351537725524,0.00002026897765249019,-0.0000017489394329169358,0.00004683563960256455,0.000029630289893824707,0.00007179901950271499,0.00012039160222400873,0.0000999735119220163,0.00009881467706649779,0.00008321…	-0.00008318186661297381,-0.000180429511157897,-0.0002555624647162275,-0.0003136097391444589,-0.00035845671918405573,-0.00039310523004839736,-0.0004198744640984142,-0.0004405562156008159,-0.0004565348141818547,-0.0004688797847025734,-0.0004784174357290067,-0.0004857861683597858,-0.0004914792074983978,-0.0004958776157807651,-0.0004992757999399404,-0.0005019012168722347,-0.000503929598427062,-0.0005…	0.0003210601755874151,0.00020845037927241946,0.00010749470227527469,0.000016987046178976108,-0.00006415386689991422,-0.00013689741213404225,-0.00020211264292747467,-0.00026057867333267556,-0.00031299398597902934,-0.00035998477671297013,-0.0004021124356415604,-0.00043988025395413373,-0.0004737394366471342,-0.0005040944929850407,-0.0005313080690961961,-0.0005557052804376499,-0.0005775775958881565,-…	0.437	0.157	0.406	1.655	0.563	0.448	-0.011	-0.00011153360407745813,-0.000038400047687124863,-0.0002577637809772267,0.00001645820273152609,-0.0001846548471256286,-0.0002943136332493096,0.00019022172505295932,0.0002542573942824076,-0.00011153360407745813,0.0003000029394654367,0.00011704966272527776,-0.00011153360407745813,0.00008961331745247289,0.00014448774138547894,-0.00014809576451015955,-0.00011153360407745813,-0.0000018286506925322222,…	none	0.57	34.847
4237504	Whole Data Set	1	P1	3:48 PM	T0	G2	38.23,38.22,38.24	51.96094	997.08435	38.24	1435,1431,1434,1439,1441,1439,1443,1440,1443,1441,1442,1442,1442,1441,1443,1442,1433,1435,1435,1431,1435,1439,1441,1430,1435,1435,1435,1442,1441,1441,1443,1443,1439,1439,1431,1429,1433,1433,1431,1430,1435,1433,1434,1441,1443,1439,1441,1439,1433,1431,1431,1435,1441,1441,1438,1435,1431,1435,1435,1435,1431,1435,1435,1435,1435,1439,1438,1442,1435,1431,1427,1440,1440,1439,1441,1440,1440,1441,1433,1427…	0.00014465937631418074,0.00013434856667120232,0.000141610040764522,0.00012934758367101525,0.00017956159598777395,0.00021220511159682882,0.00024289671407465817,0.00020719974297636457,0.0002417946819866773,0.00021000441839599617,0.00020554966947848545,0.00018352534521682155,0.00020249755978204154,0.00020194770381777477,0.0002482507050295797,0.0002789368279662959,0.00023933987624344928,0.00026807177…	0.0101	0.00124	0.0004421405823870045,0.00020340512027984303,0.000019434201772962288,-0.00012154722705559864,-0.0001805884878554117,-0.00019672617764725188,-0.00036295826829212097,-0.0003654415943959413,-0.0004731492414475929,-0.0004931633606239219,-0.0005560312945140584,-0.0005799339267266898,-0.0006310992620821835,-0.0007192507305795035,-0.0006808345474177472,-0.0007533963312549327,-0.0007286122132318862,-0.00…	2231.04	1141	1434.67	0.489	98.621	58.27441,58.27441,57.94922	51.93652,51.94824,51.96094	132.5424	22.22	37.37	-0.87	-0.87	37.37,37.37,37.45	0.06	118.98	1236,1227,1227,1238,1227,1227,1235,1238,1230,1230,1237,1238,1223,1227,1235,1225,1225,1227,1241,1179,1170,1152,1129,1125,1122,1118,1104,1105,1099,1090,1092,1086,1088,1084,1080,1082,1078,1074,1078,1118,1152,1165,1167,1179,1186,1179,1183,1181,1193,1187,1189,1201,1195,1191,1205,1206,1195,1198,1195,1207,1211,1197,1203,1199,1211,1216,1201,1206,1203,1216,1212,1209,1219,1205,1209,1217,1207,1209,1208,1213…	740.618	4.108	0.0003872440059928578,0.0002709760370500384,0.00016562725120096086,0.0000701721849364678,-0.00001631831993382149,-0.00009468616069347098,-0.00016569416873481906,-0.00023003353494836765,-0.00028833053776459474,-0.0003411526393388483,-0.0003890140092194989,-0.00043238052926664847,-0.00047167432853920436,-0.0005072778922928378,-0.0005395377850857543,-0.0005687680242329314,-0.0005952531364459754,-0.0…	0.00055	0.000030276869568236135,0.000015254318567830639,-0.000016723846396957684,0.000188729127610601,0.00009228512809997576,0.00015358471124943488,0.0001470388733913515,0.00002686319990434843,0.00002201507295242645,0.00004090756213266786,0.00008693567190024641,0.000029515291980840914,0.0000551914326247971,0.000018123345744836545,0.000053973752179893125,0.00014410201644941638,0.000034102237031686196,0.00…	-0.00008504585750900809,-0.0001535431448998203,-0.00021353757568283015,-0.00026608464523963346,-0.0003121088258672374,-0.00035241983122506277,-0.00038772686180767787,-0.00041865108206704015,-0.00044573654869703287,-0.00046945978234404266,-0.0004902381511408136,-0.0005084372135569543,-0.0005243771497505047,-0.0005383383945687604,-0.0005505665713009947,-0.0005612768129836873,-0.000570657547283945,-…	0.0003872440059928578,0.0002709760370500384,0.00016562725120096086,0.0000701721849364678,-0.00001631831993382149,-0.00009468616069347098,-0.00016569416873481906,-0.00023003353494836765,-0.00028833053776459474,-0.0003411526393388483,-0.0003890140092194989,-0.00043238052926664847,-0.00047167432853920436,-0.0005072778922928378,-0.0005395377850857543,-0.0005687680242329314,-0.0005952531364459754,-0.0…	0.357	0.126	0.517	0.883	0.509	-0.354	0.845	0.0010428243079033473,0.0008443758674729438,0.0005865283870843781,0.0008840583018293307,0.0006658497693561392,0.0004477508193316123,0.0006559338042457233,0.0007253503149901479,0.0006955990231885553,0.0006955990231885553,0.0008840583018293307,0.0007352678651876062,0.0007253503149901479,0.0005667003049961281,0.0008443758674729438,0.0008146164210019754,0.0010725993966588276,0.0008443758674729438,0.0…	none	0.581	37.225
4237446	Whole Data Set	1	P1	3:43 PM	T0	G1	38.02,38.01,38.01	51.81445	997.16797	38.01	1277,1275,1282,1275,1283,1276,1287,1275,1283,1275,1275,1282,1273,1283,1273,1281,1275,1275,1285,1275,1283,1278,1283,1275,1283,1277,1275,1281,1275,1281,1278,1273,1282,1273,1283,1277,1283,1279,1281,1275,1275,1285,1273,1283,1273,1279,1277,1277,1275,1286,1283,1273,1280,1274,1283,1277,1283,1275,1275,1283,1279,1279,1283,1275,1285,1279,1274,1282,1275,1283,1275,1283,1281,1274,1281,1274,1281,1275,1282,1275…	0.0001785000111329019,0.0001591307851766709,0.00014154298909167034,0.00010437308407882838,0.00013129396839358265,0.00008878484429637876,0.00013884849115744722,0.0001693318973124026,0.00014818337243428274,0.00016442345230698418,0.0001592986779127574,0.0001559543844631148,0.00017931629511776988,0.0002365110568132884,0.00016372532115703937,0.00016038103477373697,0.0001499155012703411,0.0001376700596…	0.0209	0.00152	0.00034309456273922946,0.00023289838434024956,0.00017435861328359692,0.00009268640092519868,-0.000053033336947874664,-0.00011509077881250087,-0.00021093636592241666,-0.000240955978363152,-0.00029587136745542786,-0.00036856048166643507,-0.0004270143290161936,-0.00046590588611684816,-0.0005154584644877846,-0.0005650049340460115,-0.0006749602236542552,-0.0006640795525310053,-0.0006958412249755764,-0…	1427.52	934	1277.33	0.346	47.918	60.61035,60.81934,60.70117	51.7041,51.81445,51.81445	63.5193	18.036	36.59	-1.42	-1.42	36.59,36.59,36.67	0.15	35.88	1105,1104,1093,1094,1104,1107,1098,1094,1094,1097,1091,1096,1097,1094,1099,1091,1104,1105,1105,1061,1046,1036,1022,1014,996,990,990,986,978,958,956,950,945,934,929,934,934,930,916,987,1008,1013,1026,1040,1038,1035,1050,1055,1047,1053,1061,1065,1069,1059,1067,1075,1067,1062,1067,1065,1071,1079,1079,1073,1075,1083,1086,1075,1075,1087,1088,1083,1079,1083,1088,1081,1083,1081,1085,1089,1094,1085,1080,…	759.453	8.236	0.0003528870449235088,0.00028155419736143193,0.00021355888315685448,0.00014874494523357557,0.0000869635328191315,0.00002807275959622129,-0.000028062622151403234,-0.00008157153214692755,-0.0001325768581956861,-0.00018119573840755677,-0.00022753983021468608,-0.00027171556680236737,-0.0003138244015419877,-0.000353963040987405,-0.00039222366696984993,-0.00042869414830141593,-0.0004634582425733282,-0.…	0.00081	0.0000595849796367027,0.00014158923428837694,0.00007413399956882271,0.00003385854922349233,0.00009925100782964878,0.00020391224638835202,0.00016362474957437917,0.000028237287386534625,0.00018421672286622888,0.00010014870754242808,0.00005383307579786409,0.000007522485566130877,0.000038191806209728196,0.00013830807130204979,0.0001418091341596524,0.00011662473158234548,0.0001397524790881853,0.000002…	0.000043740217086981,-0.000006142866010407587,-0.000052955946546797794,-0.00009688796464255316,-0.00013811623229448614,-0.0001768071490166488,-0.0002131168734377559,-0.00024719195356584034,-0.00027916991826392606,-0.0003091798323239432,-0.0003373428173791968,-0.00036377254075781765,-0.0003885756742502353,-0.0004118523246422831,-0.00043369643775159026,-0.0004541961775979741,-0.0004734342822381833,…	0.0003528870449235088,0.00028155419736143193,0.00021355888315685448,0.00014874494523357557,0.0000869635328191315,0.00002807275959622129,-0.000028062622151403234,-0.00008157153214692755,-0.0001325768581956861,-0.00018119573840755677,-0.00022753983021468608,-0.00027171556680236737,-0.0003138244015419877,-0.000353963040987405,-0.00039222366696984993,-0.00042869414830141593,-0.0004634582425733282,-0.…	0.105	0.097	0.798	0.457	0.361	-0.875	1.514	0.0010473485933453254,0.0006428711053091267,0.000660449252030114,0.0005637782484249133,0.0005989288509736647,0.000985773365158711,0.0004934855771558784,0.0006692385922022809,0.00047591418688397566,0.0007923080357156294,0.000572565632347507,0.0007923080357156294,0.0007043977318036029,0.0006077169461589802,0.0008978238950518231,0.0007043977318036029,0.0007307689545643993,0.0008626490934124637,0.000…	none	0.223	26.659
4237395	Whole Data Set	1	P1	3:34 PM	T0	G1	38.86,38.86,38.85	48.18652	997.80737	38.85	1811,1813,1809,1811,1811,1805,1816,1814,1809,1807,1811,1815,1815,1818,1816,1810,1808,1817,1817,1810,1811,1803,1803,1809,1813,1813,1816,1811,1808,1803,1814,1815,1814,1814,1805,1805,1814,1815,1816,1811,1807,1808,1811,1810,1811,1817,1815,1815,1807,1809,1808,1809,1808,1814,1815,1815,1807,1807,1805,1809,1815,1814,1814,1809,1809,1803,1801,1811,1814,1814,1818,1801,1802,1805,1805,1813,1813,1813,1811,1808…	0.0001870426869512318,0.00010023435732384914,0.00012674757207529404,0.00017698032627100203,0.00016659873287200777,0.00015094724114379058,0.00004044343207461907,0.00010120334951549684,0.00015142895880336984,0.00018057612704998522,0.0002914280760863439,0.0002151543225587374,0.00012045334554825108,0.0002497327025105616,0.00023144398087222615,0.00012884047337679286,0.0002423030841808374,0.00023719156…	0.0092	0.00081	0.0001955098350507631,0.00010873189031537442,-0.000046494636082603994,-0.00019376317389677787,-0.00019622860218066775,-0.00021185448340866304,-0.00026432465483826627,-0.000290472360247253,-0.00041659504754984006,-0.0004216854596510514,-0.0004977940018030198,-0.000544959977689347,-0.0004921893790776272,-0.0005077968044247299,-0.0004918450040535085,-0.0005547855573875652,-0.0006019399099557313,-0.0…	4291.21	1334	1811	0.689	108.765	57.24316,57.61914,58.03027	48.02832,48.1377,48.18652	197.4474	23.259	37.87	-0.98	-0.98	37.87,37.91,37.91	0.36	118.52	1557,1560,1568,1559,1563,1559,1563,1555,1563,1558,1558,1567,1550,1565,1553,1563,1554,1563,1563,1482,1452,1424,1420,1403,1392,1395,1374,1381,1369,1372,1362,1364,1355,1360,1346,1358,1347,1353,1342,1416,1441,1467,1467,1494,1491,1507,1495,1511,1503,1520,1511,1523,1515,1531,1519,1536,1528,1541,1531,1541,1530,1545,1531,1543,1531,1545,1541,1551,1541,1549,1539,1552,1538,1553,1543,1550,1539,1558,1546,1555…	455.673	1.201	0.00019583262318202232,0.00011272416668558073,0.00003818076819887394,-0.000028680276900500254,-0.00008865070275353886,-0.00014244064832871577,-0.00019068706652275794,-0.00023396126662956395,-0.0002727756794913074,-0.0003075899254411691,-0.00033881625689115665,-0.00036682444001334073,-0.00039194613332086867,-0.0004144788149976613,-0.00043468930548221487,-0.0004528169270181338,-0.000469076337585168…	0.0005	0.00008351276506004191,0.000051412847282260596,0.000014196357207872467,-0.000009367287088076295,0.00003361467208848935,0.000006637406885229567,0.000041088683269852424,0.00006359691716828291,0.000022966831924776758,0.000006227879529844012,-0.00006510580502425621,-0.00001530482495957702,0.00008569644537002137,0.00018330710344057047,0.00009658447563164863,0.00004059354861824781,0.0001723310302765799…	0.00003900398022119866,-0.00005000384078981176,-0.00012306353818965812,-0.00018303264341578004,-0.000232256684981948,-0.00027266092744932424,-0.0003058256729155835,-0.000333048070235119,-0.0003553928494699418,-0.00037373396591139005,-0.0003887887824653398,-0.0004011461273519841,-0.0004112893245208272,-0.00041961509755296313,-0.0004264490864253838,-0.00043205858403336597,-0.00043666299062538493,-0…	0.00019583262318202232,0.00011272416668558073,0.00003818076819887394,-0.000028680276900500254,-0.00008865070275353886,-0.00014244064832871577,-0.00019068706652275794,-0.00023396126662956395,-0.0002727756794913074,-0.0003075899254411691,-0.00033881625689115665,-0.00036682444001334073,-0.00039194613332086867,-0.0004144788149976613,-0.00043468930548221487,-0.0004528169270181338,-0.000469076337585168…	0.578	0.192	0.23	3.015	0.612	0.309	0.079	0.0004285794862314411,0.0001224081307535935,0.00023719709604461204,0.00005546190951962053,0.0003711559132397471,0.0004285794862314411,0.0003711559132397471,0.0004860106529249262,0.00019893073640111123,0.00019893073640111123,0.00009371562943373128,0.0003711559132397471,0.0002754668276935188,0.00016066774816873375,0.00008415188356171887,0.00019893073640111123,0.00005546190951962053,0.00035201640938…	none	0.618	42.984
4237383	Whole Data Set	1	P3	3:30 PM	T5	G3	39.15,39.15,39.14	48.33789	997.70612	39.14	1717,1721,1718,1711,1712,1707,1719,1719,1712,1707,1707,1708,1718,1718,1719,1715,1707,1709,1719,1719,1715,1707,1704,1715,1715,1715,1713,1704,1704,1706,1714,1713,1715,1710,1703,1708,1717,1717,1715,1704,1709,1715,1719,1715,1707,1703,1714,1715,1713,1710,1712,1712,1704,1704,1706,1715,1711,1713,1702,1704,1705,1711,1711,1711,1702,1703,1702,1705,1711,1711,1712,1706,1701,1699,1706,1709,1713,1704,1699,1699…	0.00005625349607428151,0.00011105297595399788,0.000012712822215431917,0.00009940968487614517,0.00015633803709711082,0.00008776756424294105,0.00012767586452962313,0.00016333199240390578,0.00009051050009897251,0.00011127480766904463,0.00013842009904723555,0.00020810873343495508,0.00024589407460148897,0.00018795308784461852,0.00014703619043339667,0.00018694222587506973,0.00020557965522259927,0.00018…	0.0086	0.00078	0.0002546044145067228,0.00010948106598776429,0.00010685092203977736,-0.00004884267597792413,-0.00013010361112746212,-0.00017735086320592877,-0.00025008485774110446,-0.0002633276029605135,-0.0003063072155885321,-0.0003386618439060626,-0.0004793059377836847,-0.0003566416410708814,-0.00041447096281870325,-0.00048078255509213027,-0.00043669021810185813,-0.0004647831714851972,-0.0004780132240508221,-0…	3212.83	1195	1716.67	0.628	115.672	56.27734,56.18945,57.08203	47.92188,48.08203,48.33789	108.2148	7.748	37.69	-1.45	-1.45	37.69,37.69,37.73	0.11	110.01	1510,1503,1499,1512,1503,1513,1499,1511,1509,1505,1510,1502,1514,1499,1510,1499,1503,1498,1512,1442,1422,1390,1387,1360,1362,1341,1342,1318,1322,1310,1310,1292,1300,1294,1284,1286,1276,1268,1276,1323,1357,1371,1379,1385,1405,1403,1419,1411,1431,1423,1440,1427,1449,1435,1454,1447,1457,1451,1463,1455,1471,1455,1471,1462,1474,1461,1478,1465,1476,1467,1477,1467,1483,1470,1481,1474,1483,1472,1484,1475…	524.605	1.89	0.0002682867776196882,0.0001826880746382375,0.00010643956078404762,0.0000385198883769499,-0.00002198072555906845,-0.00007587268582495167,-0.00012387787440652542,-0.00016663932007268613,-0.00020472981173595342,-0.00023865957095121768,-0.00026888308632568584,-0.0002958052013868433,-0.0003197865374553302,-0.00034114832416203136,-0.00036017670231408246,-0.0003771265567466181,-0.0003922249305012502,-0…	0.00073	0.00007365785215447738,0.00001781293978138629,0.00011778927119226657,0.0001470868060776376,0.00015710471376560752,0.00007875804170534925,0.000013275251434051907,0.00002971525547111277,0.000054187649499840874,0.0001140050092109331,0.0000501234549180177,0.00009708773542135156,0.00012959694563204023,0.00011551480853370774,0.0001014331525150396,0.0001323359430968893,0.00011504056358320935,0.000104172…	0.0001227957006026489,0.00004826994805947596,-0.000018612053312643678,-0.0000786342866332517,-0.00013250032561059775,-0.00018084158175164067,-0.0002242247056950353,-0.0002631582294246761,-0.00029809852722306214,-0.0003294551652380915,-0.00035759570237029083,-0.00038284999875592794,-0.00040551408234955057,-0.00042585361892958555,-0.00044410702620200623,-0.0004604882685052312,-0.0004751893648754641…	0.0002682867776196882,0.0001826880746382375,0.00010643956078404762,0.0000385198883769499,-0.00002198072555906845,-0.00007587268582495167,-0.00012387787440652542,-0.00016663932007268613,-0.00020472981173595342,-0.00023865957095121768,-0.00026888308632568584,-0.0002958052013868433,-0.0003197865374553302,-0.00034114832416203136,-0.00036017670231408246,-0.0003771265567466181,-0.0003922249305012502,-0…	0.466	0.185	0.349	1.503	0.683	0.591	-0.274	-0.0004267003540727715,-0.00010487471732211845,-0.0001692589261194689,-0.00029799871588762593,-0.00022443779480755806,-0.00015086441184722848,-0.00029799871588762593,-0.00025202460036243235,-0.0005553638632803756,-0.0005829296567648601,-0.0005186067500443214,-0.0005553638632803756,-0.00037154717930830254,-0.0004450831892883503,-0.0007391027791017593,-0.0007023612142310941,-0.0005461748766224636,-…	none	0.516	38.983
4237319	Whole Data Set	1	P3	3:24 PM	T5	G2	39.27,39.26,39.26	48.40039	997.43689	39.26	1487,1499,1499,1496,1495,1489,1493,1497,1499,1497,1495,1490,1485,1487,1488,1498,1499,1495,1491,1491,1487,1489,1497,1496,1497,1495,1488,1485,1487,1492,1495,1497,1491,1491,1487,1488,1494,1491,1490,1487,1483,1499,1499,1495,1495,1489,1489,1491,1491,1494,1494,1486,1485,1489,1498,1497,1495,1492,1489,1485,1486,1491,1495,1497,1491,1489,1487,1494,1498,1495,1489,1487,1483,1489,1488,1491,1489,1483,1497,1496…	0.00014836735990056041,0.00009990408923934428,0.00006111736108108229,0.00003844949128085845,0.00021885242854845541,0.00008013162216529953,0.0001477095268752672,0.00012181408313470964,0.00009914420423270762,0.00013771124386529688,0.00021496161430874862,0.00015038451451197427,0.0001986223642050461,0.00021785170740313558,0.00022096390009261396,0.0002305226727874835,0.00025619839053020693,0.000285098…	0.0091	0.00086	0.0003041011165011362,0.00014606570869756723,0.000013864113266481612,-0.00009574933612248276,-0.0001312754858814587,-0.0002215288731144216,-0.0002023143788462016,-0.0002056354627744026,-0.00029908434196058693,-0.0003860734412814268,-0.00046338991171540096,-0.0005181729976540169,-0.0004603648235878695,-0.0005698241489227195,-0.00048307461552173027,-0.0005603631849748031,-0.0005186467285859495,-0.0…	3201.51	1158	1498	0.638	110.16	57.95508,58.24414,58.25488	48.63379,48.51074,48.40039	109.3915	27.674	37.49	-1.77	-1.77	37.49,37.53,37.53	0.37	118.44	1291,1298,1291,1296,1283,1297,1283,1295,1283,1295,1284,1294,1286,1291,1297,1289,1296,1283,1293,1241,1232,1206,1204,1192,1188,1174,1174,1158,1165,1150,1156,1142,1142,1137,1146,1132,1141,1126,1140,1167,1195,1198,1218,1214,1231,1223,1235,1226,1241,1235,1248,1243,1251,1242,1256,1250,1255,1253,1259,1253,1264,1251,1265,1258,1270,1254,1270,1262,1271,1259,1273,1265,1272,1259,1275,1267,1274,1267,1279,1267…	494.727	1.765	0.0002836300318743442,0.00019364919450033842,0.00011305416910491032,0.00004086593094159005,-0.000023792423634967402,-0.00008170632931984241,-0.0001335792928934103,-0.00018004143904093634,-0.00022165716476619748,-0.0002589319953808049,-0.00029231872535207356,-0.0003222229186051365,-0.00034900783509399615,-0.0003729988434868309,-0.00039448737356847043,-0.000413734456371686,-0.00043097389504089315,-…	0.0005	-0.00004125535252333268,0.000009908409748406417,0.00015021624669025197,0.0000849671322154114,0.00003973496686316943,0.00008908903645190893,0.00007114057861800603,0.00004591726265448103,0.00005889156409358716,0.00007004724611543196,0.00012304301064654973,0.00007598801940707727,0.00003439465328558195,0.00007101479099354654,0.0001130954337544457,0.00006786060032871516,0.000059007713525306296,0.00000…	-0.000019305367673930858,-0.00007142502406990228,-0.00011814401330809371,-0.00016002195545828312,-0.00019756048245408894,-0.0002312092468551943,-0.0002613713079783599,-0.00028840795991461033,-0.00031264305926465203,-0.00033436690443199306,-0.00035383971294159763,-0.00037129473843689034,-0.00038694106469183416,-0.0004009661101059564,-0.00041353787268223795,-0.0004248069423791708,-0.000434908304941…	0.0002836300318743442,0.00019364919450033842,0.00011305416910491032,0.00004086593094159005,-0.000023792423634967402,-0.00008170632931984241,-0.0001335792928934103,-0.00018004143904093634,-0.00022165716476619748,-0.0002589319953808049,-0.00029231872535207356,-0.0003222229186051365,-0.00034900783509399615,-0.0003729988434868309,-0.00039448737356847043,-0.000413734456371686,-0.00043097389504089315,-…	0.532	0.169	0.299	2.057	0.358	0.248	0.394	0.000879699992199155,0.000759087762887328,0.0010204566085495164,0.0008696476936140364,0.0005983235449986967,0.000759087762887328,0.0009400186703382188,0.0009802357771528012,0.0008193896904909571,0.0008394921938227864,0.0005581417873401928,0.0008294408258444099,0.0005983235449986967,0.000759087762887328,0.0010003457272352904,0.000759087762887328,0.0008595956276967518,0.0008394921938227864,0.000447…	none	0.644	46.717
4237288	Whole Data Set	1	P3	3:18 PM	T5	G1	39.78,39.78,39.76	46.74609	997.28674	39.76	1767,1765,1766,1759,1762,1765,1763,1768,1770,1772,1773,1771,1774,1771,1771,1772,1773,1771,1771,1771,1771,1771,1774,1773,1772,1770,1770,1773,1771,1771,1771,1769,1771,1770,1771,1771,1770,1774,1770,1771,1771,1775,1771,1770,1773,1774,1771,1771,1774,1771,1771,1771,1773,1772,1769,1771,1770,1773,1771,1771,1773,1773,1771,1771,1771,1773,1771,1773,1771,1770,1776,1774,1771,1773,1771,1771,1771,1771,1766,1765…	0.00019231532567027775,0.00013507377185202136,0.00020477769263404821,0.00025389902861601367,0.000213807715764567,0.0002011681404503693,0.0003669552777531661,0.00022735079349324347,0.0001872683026585299,0.0003290137906511061,0.00033695615671980853,0.0004066642089542466,0.00037342709295286276,0.0003847992178858013,0.0003412741872608726,0.0003492150061065582,0.0003914639553089196,0.00040626536205428…	0.0115	0.00169	0.000436942819984708,0.0002527967581616978,0.00008245245587789578,-0.00022484729253271745,-0.00024087607137138455,-0.00030827241734424104,-0.0005125827774785267,-0.0005457013878871875,-0.0006472484618654723,-0.0007316621619002587,-0.0006826598508856539,-0.0009243557964920836,-0.0009710970893233264,-0.0009221186388416245,-0.0010543026906627247,-0.0010634321215707999,-0.0009426910520306159,-0.00102…	2915.02	1294	1763.33	0.556	87.218	57.90723,58.31934,59.02051	46.71094,46.71094,46.74609	115.6714	12.149	37.07	-2.69	-2.69	37.07,37.07,37.07	0.27	142.78	1528,1523,1536,1523,1538,1526,1535,1523,1531,1531,1526,1521,1534,1527,1532,1522,1531,1529,1529,1464,1441,1410,1400,1372,1370,1350,1342,1338,1318,1310,1314,1295,1301,1281,1289,1272,1277,1275,1266,1335,1367,1371,1399,1399,1413,1409,1432,1427,1437,1433,1450,1445,1459,1450,1466,1459,1473,1461,1480,1467,1482,1473,1483,1481,1491,1483,1493,1483,1497,1491,1499,1489,1499,1495,1501,1497,1503,1493,1507,1503…	803.276	2.896	0.0004396924369664435,0.0002983828758434297,0.0001688758265523799,0.00005018551513407592,-0.00005859149817671644,-0.00015828319569965,-0.00024964840469475676,-0.00033338257335809246,-0.00041012306439243624,-0.0004804540064463315,-0.0005449107403493598,-0.0006039838939872282,-0.0006581231168335668,-0.0007077405025647158,-0.0007532137258095539,-0.0007948889169104982,-0.0008330832965775999,-0.000868…	0.00125	0.0002036955283678872,0.00007373194741630973,0.0001455970635505733,0.0002052922853377231,0.00017276188307992872,0.000185474818129267,0.000175566460056069,0.0001134603327667276,0.00026364369271432046,0.00022066739370682226,0.00016725509559234111,0.00010689026247557001,0.00018050002850993096,0.00007142060399602404,0.00015024407519837404,0.00018035667812940498,0.00015826846546796862,0.00009268613018…	0.00004191163881808041,-0.00009512899440580172,-0.00021720038382728492,-0.000325937652217946,-0.0004227973143639869,-0.0005090767868015248,-0.000585931766461436,-0.0006543917110073596,-0.0007153736282230063,-0.0007696943591549659,-0.0008180815195413444,-0.0008611832460845637,-0.0008995768781177721,-0.0009337766909541167,-0.0009642407845056032,-0.000991377219443266,-0.0010155494830913362,-0.001037…	0.0004396924369664435,0.0002983828758434297,0.0001688758265523799,0.00005018551513407592,-0.00005859149817671644,-0.00015828319569965,-0.00024964840469475676,-0.00033338257335809246,-0.00041012306439243624,-0.0004804540064463315,-0.0005449107403493598,-0.0006039838939872282,-0.0006581231168335668,-0.0007077405025647158,-0.0007532137258095539,-0.0007948889169104982,-0.0008330832965775999,-0.000868…	0.395	0.155	0.45	2.616	0.417	0.454	0.129	0.0005095724533759127,0.00045250103335822814,0.0004620124158861945,0.00015775144755851583,0.00037641747124031894,0.0001292379074231102,0.00016725637696380987,0.00014824672617274635,0.00031936354552726786,0.00037641747124031894,0.00045250103335822814,0.00037641747124031894,0.0004715240067253187,0.0004620124158861945,0.0003954371122131241,0.00015775144755851583,0.00045250103335822814,0.000357398663…	none	0.521	48.981
4237257	Whole Data Set	1	P3	3:11 PM	T4	G3	40.63,40.62,40.61	44.43164	997.651	40.61	1577,1577,1572,1579,1582,1582,1580,1578,1571,1573,1579,1586,1579,1578,1585,1584,1577,1575,1579,1587,1583,1577,1574,1573,1575,1587,1585,1585,1577,1583,1584,1576,1579,1576,1579,1583,1583,1585,1579,1573,1577,1585,1585,1577,1571,1575,1583,1586,1577,1577,1575,1585,1582,1583,1577,1576,1574,1584,1583,1578,1572,1585,1581,1585,1576,1577,1571,1585,1585,1583,1578,1578,1581,1583,1583,1578,1577,1577,1579,1587…	0.00004333855956319659,0.00007678752791157876,0.000017129678939872247,0.00011447463799149975,0.00011505997765726542,0.00006270203097036929,0.00010710216376245597,0.0001843706742940135,0.00017399917151190677,0.00008695241678958167,0.00018429622334627477,0.00016479681094016892,0.00013799688827865664,0.00017509336536144604,0.00027975044239861475,0.0002511167468618996,0.00020970622078684975,0.0001737…	0.011	0.00085	0.0002595052130483095,0.00017611343497994894,0.00003982104683700131,-0.000047168586203676224,-0.00004658011267724654,-0.00017731748420510952,-0.00023143252872536086,-0.0002490737198961861,-0.0003870276964910234,-0.00031169694862290747,-0.0002965193278905903,-0.0003979989960586167,-0.0004411406962742578,-0.00043143266127525025,-0.00044541411362044637,-0.0004849031764298477,-0.0004624416369160248,-…	3017.41	1224	1576	0.594	90.637	57.64844,58.26465,57.60059	44.12695,44.24805,44.43164	102.552	16.706	37.45	-3.16	-3.16	37.45,37.49,37.45	0.13	90.98	1366,1353,1363,1351,1363,1355,1353,1363,1349,1360,1361,1355,1363,1351,1354,1351,1355,1351,1363,1310,1294,1276,1258,1250,1246,1230,1230,1222,1212,1217,1202,1208,1190,1190,1196,1186,1188,1174,1186,1219,1249,1249,1272,1271,1283,1290,1289,1286,1299,1290,1304,1304,1307,1313,1305,1315,1307,1323,1309,1321,1312,1321,1322,1326,1327,1321,1330,1322,1335,1323,1331,1323,1333,1322,1335,1335,1331,1336,1326,1338…	422.955	2.331	0.0002611239185411437,0.00018749644482486433,0.00012024886191379261,0.0000588283461860936,0.0000027299767139113895,-0.00004850741555074262,-0.00009530503891809993,-0.00013804760359666557,-0.0001770864842885366,-0.0002127426087428186,-0.00024530909601313584,-0.0002750536661076113,-0.00030222084084037906,-0.00032703395397721386,-0.0003496969872001257,-0.0003703962469838709,-0.0003893018961695152,-0…	0.00043	0.00008223666464542052,0.000036275362575829705,0.00003840272523206867,0.00014003089952005008,0.00015874440129914886,0.0001243842768687123,0.00009168528852369799,0.00008717948956153487,0.00010589069032844337,0.0001428461779069927,0.00007532070550553761,0.00015041879764806485,0.00007625912656520923,0.00004522221421841967,0.00007719754559704697,0.000031237477371372635,0.00008642742726547423,0.000020…	0.000029131590891108452,-0.000012862817649240998,-0.00005076408378450707,-0.00008497116097851094,-0.00011584411720061899,-0.0001437079250461861,-0.00016885588243870531,-0.00019155269992040408,-0.00021203728702849208,-0.00023052526708680637,-0.0002472112468838642,-0.0002622708651282387,-0.00027586264124355466,-0.000288129643963752,-0.00029920099729245793,-0.0003091932396783857,-0.00031821155071360…	0.0002611239185411437,0.00018749644482486433,0.00012024886191379261,0.0000588283461860936,0.0000027299767139113895,-0.00004850741555074262,-0.00009530503891809993,-0.00013804760359666557,-0.0001770864842885366,-0.0002127426087428186,-0.00024530909601313584,-0.0002750536661076113,-0.00030222084084037906,-0.00032703395397721386,-0.0003496969872001257,-0.0003703962469838709,-0.0003893018961695152,-0…	0.478	0.157	0.365	1.139	0.476	0.153	0.371	0.00030667549645961047,0.00038484400872382225,0.0003555291678277304,0.00044347962743167485,0.0005216727691194423,0.00044347962743167485,0.0005216727691194423,0.0004239335415602587,0.00023828958773041182,0.00030667549645961047,0.0002675965157657537,0.0004239335415602587,0.0004043883353507173,0.0005412232544880215,0.0005314479017915632,0.0005803268657155405,0.00044347962743167485,0.0003457579939013…	none	0.624	37.853
4237210	Whole Data Set	1	P3	3:06 Pm	T4	G3	41.58,41.58,41.57	44.84375	997.83594	41.57	1535,1526,1526,1527,1533,1535,1535,1534,1536,1529,1531,1534,1529,1527,1521,1527,1523,1526,1531,1531,1531,1533,1533,1534,1535,1535,1531,1529,1527,1531,1533,1531,1531,1529,1527,1527,1527,1523,1531,1530,1535,1535,1527,1533,1533,1535,1525,1523,1521,1521,1525,1533,1534,1534,1535,1528,1525,1534,1535,1534,1534,1526,1527,1522,1522,1531,1523,1523,1531,1537,1522,1527,1527,1531,1531,1531,1532,1533,1533,1531…	0.00009162355657695957,0.00006197723388879605,0.000047995321931773764,0.00004706531253255458,0.00015577731238333563,0.00017573233718393803,0.00010170146255475083,0.000040735545622487176,0.00009722931398482937,0.00016156060656692282,0.00011363979895613549,0.00016230732467125176,0.00021881138721901528,0.00017088563701497377,0.0002508873364107665,0.00029434248021806286,0.00018114188570401833,0.00021…	0.0071	0.00079	0.00024267614840858156,0.00018431207339005988,0.0000346198509988499,-0.00009153946437743838,-0.00011594280175436767,-0.00023683678173259425,-0.0003420518580819014,-0.0003664359836735513,-0.00029436398322170903,-0.00036828030056148154,-0.0004109063595295592,-0.00044831470124864444,-0.0004935360821506657,-0.0003745750325942547,-0.0004849527547851654,-0.0005510106770857763,-0.00043728208792983544,-0…	2695.62	1219	1526.33	0.548	140.985	56.65527,56.79004,57.07129	44.80859,44.82031,44.84375	188.6279	7.584	39.17	-2.4	-2.4	39.17,39.17,39.25	0.18	128.62	1307,1299,1295,1307,1296,1305,1310,1297,1307,1293,1307,1293,1297,1299,1307,1291,1305,1307,1297,1266,1230,1228,1206,1203,1187,1186,1178,1174,1174,1160,1166,1154,1162,1156,1150,1148,1153,1144,1150,1183,1219,1223,1243,1237,1254,1247,1259,1262,1257,1260,1273,1263,1275,1267,1277,1264,1275,1275,1277,1275,1274,1283,1275,1283,1271,1282,1273,1284,1274,1285,1275,1287,1276,1283,1287,1281,1288,1281,1291,1278…	658.597	3.029	0.00028719076404543986,0.00018352588152699585,0.00009349271762102893,0.000015298729396747823,-0.00005261291037195957,-0.00011159430933636925,-0.00016281977577550907,-0.0002073091988475326,-0.0002459483543861765,-0.00027950654052679086,-0.00030865189428385835,-0.00033396469403010375,-0.00035594891272699135,-0.0003750422519291976,-0.0003916248563381554,-0.0004060268824097509,-0.00041853507170568977…	0.00028	0.00003949203592362291,0.00015584721332057987,0.00004511307798976816,0.00005060547205070384,0.000031067683591290906,0.00005086290020260572,0.00014576088401536852,0.00007793972153385294,0.0000387338920231172,0.0000978657571531338,0.00006938588144559791,0.000005152158301262404,-0.000025109185578568093,0.000057256357456152706,0.00010029742552535657,0.00009684994771688536,0.00004155145869754774,0.000…	-0.00012844062809835318,-0.00017614788257141296,-0.0002156540027577359,-0.0002483688078626397,-0.00027545976156814577,-0.00029789363425424236,-0.0003164710032596644,-0.00033185482236181615,-0.00034459408000904587,-0.0003551433905752239,-0.00036387921777202096,-0.00037111330916913757,-0.0003771038212480651,-0.00038206453199911815,-0.0003861724698233615,-0.0003895742309851602,-0.0003923912110605714…	0.00028719076404543986,0.00018352588152699585,0.00009349271762102893,0.000015298729396747823,-0.00005261291037195957,-0.00011159430933636925,-0.00016281977577550907,-0.0002073091988475326,-0.0002459483543861765,-0.00027950654052679086,-0.00030865189428385835,-0.00033396469403010375,-0.00035594891272699135,-0.0003750422519291976,-0.0003916248563381554,-0.0004060268824097509,-0.00041853507170568977…	0.434	0.141	0.426	1.183	0.559	0.342	0.099	0.000022209336110145657,-0.00001817043025659313,0.0000625928572498606,-0.0000383589056182721,-0.00012919543291653557,0.0003049728734399133,0.00026456680899072184,0.00011307753988776056,0.0003857962820345109,0.00026456680899072184,0.00016356809181386383,0.000012114042535827069,0.000022209336110145657,0.0000625928572498606,-0.00005854644254860047,0.0002039647601594129,0.00027466797267264314,0.00010…	none	0.632	43.696
4237145	Whole Data Set	1	P3	2:55 PM	T4	G1	42.06,42.05,42.06	43.44531	998.12128	42.06	1562,1555,1549,1561,1553,1562,1547,1553,1554,1563,1555,1561,1554,1562,1549,1554,1554,1562,1549,1561,1552,1556,1563,1547,1563,1555,1563,1559,1559,1562,1555,1563,1550,1561,1553,1555,1562,1554,1562,1555,1565,1553,1563,1557,1563,1555,1558,1563,1552,1563,1551,1555,1551,1562,1551,1563,1551,1563,1563,1555,1563,1555,1562,1554,1563,1554,1562,1551,1563,1555,1559,1565,1557,1563,1555,1567,1558,1563,1554,1558…	0.00014806935126772324,0.00014731716067971075,0.00013226326537722974,0.00022876918881661483,0.00013934062821726223,0.00017863106311986554,0.00025797005303942365,0.0002457714885973228,0.00031080981233252763,0.0002757241353381783,0.0002635257839901921,0.000251328696760722,0.0003935964919510152,0.00034134299873881595,0.00036060666884814096,0.0002769028095727688,0.00042773865313384675,0.0004355578298…	0.014	0.00171	0.00045901266149553084,0.00027808095293757606,0.00009438034000259279,-0.000006380007772098023,-0.0001356719877278158,-0.00035912742109712033,-0.00030562042866604487,-0.0004005495698909483,-0.0006295385370609063,-0.0005617967995546098,-0.0007250944900461833,-0.0007229598512965556,-0.0007721486122708824,-0.0007529060758147594,-0.0008932997891596872,-0.0008911599524166547,-0.0010087006552966912,-0.0…	2800.11	1171	1555	0.582	71.398	55.44141,55.2373,55.26172	43.66797,43.51953,43.44531	95.4852	4.178	37.95	-4.11	-4.11	37.95,37.95,37.99	0.31	129.48	1339,1347,1339,1349,1335,1350,1339,1347,1338,1345,1334,1347,1336,1347,1335,1348,1339,1347,1335,1294,1260,1251,1228,1220,1200,1198,1180,1172,1172,1152,1158,1139,1148,1132,1138,1130,1134,1118,1129,1179,1194,1222,1219,1243,1240,1255,1250,1265,1259,1270,1267,1281,1281,1279,1287,1282,1293,1282,1299,1291,1303,1291,1303,1307,1295,1307,1299,1315,1302,1315,1306,1317,1305,1315,1319,1307,1319,1307,1323,1315…	646.612	2.508	0.00044562202983072004,0.00032812466238359996,0.00021872389047017057,0.00011686178789463366,0.00002201887445230609,-0.00006628853333518207,-0.00014851078892718977,-0.00022506721249367632,-0.000296348229380071,-0.00036271736121321865,-0.0004245130798027286,-0.0004820505332923139,-0.0005356231533642196,-0.0005855041516932165,-0.0006319479132818381,-0.0006751912937826407,-0.0007154548274236226,-0.00…	0.00108	0.00005344944179372636,0.00019877671296377426,0.00008241725105609689,0.00010773524160737533,0.00014305554189712464,0.0001483743234142338,0.00009035674457542246,0.00012567556656351036,0.000221009574328115,0.00020465689990220126,0.00010329632113646491,0.00010861462149485798,0.00015226898852875687,0.00014091940707637124,0.0001279033750295705,0.00015155690810325265,0.00008687287288590123,0.0002038688…	0.00007450974458186313,-0.000023550322050681482,-0.00011268023873751173,-0.00019369325781254442,-0.0002673285702151346,-0.00033425805012508804,-0.0003950923853761638,-0.0004503866495840929,-0.0005006453668311467,-0.0005463271151191923,-0.0005878487105947447,-0.0006255890107243391,-0.0006598923711217135,-0.0006910717875680977,-0.0007194117518944924,-0.0007451708477840008,-0.000768584110179215,-0.0…	0.00044562202983072004,0.00032812466238359996,0.00021872389047017057,0.00011686178789463366,0.00002201887445230609,-0.00006628853333518207,-0.00014851078892718977,-0.00022506721249367632,-0.000296348229380071,-0.00036271736121321865,-0.0004245130798027286,-0.0004820505332923139,-0.0005356231533642196,-0.0005855041516932165,-0.0006319479132818381,-0.0006751912937826407,-0.0007154548274236226,-0.00…	0.445	0.158	0.397	3.508	0.313	0.773	-0.086	-0.0003269726556027761,-0.00014227259459563728,0.000060988239686758416,-0.0004562159765686162,-0.00019769086118338013,-0.0003454383421527428,-0.000566965361592747,-0.0003177395178922487,-0.00027157088465081165,-0.00041929323796293955,-0.0001237982674742534,-0.00024386734865424167,-0.0003454383421527428,-0.00017921889138331333,-0.0004100620628081341,-0.0003454383421527428,-0.0003823673600022648,-0…	none	0.576	45.629
4237116	Whole Data Set	1	P3	2:50 PM	T3	G3	42.2,42.2,42.19	42.96387	998.27673	42.19	1416,1426,1418,1419,1427,1423,1418,1418,1426,1426,1417,1415,1426,1426,1422,1411,1424,1420,1411,1419,1426,1424,1421,1417,1415,1427,1424,1419,1417,1419,1423,1421,1411,1417,1411,1423,1422,1415,1415,1424,1424,1413,1413,1411,1425,1426,1410,1423,1426,1420,1416,1411,1423,1422,1411,1422,1424,1416,1416,1411,1423,1419,1413,1411,1416,1423,1419,1407,1411,1425,1425,1415,1415,1423,1423,1413,1411,1422,1423,1419…	-0.000029176723056100457,0.00008930809863573319,0.00015871478209269975,0.000029766426673163305,-0.000010798497963268321,0.00007822722879096714,0.0000946034646441073,0.00008741485673350226,0.0001587789605365662,0.00007696580613167416,0.00010905036296211838,0.00013524490651485905,0.0001143096662130049,0.00014639496487946758,0.0001352780540697049,0.00006525707067408054,0.0001071555039236582,0.000247…	0.0055	0.00064	0.0003101332574826558,0.0000790721579026969,-0.000020373948504678557,-0.00011783199968402655,-0.00011912531252851028,-0.00025579074123871954,-0.00021000119037931176,-0.00022306312789962404,-0.00022043111789791863,-0.0003237160441891476,-0.000391679467478128,-0.0002949160028141795,-0.0003864127035723677,-0.0003680927751222635,-0.0003438898307650769,-0.00036282667564792266,-0.000369997673107224,-0.…	3300.24	1076	1421	0.674	181.58	58.36621,58.51172,58.74219	42.85352,42.91504,42.96387	150.2864	1.63	37.53	-4.66	-4.66	37.53,37.57,37.57	0.59	124.46	1210,1222,1207,1217,1206,1217,1203,1209,1209,1219,1203,1216,1206,1217,1210,1216,1206,1214,1203,1156,1126,1124,1110,1110,1098,1098,1085,1092,1079,1085,1083,1084,1082,1076,1070,1078,1067,1078,1068,1119,1150,1153,1171,1163,1179,1171,1183,1179,1187,1178,1191,1182,1192,1179,1198,1189,1199,1190,1200,1191,1202,1192,1200,1189,1206,1187,1205,1197,1205,1197,1205,1195,1200,1207,1193,1205,1194,1205,1195,1205…	486.092	1.361	0.0002707971133797062,0.00016448692723440643,0.00007582940238266502,0.000001893338512978435,-0.00005976574287558774,-0.00011118641796565806,-0.00015406876014743576,-0.00018983054794532054,-0.00021965413969503587,-0.00024452556474460513,-0.0002652671236147652,-0.0002825645749472439,-0.00029698980809738653,-0.00030901975097372565,-0.0003190521382565996,-0.0003274186613255935,-0.00033439593465947896…	0.00028	-0.000005102684519159544,0.0000016772677488896045,0.0000978811251939515,0.00005994767485720941,0.00008368902459964496,0.00006117478597069331,0.000012453162921857707,-0.000013140317286132073,0.00007226641584437753,0.00009909211850549192,0.00004728294924224719,0.00007102338974889307,0.0001441091719334449,0.00011850796312406277,0.00017155260690583107,0.00002568336425755757,-0.00003690671847100688,0.…	0.000031643261705209514,-0.0000068658653164673205,-0.00004000148556688706,-0.00006851341025326021,-0.00009304682303315574,-0.00011415687958841894,-0.00013232126999608356,-0.00014795102816458054,-0.00016139983293716561,-0.0001729720113330966,-0.00018292942502834433,-0.00019149739590694492,-0.00019886980476965826,-0.00020521347857634277,-0.00021067196549900166,-0.0002153687832094965,-0.000219410213…	0.0002707971133797062,0.00016448692723440643,0.00007582940238266502,0.000001893338512978435,-0.00005976574287558774,-0.00011118641796565806,-0.00015406876014743576,-0.00018983054794532054,-0.00021965413969503587,-0.00024452556474460513,-0.0002652671236147652,-0.0002825645749472439,-0.00029698980809738653,-0.00030901975097372565,-0.0003190521382565996,-0.0003274186613255935,-0.00033439593465947896…	0.569	0.182	0.248	1.136	0.512	0.429	0.06	0.00007451556986380964,0.000021288858231311366,0.00009225925682103732,0.00007451556986380964,0.00023423485644372168,0.0001100036687500157,0.00007451556986380964,0.00003903037062819678,0.00017211482051074944,-0.0000674078339124467,0.00003015952383417448,-0.000014191992416742057,0.00023423485644372168,0.00009225925682103732,-0.000014191992416742057,0.000021288858231311366,0.000021288858231311366,0.…	none	0.64	35.951
4237040	Whole Data Set	1	P3	2:41 PM	T3	G2	43.53,43.53,43.52	39.2666	998.5069	43.52	1507,1511,1512,1507,1503,1505,1505,1506,1505,1511,1511,1501,1504,1503,1499,1501,1507,1511,1514,1512,1513,1512,1510,1509,1507,1499,1505,1509,1511,1515,1515,1513,1513,1507,1506,1505,1504,1505,1507,1514,1515,1513,1513,1514,1511,1509,1503,1505,1505,1514,1515,1516,1511,1511,1503,1507,1506,1507,1514,1515,1514,1514,1514,1513,1518,1508,1503,1507,1501,1507,1511,1513,1515,1513,1515,1514,1512,1503,1511,1504…	0.0000926124110283715,0.00013296158324573807,0.00011748129281129669,0.00014006610176530584,0.00014742467387258697,0.00025630174074152,0.000131690379253482,0.00014666095436207478,0.00019462060476629193,0.00024258336619534932,0.0003337003627241525,0.00021922991132670728,0.00017583592803701394,0.00024409404024539264,0.0003199740525892299,0.0002613441135788256,0.0002534740283279923,0.0001821713787832…	0.0101	0.00117	0.00027020810987152347,0.00025726383907087195,0.00011494203352565892,-0.00006789384730829117,-0.00021516413106624992,-0.00032944108527405917,-0.0003018135967440444,-0.0003527292661370917,-0.0005328046513262282,-0.00045960117212814883,-0.0005484747785050141,-0.0006221366074420917,-0.0006426252161821412,-0.0006504553338804624,-0.000645628509906849,-0.0007951834749786522,-0.0007751727165873575,-0.00…	3143.33	1127	1510	0.641	98.779	54.38965,54.42578,54.43652	39.15625,39.19238,39.2666	128.0407	3.347	38.27	-5.25	-5.25	38.27,38.15,38.19	0.51	84.27	1305,1312,1296,1309,1304,1307,1299,1303,1309,1302,1308,1295,1307,1299,1307,1299,1299,1307,1301,1254,1221,1213,1182,1183,1158,1161,1140,1144,1126,1131,1121,1122,1110,1115,1102,1097,1109,1096,1100,1151,1169,1192,1192,1214,1205,1229,1219,1235,1230,1243,1238,1251,1243,1257,1243,1262,1255,1267,1259,1270,1257,1275,1262,1275,1263,1275,1265,1279,1267,1281,1275,1285,1269,1288,1273,1286,1273,1290,1273,1292…	360.12	1.728	0.0003473142804962597,0.00023750876766712322,0.00013803127365235842,0.00004791037206469467,-0.00003373399366257148,-0.00010769910428148281,-0.00017470725040565256,-0.00023541278588618832,-0.00029040851776555995,-0.00034023149520914905,-0.0003853682539450661,-0.00042625956742570084,-0.0004633047511074655,-0.0004968655618812644,-0.0005272697307327516,-0.0005548141631298214,-0.000579767838390036,-0.…	0.00046	0.00009801796447004428,0.000028788448909422967,0.00017300249536955303,0.00003261664644277721,-0.00004652689580316287,0.000014938221276300319,-0.000006307642352651765,-0.0000325148710019442,-0.000009096662060348582,0.00000770559123608747,0.00006256014615805466,0.0000049164697780415475,0.000005176187528743415,0.000012053045180791916,0.00010165402276571718,0.00003738765310497719,0.000032684222160110…	0.00003659235424816287,-0.000018298860122111806,-0.00006659311437537272,-0.00010908324727980405,-0.00014646681230533377,-0.00017935752924334216,-0.00020829535954276413,-0.0002337553707677083,-0.00025615553570292195,-0.00027586359414372803,-0.00029320309001929813,-0.00030845868295971646,-0.0003218808215059496,-0.00033368985468203665,-0.0003440796494284976,-0.00035322077328376613,-0.000361263294563…	0.0003473142804962597,0.00023750876766712322,0.00013803127365235842,0.00004791037206469467,-0.00003373399366257148,-0.00010769910428148281,-0.00017470725040565256,-0.00023541278588618832,-0.00029040851776555995,-0.00034023149520914905,-0.0003853682539450661,-0.00042625956742570084,-0.0004633047511074655,-0.0004968655618812644,-0.0005272697307327516,-0.0005548141631298214,-0.000579767838390036,-0.…	0.52	0.176	0.304	1.662	0.537	0.027	0.437	0.0011228680132045427,0.0007884880888964427,0.0006585209478588112,0.0005749911766474614,0.0005378719901373793,0.0007884880888964427,0.0009092066986677972,0.0009835117558495247,0.0009370696053125141,0.0005842714690117474,0.0006028326486839163,0.0006770853011959295,0.0005378719901373793,0.0008627724929865303,0.00052859268920433,0.0009370696053125141,0.0006956504481189305,0.0007327831229937974,0.000…	none	0.605	39.635
4236933	Whole Data Set	1	P3	2:29 PM	T3	G1	44.18,44.18,44.18	36.83691	998.74799	44.18	1743,1751,1754,1753,1752,1753,1755,1754,1755,1755,1753,1757,1747,1747,1747,1747,1753,1755,1755,1757,1755,1747,1745,1747,1753,1746,1745,1749,1747,1745,1747,1751,1755,1758,1755,1755,1755,1755,1755,1758,1755,1744,1746,1747,1755,1755,1755,1755,1755,1752,1751,1746,1744,1744,1751,1747,1744,1755,1755,1755,1758,1755,1759,1755,1759,1755,1755,1755,1747,1748,1747,1747,1743,1744,1755,1755,1759,1755,1755,1755…	0.0000721438034683708,0.00020268915011078384,0.00009675452579087558,0.00009920737693811443,0.00019033080123745066,0.00017635927021453056,0.00016238919146074207,0.0002567983667981686,0.0001804254196787831,0.0002189984145068319,0.00016233961012607253,0.0002665876771863124,0.00038727789523656305,0.000241926461099372,0.00043158330359506476,0.00047016129006156605,0.00036092072363290293,0.0003994922008…	0.0197	0.0018	0.000436377545795355,0.00012363894811816506,0.00017860177841852017,0.00004650398466807435,-0.00010194384252137975,-0.00015523949310171945,-0.00017245612672269148,-0.0003798029391505949,-0.00037078319831331934,-0.000479731528477918,-0.0006475996152828492,-0.0006876990272022129,-0.0007212433925197103,-0.0007744256521997991,-0.0007850436054493979,-0.0007661994226369531,-0.0008717344930912293,-0.0010…	3005.53	1331	1752.67	0.557	50.706	50.54395,50.69727,51.1416	36.67578,36.78711,36.83691	95.514	1.405	38.53	-5.65	-5.65	38.53,38.57,38.57	0.27	91.6	1534,1528,1536,1527,1537,1529,1534,1523,1526,1521,1534,1527,1533,1523,1533,1520,1526,1532,1523,1491,1454,1452,1427,1422,1397,1394,1374,1374,1351,1353,1348,1331,1323,1330,1310,1317,1302,1310,1287,1337,1361,1363,1385,1387,1407,1403,1416,1409,1431,1419,1442,1435,1451,1441,1455,1443,1459,1454,1467,1453,1473,1459,1475,1471,1481,1473,1483,1473,1488,1474,1487,1475,1493,1483,1493,1480,1493,1483,1499,1489…	488.163	2.879	0.000389931553266344,0.0003009653418620602,0.00021639779175278932,0.00013601142462982448,0.000059599514732015064,-0.000013034442780948717,-0.00008207723717059963,-0.00014770642247667197,-0.0002100907741242981,-0.0002693907229556695,-0.0003257587678023306,-0.0003793398676591032,-0.0004302718144681733,-0.00047868558747201436,-0.000524705690046418,-0.0005684504698798468,-0.0006100324233225036,-0.000…	0.00111	0.00005848854675419407,0.0001452289741316331,0.00012589363629123717,0.00009827217401028159,0.00009716988610151287,0.0000612640505407633,0.00013308655948738845,0.000022602172555456423,0.0001109921277221753,0.000048569486017083074,-0.00003372695185600567,0.00004967967688908189,0.000017092261073885877,0.00005244705682639128,0.00008448999747530661,0.00008670240810261817,0.0000856001812524404,0.000125…	0.00015760178921218784,0.00005679999337844456,-0.000034819328469245896,-0.00011809264782235997,-0.00019378023834626336,-0.00026257311707158875,-0.0003250993532823023,-0.0003819298026997165,-0.0004335833193147451,-0.000480531492451688,-0.000523202952312275,-0.0005619872833089775,-0.0005972385809157682,-0.0006292786845098766,-0.0006584001157199275,-0.0006848687491071702,-0.0007089262395627375,-0.00…	0.000389931553266344,0.0003009653418620602,0.00021639779175278932,0.00013601142462982448,0.000059599514732015064,-0.000013034442780948717,-0.00008207723717059963,-0.00014770642247667197,-0.0002100907741242981,-0.0002693907229556695,-0.0003257587678023306,-0.0003793398676591032,-0.0004302718144681733,-0.00047868558747201436,-0.000524705690046418,-0.0005684504698798468,-0.0006100324233225036,-0.000…	0.417	0.15	0.433	2.35	0.393	0.039	0.568	0.0012807672200795368,0.0013440906186175103,0.0012174530532228648,0.0014707651215082182,0.0013350438535192962,0.0013983751670698678,0.0013983751670698678,0.0012536314468879772,0.0013621847141914224,0.001289812854602917,0.0013983751670698678,0.0011631911129702773,0.0012717217739578112,0.0012717217739578112,0.0013259972768699683,0.0013983751670698678,0.0013621847141914224,0.0014164715245000017,0.00…	none	0.568	49.949
4236875	Whole Data Set	1	P3	2:23 PM	T2	G3	43.78,43.78,43.78	40.67969	998.91541	43.78	1434,1422,1426,1434,1434,1434,1421,1426,1433,1430,1426,1421,1425,1434,1434,1430,1422,1426,1434,1434,1431,1425,1417,1424,1434,1434,1433,1426,1425,1434,1431,1430,1418,1425,1434,1431,1430,1431,1415,1423,1418,1432,1433,1430,1418,1424,1434,1432,1430,1417,1425,1433,1434,1430,1422,1423,1417,1430,1432,1428,1422,1422,1429,1429,1430,1428,1416,1414,1432,1430,1430,1423,1420,1431,1430,1429,1418,1432,1429,1432…	0.000046406274540516734,0.00009910348634629585,0.00008369137839142607,0.0002395490341263487,0.00018909410185921952,0.00021649765761016466,0.00009015318949524441,0.00014479517647250038,0.00021306608067910533,0.00016651145785192916,0.00013358457514669466,0.00022131226291578792,0.00014751590175058108,0.0001768595644742761,0.00026069773119620916,0.0002900459003030209,0.00027073486077940377,0.00029229…	0.0093	0.00125	0.00047379303746997436,0.00021117272157750156,0.00014322824762987352,0.000015000763500056252,-0.00015790059323398173,-0.00022383313669073403,-0.0003597111187974871,-0.0003478885070662284,-0.0004506968466209959,-0.000580666264137405,-0.000634870612170107,-0.0005181835195208458,-0.00048111344413373985,-0.0006615461335802775,-0.000702146049432356,-0.0006398509933313879,-0.0007775074032207272,-0.0007…	1964.2	1113	1427.33	0.433	108.1	55.49121,55.71191,55.76074	40.74121,40.72852,40.67969	174.0351	16.009	39.09	-4.69	-4.69	39.09,39.09,39.13	0.18	132.21	1249,1258,1242,1256,1246,1255,1242,1257,1242,1256,1254,1252,1250,1245,1254,1242,1250,1242,1245,1198,1160,1154,1118,1118,1094,1099,1076,1081,1061,1070,1054,1061,1047,1054,1040,1051,1036,1042,1030,1106,1143,1146,1170,1172,1181,1174,1192,1185,1199,1188,1202,1194,1202,1214,1201,1213,1206,1218,1202,1222,1210,1222,1209,1223,1209,1228,1212,1232,1220,1234,1221,1232,1221,1234,1218,1237,1221,1234,1222,1239…	1076.153	5.381	0.0004573256799010262,0.00032904751354469826,0.00021391298078160374,0.00011057535902488135,0.00001782591353654769,-0.00006542024107929277,-0.00014013683072398354,-0.0002071978114250772,-0.000267387591954119,-0.0003214102090148796,-0.000369897562323726,-0.00041341680590743936,-0.0004524769820740981,-0.00048753497565423934,-0.000519000858158741,-0.0005472426843637624,-0.0005725907974281431,-0.00059…	0.00075	-0.000015033311860848296,0.00009141367115490696,0.00012249879786589457,0.00008589729394642068,0.000047760799432209053,0.00007730453312451662,0.0001237722261179247,0.00008255595927327727,0.000022886871469873516,0.00011242032567594444,0.00013735296857964724,0.0001315176215573874,0.00005492205089146278,0.00006754571879785332,0.000044791898095187525,0.00008202632195626538,0.00010234219079397089,0.000…	0.000004227827073611623,-0.00011533048788755584,-0.00021579144171955287,-0.0003002055056691213,-0.00037113589126349224,-0.00043073638157482087,-0.0004808167302939836,-0.0005228976144399357,-0.0005582568093296361,-0.0005879679878997299,-0.0006129333225114956,-0.0006339108791845514,-0.0006515376360782435,-0.0006663488251710322,-0.0006787941844430402,-0.0006892516140551411,-0.0006980386511909845,-0.…	0.0004573256799010262,0.00032904751354469826,0.00021391298078160374,0.00011057535902488135,0.00001782591353654769,-0.00006542024107929277,-0.00014013683072398354,-0.0002071978114250772,-0.000267387591954119,-0.0003214102090148796,-0.000369897562323726,-0.00041341680590743936,-0.0004524769820740981,-0.00048753497565423934,-0.000519000858158741,-0.0005472426843637624,-0.0005725907974281431,-0.00059…	0.273	0.114	0.613	1.584	0.379	0.552	0.069	0.00009393350771437585,0.000023038413892294216,0.0003953668351445745,0.000209162724043428,0.0002002978526516001,-0.00008328253208293581,-0.00008328253208293581,0.00021802777638966082,0.00014711242393230847,0.000058484514171315263,-0.00001240479359504841,0.00009393350771437585,0.0002002978526516001,0.00010279620822801565,0.00025348979546774026,0.000058484514171315263,0.000023038413892294216,0.0000…	none	0.492	37.274
4236803	Whole Data Set	1	P3	2:16 PM	T2	G2	43.02,43.02,43.02	41.33105	999.17639	43.02	1793,1802,1796,1797,1799,1802,1800,1802,1804,1802,1800,1797,1801,1794,1792,1788,1801,1800,1807,1804,1801,1802,1802,1803,1804,1800,1794,1790,1791,1794,1790,1794,1792,1800,1805,1804,1803,1803,1805,1800,1801,1808,1802,1802,1802,1792,1794,1790,1790,1794,1794,1795,1791,1802,1803,1806,1802,1804,1802,1806,1804,1804,1806,1802,1801,1806,1798,1798,1792,1797,1794,1794,1798,1804,1802,1805,1804,1802,1801,1800…	0.0003334630891776325,0.00020947493860099464,0.00022361521420813615,0.0002075451908196499,0.00017421618747247031,0.00029192909891061935,0.00024996187451268757,0.0002080014370983837,0.0003775061526511116,0.00045207879845287876,0.0003885140321542777,0.0003681206895917078,0.00037362442272520773,0.0003704962704466987,0.0003457909602644492,0.00040308109345650367,0.0004819567285638832,0.000513356212284…	0.0133	0.00207	0.0005125895822455352,0.00022469324868317647,0.00027764471199111885,-0.0000014483835000566661,-0.00020710616230972,-0.00041695950360457666,-0.0004372789467590711,-0.0006340887205394151,-0.0007017253459246232,-0.0006746882596502706,-0.0009401749811969588,-0.0010163464504522927,-0.0009979204748560568,-0.0009923934113418012,-0.0011373178034309833,-0.0011747639656666112,-0.0011821255443797477,-0.0012…	2458.89	1225	1798.33	0.502	75.197	55.15137,55.33203,55.59863	41.34375,41.34375,41.33105	122.0648	4.485	38.27	-4.75	-4.75	38.27,38.27,38.31	0.21	138.46	1570,1578,1562,1580,1562,1577,1570,1569,1581,1567,1578,1562,1576,1569,1579,1570,1569,1570,1576,1502,1486,1446,1436,1404,1396,1361,1360,1342,1334,1308,1306,1304,1282,1286,1272,1278,1258,1262,1250,1345,1381,1388,1412,1414,1436,1434,1447,1451,1474,1471,1488,1480,1498,1486,1504,1498,1512,1506,1517,1510,1522,1514,1526,1519,1532,1527,1534,1529,1539,1525,1544,1530,1546,1534,1548,1538,1551,1535,1552,1541…	1143.852	3.845	0.0005429978000649341,0.0003926991946464364,0.00025328810537017933,0.0001239758488853261,0.000004030873460387921,-0.00010722537958762941,-0.00021042231466917162,-0.0003061437426200822,-0.0003949311834653105,-0.0004772869299329431,-0.0005536768890496153,-0.0006245332178929257,-0.0006902567684119574,-0.0007512193551468683,-0.0008077658586766092,-0.0008602161766944949,-0.0009088670337493509,-0.00095…	0.00145	0.0001719271312443571,0.00011729093530399545,0.00019064165575672818,0.00023459549126273046,0.00015746652318231606,0.00005787164143897955,0.00018482865369028436,0.00017688921525483388,0.0002675488616054385,0.0001610108515485364,0.00016517887696111487,0.00006212482506523306,0.00014238303399973987,0.0002278452732622604,0.00015417782666877323,0.0001358622324886729,0.00002935794956773625,0.00015976347…	0.00010924043255756315,-0.000057175938785874146,-0.00020446958001719973,-0.0003348378639308604,-0.00045022566552577593,-0.0005523543762613204,-0.0006427475843156814,-0.0007227538039527535,-0.0007935665930814012,-0.0008562423591271547,-0.0009117161188499283,-0.000960815447217667,-0.0010042728234296015,-0.0010427365582709625,-0.0010767804658168632,-0.0011069124237708667,-0.001133581950144057,-0.001…	0.0005429978000649341,0.0003926991946464364,0.00025328810537017933,0.0001239758488853261,0.000004030873460387921,-0.00010722537958762941,-0.00021042231466917162,-0.0003061437426200822,-0.0003949311834653105,-0.0004772869299329431,-0.0005536768890496153,-0.0006245332178929257,-0.0006902567684119574,-0.0007512193551468683,-0.0008077658586766092,-0.0008602161766944949,-0.0009088670337493509,-0.00095…	0.269	0.151	0.58	2.632	0.407	0.095	0.498	0.001239916908592986,0.001351127138871567,0.0011750574229999092,0.001323321911402067,0.0015365408299016813,0.0014345535040711772,0.001304786082039248,0.0013974731410181746,0.0014530948728953817,0.0015087237293699323,0.0013603959436420045,0.0010638922641660659,0.0012121188000969259,0.0012121188000969259,0.0012121188000969259,0.0011379992083388351,0.001239916908592986,0.0013603959436420045,0.001360…	none	0.365	54.792
4236632	Whole Data Set	1	P3	1:58 PM	T2	G1	42.52,42.53,42.53	42.19141	999.50562	42.53	1655,1640,1647,1654,1655,1647,1649,1651,1654,1651,1641,1650,1655,1647,1659,1655,1654,1643,1647,1643,1655,1653,1652,1647,1657,1639,1643,1643,1653,1654,1657,1647,1657,1655,1647,1649,1657,1655,1645,1658,1646,1649,1643,1645,1655,1663,1651,1653,1644,1650,1653,1659,1646,1648,1651,1655,1649,1648,1643,1655,1658,1648,1658,1649,1646,1652,1641,1638,1643,1651,1659,1657,1649,1647,1643,1653,1657,1651,1649,1647…	0.00011276644487212828,0.00013102746056476875,0.00016700189002530845,0.00010682036449691534,0.0001326702826208741,0.00019647644742165157,0.00021979681065205045,0.00022034178148221077,0.0003347714834621101,0.0002846954088142821,0.00016125370540684685,0.0002452939138550815,0.00035718458840087227,0.00027674569173063437,0.00029500140528469743,0.0002828925496509874,0.00027584502963088096,0.00034723600…	0.013	0.00151	0.00041718163265509864,0.00030891896060045935,0.00013999215695515045,-0.00003391434731773441,-0.0001799459176100746,-0.00026529245897010864,-0.0003051515019727059,-0.00032227268448253854,-0.0005085773002850281,-0.0005357810667246863,-0.00056045727975426,-0.0006785079883372979,-0.0007208324585001716,-0.0007303526331599249,-0.0008432967911791784,-0.000736776819664529,-0.0007664761467669318,-0.00087…	2631.2	1202	1647	0.543	77.024	54.37109,54.55273,54.97754	42.26465,42.19141,42.19141	82.0051	3.665	39.01	-3.52	-3.52	39.01,39.01,39.01	0.33	107.58	1435,1435,1441,1437,1445,1430,1437,1433,1435,1443,1433,1435,1443,1430,1439,1443,1435,1443,1431,1389,1366,1356,1334,1318,1314,1285,1288,1266,1262,1252,1253,1240,1241,1220,1218,1206,1214,1202,1206,1248,1281,1286,1307,1306,1323,1319,1334,1326,1339,1349,1343,1352,1353,1367,1359,1373,1363,1375,1370,1379,1371,1379,1387,1382,1383,1395,1387,1394,1389,1399,1387,1403,1395,1397,1407,1395,1409,1397,1415,1405…	639.212	3.104	0.00043169086319010726,0.00032010501165046076,0.00021679127551789087,0.00012113642388217284,0.00003257268604860532,-0.000049425618532153524,-0.0001253452005032116,-0.0001956366895300804,-0.00026071730906639416,-0.0003209733528331067,-0.00037676247771059937,-0.00042841582665342965,-0.0004762399942285371,-0.000520518846443586,-0.0005615152056672575,-0.0005994724106425272,-0.0006346157608525812,-0.0…	0.00127	0.0001014635156691871,0.00012447692290361515,0.00011080372301880841,0.00014817398508077214,0.0001201440725334355,0.00012561184949581356,0.00011672386397453055,0.00024183919133397643,0.00014042034126767117,0.00006773231918962797,0.00019442835508598589,0.00027009828349243783,0.00019419801575475771,0.00016137979877160698,0.00013015925516246144,0.00010372600892980351,0.00008207916355466376,0.00009711…	0.00015051690113009313,0.00005047687821267016,-0.000041686719816064807,-0.00012659402545126637,-0.00020481634645897926,-0.00027688000998073094,-0.0003432699039812451,-0.00040443273986828115,-0.0004607800582374827,-0.0005126909979667036,-0.0005605148472919576,-0.0006045733940301738,-0.00064516309076248,-0.0006825570495466796,-0.0007170068795805532,-0.0007487443801808976,-0.0007779831004696893,-0.0…	0.00043169086319010726,0.00032010501165046076,0.00021679127551789087,0.00012113642388217284,0.00003257268604860532,-0.000049425618532153524,-0.0001253452005032116,-0.0001956366895300804,-0.00026071730906639416,-0.0003209733528331067,-0.00037676247771059937,-0.00042841582665342965,-0.0004762399942285371,-0.000520518846443586,-0.0005615152056672575,-0.0005994724106425272,-0.0006346157608525812,-0.0…	0.374	0.153	0.473	2.313	0.473	0.129	0.398	0.0008725424072924297,0.0008190710354071689,0.0009616759930874294,0.0010062496470121835,0.0009795049056850421,0.0009705903578958989,0.0007477861123881516,0.0011221625618252585,0.0007834271113128214,0.0010329960354365049,0.0007566960879109235,0.0007477861123881516,0.0009705903578958989,0.0008547178851514522,0.0009260203635111048,0.0009438478123828317,0.0012113473990663698,0.0008190710354071689,0.0…	none	0.503	44.713
4236532	Whole Data Set	1	P3	1:51 PM	T1	G3	41.69,41.69,41.69	42.7207	999.64166	41.69	1483,1478,1483,1482,1471,1472,1480,1483,1483,1477,1471,1488,1483,1477,1475,1474,1475,1489,1481,1477,1479,1487,1483,1483,1467,1480,1479,1483,1473,1471,1473,1481,1483,1480,1475,1487,1477,1483,1482,1473,1474,1483,1482,1475,1483,1473,1473,1475,1483,1483,1473,1477,1483,1483,1479,1483,1474,1482,1478,1477,1475,1485,1486,1475,1473,1473,1485,1483,1472,1472,1487,1482,1479,1470,1481,1483,1484,1473,1477,1482…	0.00015770310459096336,0.000138385767975439,0.00009820306336075351,0.00014149061821265097,0.00011093980939140339,0.00013014877725200263,0.00024567855851871797,0.0002488343591453651,0.00020382839193166396,0.00025514561162492884,0.00021977245435435023,0.00014909250304054208,0.0002742440200276183,0.0002741882039975946,0.00020350287283559524,0.00020986887628810034,0.0002627839866157727,0.000357445469…	0.0082	0.00119	0.00044397502250435525,0.00022398658762564144,0.00003780591689362399,0.000010485576093704634,-0.0002092593654413432,-0.00030548412020089976,-0.00028469041533801684,-0.0003905072589563158,-0.00047867122854713934,-0.0005363798323137142,-0.0006405214376141535,-0.0006005209012240611,-0.0006245788739188237,-0.0006886643249161482,-0.0007175173776016455,-0.0006262878095700946,-0.0006439369932634887,-0.0…	2431.47	1115	1481	0.541	122.665	59.23828,58.90137,58.75879	42.59766,42.64648,42.7207	196.5301	15.278	38.31	-3.38	-3.38	38.31,38.35,38.35	0.05	160.61	1287,1275,1283,1275,1274,1275,1283,1273,1277,1273,1282,1271,1275,1271,1270,1282,1274,1281,1271,1203,1186,1156,1149,1122,1118,1105,1104,1086,1086,1086,1075,1079,1058,1069,1054,1061,1063,1054,1062,1126,1150,1184,1182,1199,1193,1203,1209,1223,1215,1227,1219,1230,1223,1238,1237,1235,1229,1247,1237,1248,1243,1247,1237,1253,1255,1243,1249,1258,1247,1257,1249,1259,1247,1259,1264,1253,1255,1263,1255,1263…	912.789	3.133	0.00044051560250772193,0.0003028031372077308,0.00018098814661835925,0.00007323543229461379,-0.00002207834959675652,-0.00010638914469320775,-0.00018096713361297537,-0.0002469358678059599,-0.00030528919636925076,-0.00035690623883749144,-0.0004025646295200111,-0.00044295223291670473,-0.00047867750671075256,-0.0005102786684613943,-0.0005382318040971694,-0.0005629580403677766,-0.0005848298893108132,-0…	0.00072	0.000014179152104510034,0.00006511272549157722,0.0000623041296533513,0.00008867205377237033,0.00008279201378077894,0.000018562674165242565,0.00002803775729650723,0.00003137119047548525,0.000002461154766549053,0.000042644562417506176,0.00011661680538448581,0.000029350471411867396,0.00011099893736834992,0.00004983672934945792,0.00011459548715915228,0.00007493067082391835,0.00005676643905278076,0.00…	0.000020989715880924973,-0.000108027310939266,-0.0002140246796559938,-0.0003011096362061754,-0.0003726565976936278,-0.00043143790620972327,-0.0004797312531112597,-0.0005194079362921644,-0.0005520053702916662,-0.0005787866589015791,-0.0006007895386257442,-0.0006188665894804546,-0.000633718271246678,-0.0006459200652814442,-0.0006559447735946441,-0.0006641808392484651,-0.0006709473979686558,-0.00067…	0.00044051560250772193,0.0003028031372077308,0.00018098814661835925,0.00007323543229461379,-0.00002207834959675652,-0.00010638914469320775,-0.00018096713361297537,-0.0002469358678059599,-0.00030528919636925076,-0.00035690623883749144,-0.0004025646295200111,-0.00044295223291670473,-0.00047867750671075256,-0.0005102786684613943,-0.0005382318040971694,-0.0005629580403677766,-0.0005848298893108132,-0…	0.391	0.147	0.462	1.215	0.6	0.598	-0.199	-0.00007492420215982274,-0.00031240331402241527,0.00011698069464848627,-0.00003837742563321699,-0.0002941402996419326,-0.00043109419119446215,-0.00022108056116189862,-0.00014800853004690297,-0.0002941402996419326,-0.00042196527526607524,-0.0002850085044440454,-0.00022108056116189862,-0.00020281370597922236,-0.0003306655604362225,-0.00017541198252074854,-0.0004767358926965722,-0.000221080561161898…	none	0.544	33.995
4236518	Whole Data Set	1	P3	1:46 PM	T1	G2	42.19,42.19,42.18	42.25781	999.74493	42.18	1527,1523,1523,1515,1519,1522,1526,1525,1518,1515,1523,1527,1526,1520,1516,1526,1531,1519,1515,1528,1523,1519,1523,1529,1525,1519,1523,1526,1525,1522,1523,1531,1523,1521,1523,1529,1523,1521,1528,1529,1514,1515,1517,1530,1525,1520,1515,1530,1523,1520,1513,1530,1528,1522,1514,1531,1518,1518,1514,1527,1522,1529,1514,1519,1527,1527,1515,1522,1522,1527,1519,1527,1521,1515,1530,1527,1523,1518,1529,1527…	0.00013380864226848047,0.00021580507218572743,0.00010896288361027026,0.00011027257577199848,0.00023002590778713493,0.0002278986593185749,0.00018800606785273052,0.0002133449484578943,0.00021980119745945744,0.00027947288266595103,0.00029107786468622024,0.00026319948968493603,0.0002765203929236506,0.00031902359535788776,0.00034264392889156545,0.00029416578606660676,0.00037786660171316365,0.000521678…	0.0085	0.00149	0.0005461778951049451,0.0002539380123918441,-0.000034657828718610144,-0.0001722190784181135,-0.00018804385706171426,-0.0003101215351357695,-0.00045956516507823027,-0.0005096241624276119,-0.0006418631788785843,-0.0007552265740781099,-0.0007076795415992614,-0.000733734665910543,-0.0008470608492378268,-0.0008371706818279247,-0.0008974287024410859,-0.0008464783121125088,-0.0009050204169414601,-0.0009…	2563.55	1199	1520.33	0.532	117.927	57.03906,57.26758,57.47363	42.37012,42.38281,42.25781	153.5643	16.73	38.31	-3.87	-3.87	38.31,38.39,38.39	0.06	156.58	1309,1316,1310,1319,1307,1315,1308,1303,1315,1307,1307,1303,1315,1307,1310,1307,1319,1302,1311,1236,1217,1194,1166,1163,1137,1140,1118,1114,1109,1109,1097,1102,1100,1086,1091,1084,1078,1086,1071,1163,1179,1209,1206,1227,1222,1237,1238,1241,1245,1254,1243,1263,1256,1266,1255,1272,1271,1267,1267,1277,1271,1279,1269,1287,1275,1277,1288,1275,1286,1275,1291,1280,1279,1292,1286,1295,1283,1293,1280,1297…	854.924	3.288	0.0005012616749751704,0.0003357167417821223,0.0001885869059753912,0.00005782368557968138,-0.00005839352974242452,-0.00016168282696493242,-0.00025348229824937514,-0.0003350700634362105,-0.00040758206524890814,-0.00047202788497253815,-0.000529304798807833,-0.0005802102706066951,-0.0006254530549249364,-0.0006656630649795464,-0.0007014001429016038,-0.0007331618543926652,-0.000761390416309273,-0.00078…	0.00093	0.00009974773088381794,0.00012992922294671833,0.00018289056934434853,0.0002033147890306538,0.00012612002545608263,0.00010912479764780998,0.00009538367897248299,0.000037726043615008284,-0.000011792351315173345,-0.000030407971684449183,-0.0000018621349744635284,0.00010801401481619112,0.00015771781259879206,0.00008866583031505564,0.000040768595423001296,0.00007419839042736773,0.0000539526685445284,0…	0.00009367819477436984,-0.0000385066862270293,-0.00015187446827820048,-0.00024910384814249675,-0.00033249219832234367,-0.0004040098502442421,-0.0004653466499937344,-0.0005179518866368205,-0.000563068536569278,-0.0006017626330323044,-0.0006349484547484881,-0.0006634101288447072,-0.0006878201585039802,-0.0007087553131246195,-0.0007267102564453694,-0.0007421092346470168,-0.0007553161006013512,-0.000…	0.0005012616749751704,0.0003357167417821223,0.0001885869059753912,0.00005782368557968138,-0.00005839352974242452,-0.00016168282696493242,-0.00025348229824937514,-0.0003350700634362105,-0.00040758206524890814,-0.00047202788497253815,-0.000529304798807833,-0.0005802102706066951,-0.0006254530549249364,-0.0006656630649795464,-0.0007014001429016038,-0.0007331618543926652,-0.000761390416309273,-0.00078…	0.407	0.138	0.455	1.565	0.362	0.024	0.614	0.0007643822662500746,0.0009962791183942856,0.0011316094868915327,0.000841667459540975,0.0006484802577151913,0.0009479570619434448,0.001208960063831452,0.0012282998608556274,0.0009576210431163946,0.0007837022752351119,0.0009189664086232448,0.0010059441749081155,0.0010059441749081155,0.0008513290758059805,0.0007643822662500746,0.0009382932958100404,0.0010349406350693337,0.0010736055937543307,0.000…	none	0.603	35.467
4236414	Whole Data Set	1	P3	1:38 PM	T1	G1	42.24,42.25,42.24	42.3623	999.85327	42.24	1546,1554,1555,1548,1549,1555,1546,1547,1555,1551,1555,1557,1549,1551,1554,1547,1555,1550,1544,1555,1552,1545,1556,1547,1543,1543,1556,1547,1553,1544,1557,1550,1547,1555,1546,1555,1545,1547,1544,1554,1551,1544,1553,1558,1551,1545,1558,1543,1551,1551,1539,1551,1554,1547,1544,1554,1547,1553,1559,1549,1543,1555,1547,1548,1560,1548,1541,1555,1545,1554,1557,1547,1542,1553,1552,1549,1555,1552,1542,1555…	0.00013273103506668317,0.00013423185109598306,0.00019381380222192616,0.000235973740351787,0.00028588145366644977,0.00025639680928627004,0.0002869394874120815,0.0003445941934974635,0.00022410452653119991,0.00022560299715320345,0.00022516548070930438,0.0002789354223628429,0.00028236861701395655,0.00028386563479790175,0.00027374685708557477,0.00031009131614364313,0.0002535115712188467,0.000258880485…	0.0109	0.00136	0.0003640342923511621,0.0001990660812250712,0.000014824804248169532,-0.0001480597817335668,-0.00018328964543306133,-0.0002668418423551532,-0.0004238044043091226,-0.0005169587744972944,-0.0005637347892410063,-0.0006124346007529483,-0.0006321609295263293,-0.000707879621143858,-0.0007932327437859558,-0.0007627579896930291,-0.0007245607759283741,-0.000807973541479213,-0.0008759285348291254,-0.0008319…	2588.29	1199	1552.33	0.537	92.105	58.42676,58.30664,58.11621	42.22656,42.27637,42.3623	100.0233	5.935	38.53	-3.71	-3.71	38.53,38.53,38.53	0.17	130.42	1333,1343,1347,1331,1345,1335,1331,1331,1334,1336,1341,1339,1335,1342,1333,1343,1339,1330,1343,1283,1254,1234,1228,1203,1206,1190,1180,1178,1162,1165,1148,1146,1142,1148,1131,1134,1129,1134,1118,1193,1199,1227,1233,1229,1253,1251,1267,1257,1274,1262,1277,1282,1279,1289,1282,1293,1283,1288,1293,1303,1290,1302,1301,1299,1309,1296,1307,1298,1313,1308,1309,1319,1310,1322,1305,1319,1315,1313,1311,1323…	724.542	3.212	0.0003596791100144482,0.00024006606353760155,0.00013097787862610894,0.00003148846306651534,-0.00005924678765216018,-0.00014199816051603455,-0.0002174681642534745,-0.00028629749320610283,-0.0003490704664333305,-0.00040631998822509825,-0.00045853207213455516,-0.0005061499669369564,-0.0005495779195416568,-0.0005891846068020311,-0.0006253062653572934,-0.000658249546076667,-0.0006882941173383969,-0.00…	0.00127	0.00016384746817053894,0.00017474392304694765,0.00010649655229029666,0.0000434203970930079,0.00012656647782482,0.00012197792377013463,0.00016900451478864446,0.00013000513952408783,0.0002665145640064585,0.0000657784989761804,0.00024356688855042943,0.00008412620411688615,0.0001036221830098755,0.0001558079564487496,0.0001598217767678584,-0.000020225731861603825,0.000035385210409837774,0.000166701653…	0.00012910285535302243,0.000008607545415917394,-0.00010041857723933718,-0.0001990671920895173,-0.0002883260685390707,-0.0003690889564634119,-0.00044216453533389146,-0.0005082845115320956,-0.0005681109449319573,-0.0006222428781108032,-0.0006712223345676849,-0.000715539746009201,-0.0007556388630462717,-0.0007919211984727132,-0.0008247500476161948,-0.00085445412601739,-0.0008813308608614299,-0.00090…	0.0003596791100144482,0.00024006606353760155,0.00013097787862610894,0.00003148846306651534,-0.00005924678765216018,-0.00014199816051603455,-0.0002174681642534745,-0.00028629749320610283,-0.0003490704664333305,-0.00040631998822509825,-0.00045853207213455516,-0.0005061499669369564,-0.0005495779195416568,-0.0005891846068020311,-0.0006253062653572934,-0.000658249546076667,-0.0006882941173383969,-0.00…	0.4	0.142	0.457	2.746	0.75	0.546	-0.296	-0.0006712904138445141,-0.0008328921206430269,-0.000610674267579317,-0.000610674267579317,-0.0006510859717890734,-0.0005904670052499863,-0.001125642035269283,-0.0008328921206430269,-0.0008328921206430269,-0.0008833803246900736,-0.000994433717541065,-0.0008732831534237452,-0.0009136704300346466,-0.0007823980464888608,-0.0008328921206430269,-0.0007520987837770888,-0.0008126951954706256,-0.000863185…	none	0.576	39.518
4236340	Whole Data Set	1	P3	1:21 PM	T0	G3	42.73,42.72,42.71	40.99414	1000.1817	42.71	1275,1280,1260,1281,1268,1273,1266,1266,1274,1279,1266,1277,1265,1282,1272,1275,1277,1271,1269,1275,1270,1277,1275,1266,1277,1267,1276,1281,1265,1278,1267,1276,1277,1271,1281,1265,1283,1265,1283,1278,1275,1273,1265,1275,1271,1277,1277,1274,1266,1275,1278,1272,1280,1267,1278,1275,1275,1265,1276,1275,1278,1275,1271,1277,1275,1280,1275,1273,1275,1277,1275,1281,1269,1278,1269,1281,1266,1281,1279,1271…	0.00011232775639343393,0.0001751885864470438,0.00012020174251966177,0.00009241471777181391,0.0001945502250653985,0.00023021528688487293,0.00017824738621561166,0.00012024626249130415,0.0001830963879272533,0.00023084360406647525,0.00019700894062158082,0.00013296922430954984,0.0002955252504448243,0.0002284504315452576,0.0002641088898765955,0.00027257408975193726,0.0002870819954253323,0.0003348277898…	0.0091	0.00107	0.0003360460870056385,0.00019950091974378585,0.00004790876232448458,-0.00010664071578744084,-0.00013137385692007134,-0.0002194716775950703,-0.00031056354645551964,-0.0004528979237901416,-0.00039014874114211165,-0.0005565650048278021,-0.0004908163951552391,-0.0005124981920668863,-0.0006095345048134569,-0.0005829829632712334,-0.0006378074495975455,-0.0006624891451813344,-0.000654022208392461,-0.000…	2038.34	1025	1273.67	0.497	110.03	56.44238,56.60059,56.52734	40.97168,40.9834,40.99414	142.2532	14.726	39.25	-3.46	-3.46	39.25,39.29,39.29	0.2	106.42	1083,1091,1088,1094,1098,1083,1086,1089,1094,1083,1085,1096,1082,1086,1088,1083,1085,1091,1084,1054,1045,1035,1011,1010,1005,988,988,975,982,980,968,974,972,954,970,955,955,949,958,991,1018,1019,1029,1035,1050,1038,1049,1055,1045,1059,1063,1049,1065,1059,1059,1070,1054,1058,1062,1059,1075,1056,1071,1071,1066,1077,1077,1064,1079,1066,1077,1065,1070,1070,1078,1071,1072,1079,1072,1083,1071,1079,1083…	630.665	3.936	0.00034886872642405373,0.00023697196146579467,0.00013673399687292242,0.00004694007343402783,-0.00003349799929917895,-0.00010555503052396705,-0.00017010426165922046,-0.00022792794894317605,-0.00027972684340416053,-0.0003261286830897577,-0.00036769580046963976,-0.0004049319372043044,-0.00043828834886622324,-0.0004681692735950118,-0.0004949368309599087,-0.0005189154103976708,-0.0005403956024082831,-…	0.00052	0.0000903336553939812,0.00008048792591540768,0.000040277497235518894,0.00005742326631448001,0.00003577012673107022,-0.00004322853840752308,-0.00005813063962188428,0.00003153943666591059,0.00006892818031962592,0.00010632009544076307,0.00005092496654216267,0.0001237449750457006,-0.00002105306229449911,0.00012767262341056368,0.00008914515877787719,1.6867114870960213e-8,0.000059332403625018256,0.0000…	-0.00007066949013632582,-0.00014016225718029604,-0.00020044039439753197,-0.00025272574697359103,-0.00029807814537552966,-0.0003374168882445979,-0.00037153937669170327,-0.00040113727771508225,-0.0004268105443746261,-0.0004490795769135016,-0.0004683957713344849,-0.0004851506692519347,-0.0004996838944880199,-0.0005122900372889742,-0.0005232246257052794,-0.0005327093051763818,-0.0005409363313107543,-…	0.00034886872642405373,0.00023697196146579467,0.00013673399687292242,0.00004694007343402783,-0.00003349799929917895,-0.00010555503052396705,-0.00017010426165922046,-0.00022792794894317605,-0.00027972684340416053,-0.0003261286830897577,-0.00036769580046963976,-0.0004049319372043044,-0.00043828834886622324,-0.0004681692735950118,-0.0004949368309599087,-0.0005189154103976708,-0.0005403956024082831,-…	0.375	0.127	0.498	1.159	0.63	-0.212	0.582	0.0007378455442644034,0.0008122572266813179,0.0007006444836251059,0.0004496206390899915,0.0007006444836251059,0.0005518720987919228,0.0007006444836251059,0.0005890604174328587,0.0005146869642868713,0.000542575516674223,0.0004124442581476794,0.0006634466093038793,0.0007006444836251059,0.0008494678495510427,0.000821559583506513,0.0007378455442644034,0.000821559583506513,0.0008959856120341968,0.0005…	none	0.607	42.066
4236281	Whole Data Set	1	P3	1:15 PM	T0	G2	43.1,43.1,43.1	40.50879	1000.2511	43.1	2311,2308,2319,2311,2320,2306,2316,2314,2320,2306,2316,2305,2322,2306,2318,2308,2317,2309,2316,2304,2318,2309,2317,2310,2317,2304,2317,2306,2318,2312,2312,2306,2314,2308,2308,2306,2313,2308,2318,2307,2314,2309,2317,2306,2314,2318,2305,2316,2303,2310,2304,2314,2306,2317,2317,2300,2315,2305,2316,2301,2310,2313,2318,2313,2300,2316,2306,2312,2298,2314,2300,2312,2298,2318,2306,2312,2305,2312,2302,2314…	0.000208222503280683,0.00028727135524837983,0.00017748509491173284,0.00013637397854301194,0.00021540673637021382,0.00021352449943432773,0.00028275715206939166,0.00018278932703682485,0.00020787824976773326,0.00020844819520307486,0.0001722420724160431,0.0002684351845313445,0.0003548356879471153,0.0002352456262932455,0.0003633280327635965,0.0003688002926670879,0.0004257780798725955,0.000347863206097…	0.0161	0.00205	0.0005899463742146262,0.00028883371337782725,0.00007370108488360178,-0.0000678324997180453,-0.00012604579052046344,-0.0002675055013366811,-0.0003061009601875188,-0.00033000359157439103,-0.000591281601314591,-0.0007007760564996632,-0.0008004580079131504,-0.0007754184099683665,-0.0008188454341686613,-0.000984488015350146,-0.0010083379286182582,-0.001027298178370425,-0.00112933151285458,-0.001126296…	2675.81	1394	2312.67	0.479	61.996	55.8418,56.00195,56.13574	40.43359,40.45898,40.50879	99.3509	3.172	40.57	-2.53	-2.53	40.57,40.61,40.65	0.15	80.78	2038,2040,2050,2045,2040,2050,2033,2046,2046,2035,2046,2046,2037,2048,2040,2040,2050,2040,2038,1934,1886,1854,1813,1784,1753,1722,1705,1670,1657,1641,1614,1604,1582,1574,1561,1563,1558,1534,1543,1732,1797,1817,1853,1854,1880,1904,1902,1924,1920,1928,1938,1957,1950,1962,1960,1962,1978,1970,1984,1988,1985,1996,1984,2002,1998,1998,2000,2010,2002,2000,2013,2006,2018,2009,2007,2022,2014,2024,2010,2010…	1319.893	4.307	0.0005044087353666257,0.0003811420217856175,0.00026528522822438696,0.00015639292287815605,0.00005404645014110243,-0.00004214767898869207,-0.000132559299746869,-0.00021753601549935435,-0.0002974045341645904,-0.00037247192429954714,-0.00044302679567875835,-0.0005093404089053207,-0.0005716677183199592,-0.0006302483522177971,-0.0006853075341414524,-0.0007370569487925298,-0.0007856955558906596,-0.0008…	0.00138	0.0000052110465500511644,-0.0000434413904566603,0.00007889535125726897,0.00008723778055196904,0.0001770278856621886,0.000020860798860178427,0.00007317513193191723,0.0001336403344083756,0.00007845863468971628,0.00011449085388649982,0.0000723410996996573,0.0000757971931219166,0.00005156577441115362,0.000024078671806784572,0.00005196311196382028,0.000013076498621181114,0.00003281736846601281,0.00012…	0.00008129705274630963,-0.00004885154704688363,-0.00016669133264021795,-0.0002733864111178067,-0.00036999079404348943,-0.0004574588097534379,-0.0005366545309053591,-0.0006083603104164809,-0.0006732845101145203,-0.0007320684984508736,-0.0007852929864045216,-0.0008334837641673178,-0.0008771168952818099,-0.0009166234195430603,-0.0009523936111231555,-0.0009847808339832462,-0.0010141050326596902,-0.00…	0.0005044087353666257,0.0003811420217856175,0.00026528522822438696,0.00015639292287815605,0.00005404645014110243,-0.00004214767898869207,-0.000132559299746869,-0.00021753601549935435,-0.0002974045341645904,-0.00037247192429954714,-0.00044302679567875835,-0.0005093404089053207,-0.0005716677183199592,-0.0006302483522177971,-0.0006853075341414524,-0.0007370569487925298,-0.0007856955558906596,-0.0008…	0.136	0.163	0.701	1.357	0.346	0.044	0.61	0.0010380517896945761,0.0007174006372275839,0.000854793571517372,0.0007448757470671333,0.0007815119308966123,0.0006075175763639571,0.0010197224876785512,0.0005617411718752634,0.0010013939592140155,0.0007723525951958798,0.0009097629178784128,0.0007082426535296208,0.0010013939592140155,0.000726558814044414,0.0012947432774049407,0.000854793571517372,0.0008639546460940117,0.0006624556315365965,0.0010…	none	0.171	41.873
4236252	Whole Data Set	1	P3	1:09 PM	T0	G1	43.12,43.14,43.14	40.07715	1000.33575	43.14	1568,1566,1569,1562,1575,1564,1569,1574,1568,1568,1578,1566,1573,1578,1564,1578,1564,1580,1573,1577,1570,1569,1575,1570,1576,1565,1575,1570,1567,1578,1562,1578,1563,1576,1569,1570,1578,1569,1570,1564,1574,1570,1572,1566,1576,1569,1578,1567,1575,1568,1577,1570,1568,1576,1570,1576,1566,1575,1573,1567,1578,1562,1578,1568,1578,1576,1570,1574,1566,1570,1570,1575,1560,1574,1566,1568,1577,1561,1578,1568…	0.00016960570742392855,0.00027479289706274765,0.0003084345258482522,0.0002645594044741945,0.00021473044907536416,0.000233462067598929,0.00021344518472038714,0.000282846876101236,0.00030455780181018786,0.0004425400202798077,0.0004016389534891758,0.0003696876435195526,0.0004271707033123153,0.0003564680301623959,0.0004020218545718381,0.00041180527324989396,0.000531892786135326,0.000574471919989251,0…	0.0124	0.00197	0.0004338898967073721,0.00020827997396840665,0.00003639587608619772,-0.00011457351518322907,-0.0001791886427832238,-0.00031519061981235836,-0.0005462902003549264,-0.0006435154476549714,-0.0006693884315736921,-0.0008230253173747972,-0.0010003539975764122,-0.001118228275568109,-0.0011054614315280425,-0.0011490952833584879,-0.0011778821854431544,-0.0012185354418329487,-0.0011760934871122809,-0.00118…	2493.02	1135	1565.67	0.545	80.387	52.53418,53.01953,53.3457	39.92773,40.02734,40.07715	109.6389	2.412	38.57	-4.57	-4.57	38.57,38.61,38.65	0.51	157.28	1362,1370,1379,1366,1368,1372,1366,1370,1374,1366,1365,1375,1362,1364,1374,1362,1367,1373,1365,1293,1277,1242,1227,1222,1198,1182,1170,1165,1144,1142,1134,1133,1118,1117,1105,1115,1115,1094,1096,1182,1205,1220,1242,1246,1250,1274,1266,1269,1272,1290,1293,1288,1303,1290,1310,1313,1306,1318,1314,1321,1326,1317,1329,1324,1325,1334,1326,1338,1338,1333,1346,1329,1338,1346,1333,1338,1340,1349,1329,1352…	939.563	3.079	0.00047106861184167937,0.0003189831368505618,0.00017864484075548383,0.00004914636398102579,-0.00007034956801706214,-0.00018061555816427572,-0.000282364533044358,-0.00037625435233792004,-0.0004628920622250924,-0.0005428378202526457,-0.000616608517041879,-0.0006846811182534819,-0.0007474957484169085,-0.000805458536562802,-0.0008589442420569639,-0.000908298677613234,-0.0009538409451513126,-0.0009958…	0.00137	0.00023958103311750168,0.0002063550176188397,0.00019345022548024576,0.0001534554665163092,0.00010838572399951571,0.00011918480786481549,0.00020617569736277518,0.00008322423979099206,0.00019899221350478982,0.00015391801092484175,0.00017487693608273926,0.00015350783142647868,0.00014737702637567158,0.00007860896021142417,0.0002231605225405505,0.00012052046630009297,0.00022783010818576638,0.000128575…	0.000051399012487985405,-0.00009082813458139382,-0.00021828608823860852,-0.0003325085154279844,-0.0004348698235980509,-0.0005266016985731425,-0.0006088079250944496,-0.0006824776683620706,-0.0007484973763912485,-0.0008076614464006192,-0.0008606817835782193,-0.0009081963672432911,-0.0009507769274781834,-0.000988935824601176,-0.001023132214259054,-0.0010537775723223198,-0.0010812406460626034,-0.0011…	0.00047106861184167937,0.0003189831368505618,0.00017864484075548383,0.00004914636398102579,-0.00007034956801706214,-0.00018061555816427572,-0.000282364533044358,-0.00037625435233792004,-0.0004628920622250924,-0.0005428378202526457,-0.000616608517041879,-0.0006846811182534819,-0.0007474957484169085,-0.000805458536562802,-0.0008589442420569639,-0.000908298677613234,-0.0009538409451513126,-0.0009958…	0.372	0.154	0.474	2.316	0.316	-0.066	0.75	0.0017986247146544161,0.0018734176422115169,0.0020417488388550656,0.0015930105547951343,0.0019108189367770749,0.0016677680774160168,0.0017144980646463103,0.0017425384706801627,0.0016864594689360787,0.0016303877075520897,0.0016677680774160168,0.0018921178868709391,0.0016677680774160168,0.0018266705530623692,0.0016864594689360787,0.0018360195683555585,0.0016303877075520897,0.0014528748748650249,0.0…	none	0.495	45.714
4236244	Whole Data Set	1	P2	1:05 PM	T5	G3	43.11,43.11,43.12	41.67383	1000.42181	43.12	1431,1432,1427,1433,1433,1435,1423,1426,1435,1433,1423,1427,1427,1427,1427,1433,1434,1422,1424,1435,1433,1430,1422,1425,1435,1434,1418,1419,1433,1435,1423,1427,1431,1432,1425,1422,1435,1431,1435,1425,1428,1430,1418,1424,1431,1435,1426,1426,1431,1433,1427,1417,1427,1431,1424,1424,1435,1427,1422,1425,1431,1429,1425,1415,1427,1430,1419,1427,1431,1435,1423,1423,1421,1425,1421,1427,1427,1434,1432,1418…	0.000010479939153427024,0.00010571056091336423,0.00011641617480308159,0.00021730143031425437,0.00015473441730210407,0.00021616621373121255,0.0001789629885431383,0.00008541364815343009,0.0000623108620081983,0.00021953223566968747,0.00017387797016075107,0.00008597087275932428,0.00022346544090598718,0.0002651688744500711,0.00025050988399359555,0.00024430575259144614,0.00027755404687045923,0.00025725…	0.0053	0.00079	0.0003175503493969686,0.000060606266892487415,-0.00008638716866370353,-0.00008131781933253383,-0.0001775923259435656,-0.0003357477964369856,-0.0004375838273816635,-0.00039594241717108564,-0.0003768053496059444,-0.0003942401820484687,-0.0004510532251025104,-0.0004487949189117274,-0.00047184956259192914,-0.0004499036562635971,-0.0005292007608117555,-0.00044257490231158645,-0.0005218705994664038,-0.…	3440.44	1101	1430.67	0.68	187.501	59.65918,59.46582,59.30957	41.58691,41.64844,41.67383	267.6695	3.296	38.89	-4.23	-4.23	38.89,38.89,38.89	0.19	136.78	1231,1217,1221,1235,1214,1215,1231,1226,1215,1227,1231,1218,1228,1226,1219,1227,1224,1215,1226,1174,1138,1130,1118,1114,1108,1109,1110,1088,1094,1098,1085,1084,1094,1078,1074,1074,1076,1073,1078,1130,1159,1159,1177,1163,1182,1189,1179,1194,1199,1183,1201,1201,1195,1203,1191,1194,1206,1195,1205,1211,1197,1213,1213,1205,1212,1199,1207,1202,1215,1217,1203,1218,1203,1216,1215,1206,1211,1203,1209,1218…	520.456	1.297	0.0002950458394391396,0.0001599561719264587,0.00004796298291734487,-0.00004488256637867139,-0.00012185417599483748,-0.00018566583667029078,-0.00023856752416863793,-0.0002824245325985929,-0.0003187832440004785,-0.0003489256532101018,-0.00037391457052671684,-0.00039463109601457525,-0.00041180568676820237,-0.0004260439125617819,-0.00043784780801740667,-0.0004476335741618197,-0.000455746253522048,-0.…	0.00041	0.000023248600154421014,0.00004331339577111413,0.00006172361363362031,0.000008951668653300068,0.00006543516234729755,0.000040803720529598614,-0.000011965600001274396,0.00004451510462237002,0.0001589539602224523,-0.000013019942611863394,0.00007656995772780713,0.00003207313406461568,0.000032273418180511494,0.0000953820618374485,0.00009558234576847868,0.00011233897572635802,0.00016883555787948205,0.…	0.00009355080228591221,-0.0000020524717997258608,-0.00007520433066624229,-0.00013117725112117695,-0.00017400552469890395,-0.0002067760323433183,-0.00023185073373943311,-0.0002510369073845487,-0.0002657174115837957,-0.00027695035503205723,-0.0002855453608165529,-0.0002921219206270581,-0.00029715404509859385,-0.00030100442849457246,-0.0003039505901763606,-0.00030620487702589947,-0.00030792976851146…	0.0002950458394391396,0.0001599561719264587,0.00004796298291734487,-0.00004488256637867139,-0.00012185417599483748,-0.00018566583667029078,-0.00023856752416863793,-0.0002824245325985929,-0.0003187832440004785,-0.0003489256532101018,-0.00037391457052671684,-0.00039463109601457525,-0.00041180568676820237,-0.0004260439125617819,-0.00043784780801740667,-0.0004476335741618197,-0.000455746253522048,-0.…	0.584	0.181	0.235	2.176	0.569	0.517	-0.086	0.00028279402532020064,0.0000257009398763912,-0.0003504824159149568,-0.00046969205897597245,-0.000286279052088588,-0.00021289215511345635,-0.00013949285515580976,-0.0002495871537118433,-0.00013949285515580976,-0.00013031707036759334,0.000007342970481795674,-0.0004513542435823026,0.00008077950455425948,-0.00006608114802248355,-0.0001027885527482709,-0.0003137959416657788,-0.0002037179209928372,-0.…	none	0.661	42.643
4236232	Whole Data Set	1	P2	1:01 PM	T5	G2	42.87,42.87,42.87	41.77637	1000.55603	42.87	1395,1394,1395,1386,1384,1378,1399,1379,1377,1383,1394,1381,1381,1383,1379,1381,1391,1389,1384,1385,1390,1393,1391,1378,1385,1393,1388,1379,1383,1389,1390,1385,1383,1392,1387,1392,1383,1387,1381,1379,1381,1395,1391,1391,1373,1387,1375,1379,1386,1389,1378,1383,1389,1391,1385,1380,1378,1387,1390,1388,1383,1382,1381,1383,1382,1389,1387,1389,1379,1375,1398,1388,1393,1377,1379,1390,1395,1375,1381,1377…	0.00011775420687987126,0.00006604650628098312,0.00007336733832153304,0.00011020137209607656,0.00007325272170503055,0.00013664831082982302,0.00011740584434993885,0.00024869971801426134,0.00020878757626628715,0.00017773513691717526,0.00020276490253993883,0.00018647155697932056,0.000205597528240894,0.000227675420770586,0.0002527055355254918,0.0003338273859246694,0.00021126226221104315,0.000254000362…	0.0064	0.00088	0.0002671015164638493,0.00010620833815290621,-0.000036923266350138084,-0.00017705441551676417,-0.00024933815775836116,-0.0003216074357567564,-0.0003643925878877879,-0.0004719952342667307,-0.00048235497132073185,-0.0004868219779621688,-0.0005443136796659697,-0.0005075389508472008,-0.0005031676564124428,-0.0005930520706269474,-0.0006210757642005336,-0.0006255385561686117,-0.0005740469429834097,-0.0…	2817.18	1091	1391.67	0.613	156.671	58.25684,58.33301,58.4541	41.57812,41.66406,41.77637	229.5607	17.322	39.25	-3.62	-3.62	39.25,39.25,39.29	0.41	167.18	1195,1195,1190,1190,1184,1189,1201,1189,1187,1201,1183,1184,1198,1187,1187,1193,1195,1185,1195,1134,1105,1089,1076,1069,1069,1046,1045,1054,1038,1033,1046,1030,1030,1038,1026,1024,1021,1030,1021,1093,1102,1117,1138,1127,1138,1147,1146,1147,1151,1146,1156,1159,1147,1165,1166,1155,1167,1161,1167,1171,1159,1163,1161,1170,1174,1165,1178,1177,1163,1179,1161,1167,1179,1166,1176,1179,1167,1173,1167,1179…	734.19	2.084	0.0002810067031811883,0.00015274351159075804,0.00004308033334286679,-0.000050680101855332324,-0.0001308439211884163,-0.0001993828301267435,-0.0002579826084000027,-0.0003080845733549023,-0.00035092103052776973,-0.000387545583372647,-0.00041885904764150846,-0.00044563160780545916,-0.00046852176047518864,-0.00048809251075214715,-0.000504825219875122,-0.0005191314447582693,-0.0005313630606253117,-0.0…	0.00057	-0.00004616673403540106,2.9047959693527897e-7,-0.00004893445864911808,-0.00005886073933897418,0.00005081968472841449,0.00003576451817338003,0.000041215716544698736,0.000002238396579956567,0.000048700509425783456,0.000054151848275376764,-0.000005331084584982878,0.000051383352892336005,0.000017531501854481337,0.0001067206527156473,0.00007115552778259219,0.000016796698924143648,0.0000068689631171164…	0.0000911145137697468,-0.00002574990961697022,-0.00011864341618893535,-0.00019248285605576957,-0.00025117654823137835,-0.0002978311478250091,-0.0003349160811893912,-0.0003643942525726993,-0.0003878259405729337,-0.0004064513836304777,-0.0004212564258061137,-0.0004330246974732717,-0.00044237909284675775,-0.00044981473975213107,-0.0004557252067244913,-0.0004604233345775119,-0.0004641577950569542,-0.…	0.0002810067031811883,0.00015274351159075804,0.00004308033334286679,-0.000050680101855332324,-0.0001308439211884163,-0.0001993828301267435,-0.0002579826084000027,-0.0003080845733549023,-0.00035092103052776973,-0.000387545583372647,-0.00041885904764150846,-0.00044563160780545916,-0.00046852176047518864,-0.00048809251075214715,-0.000504825219875122,-0.0005191314447582693,-0.0005313630606253117,-0.0…	0.506	0.16	0.334	1.611	0.519	0.056	0.426	0.0005386335202775617,0.0006426572837105113,0.0005291780499055113,0.0007561661768890099,0.0008697047449489746,0.000737245967689166,0.000737245967689166,0.0006426572837105113,0.000510267726733384,0.0005386335202775617,0.0007183265827198486,0.0006804902851851328,0.0005291780499055113,0.0008413173200653147,0.0009075575314025519,0.0007277861721801686,0.0006899490505407084,0.0006048275777216631,0.0008…	none	0.647	40.229
4236226	Whole Data Set	1	P2	12:54 PM	T5	G1	43.22,43.22,43.2	39.00488	1000.5896	43.2	1575,1590,1582,1589,1586,1589,1587,1587,1589,1590,1586,1587,1594,1589,1591,1591,1587,1587,1587,1588,1591,1587,1591,1587,1591,1593,1586,1585,1589,1591,1584,1587,1587,1590,1588,1589,1591,1587,1593,1587,1591,1586,1588,1587,1589,1586,1594,1583,1594,1582,1589,1586,1587,1586,1590,1587,1587,1587,1587,1589,1589,1585,1587,1587,1586,1585,1587,1587,1586,1587,1586,1590,1589,1587,1585,1583,1589,1587,1587,1586…	0.000003298351519183245,0.00003097122061033977,0.00011053523605169329,0.00023089125356122185,0.00014735066270622746,0.00017502517479566428,0.0002879708154186056,0.00030081704312127537,0.000183909315402701,0.0002189955002377961,0.00023554748499772263,0.00018908563880811233,0.00016486748278758093,0.00023701292379009177,0.0002461499116063598,0.0002219290345529493,0.00025330348069744016,0.00018461261…	0.0145	0.00129	0.0003639774723096571,0.000258213371859316,0.00005616484452537269,-0.00004210280958105929,-0.00011442644274460548,-0.00015711940589152959,-0.00020720847968055955,-0.00031279798468881255,-0.000385060012580768,-0.0004314125009830697,-0.0005332333816103291,-0.0005721675478379314,-0.0006037012847390736,-0.000446644317527361,-0.0006630596886185393,-0.00070566995150864,-0.0006928347339382639,-0.0006910…	2628.42	1156	1587	0.56	69.004	55.60449,55.67578,55.75977	39.10547,39.04395,39.00488	62.1702	26.161	39.37	-3.83	-3.83	39.37,39.45,39.41	0.12	121.63	1365,1377,1365,1371,1371,1375,1367,1373,1377,1363,1367,1377,1369,1369,1375,1375,1367,1370,1367,1328,1314,1294,1275,1269,1257,1240,1236,1228,1210,1213,1205,1182,1190,1182,1173,1179,1164,1152,1163,1190,1227,1235,1241,1260,1259,1263,1278,1269,1279,1291,1285,1290,1291,1305,1310,1295,1303,1311,1314,1320,1307,1314,1326,1320,1315,1320,1327,1321,1331,1323,1331,1339,1329,1335,1342,1336,1335,1343,1331,1331…	682.57	2.831	0.00034670121030193856,0.0002604043237625352,0.0001798614925839734,0.00010468905109274715,0.00003452891545976998,-0.00003095312203148606,-0.00009206898498302283,-0.00014910979872999536,-0.00020234727711587546,-0.000252035016800996,-0.00029840970526992094,-0.000341692248291975,-0.00038208882220559304,-0.0004197918560390467,-0.0004549809481458738,-0.0004878237217214062,-0.0005184766232756474,-0.000…	0.00126	0.00007961012987005716,-0.000017772267275229176,0.000007330564031691681,0.00012348239654418912,0.000032711218305007256,0.000004849503330728441,-0.00004618008726897213,0.00006333571816379885,0.00006857820161759527,0.000027472337144993825,0.00006582028089276009,0.00010913809685098913,0.00012597002494499726,0.00016432653141165596,-0.0000489336400999479,-0.000008937452443373402,-0.0000467259178809847…	-0.00003403867265368938,-0.00010997359328258145,-0.00018133137606529182,-0.00024838791766029354,-0.000311402484471802,-0.00037061871507350136,-0.0004262655622090625,-0.00047855817801158965,-0.0005276987458645925,-0.0005738772621207801,-0.0006172722707011028,-0.0006580515534142836,-0.0006963727786658797,-0.0007323841110650377,-0.0007662247842859085,-0.0007980256393986323,-0.0008279096307512851,-0.…	0.00034670121030193856,0.0002604043237625352,0.0001798614925839734,0.00010468905109274715,0.00003452891545976998,-0.00003095312203148606,-0.00009206898498302283,-0.00014910979872999536,-0.00020234727711587546,-0.000252035016800996,-0.00029840970526992094,-0.000341692248291975,-0.00038208882220559304,-0.0004197918560390467,-0.0004549809481458738,-0.0004878237217214062,-0.0005184766232756474,-0.000…	0.396	0.158	0.446	2.291	0.489	-0.02	0.53	0.0015190136036313184,0.001357925144105243,0.001089577086937127,0.001322135821527614,0.0013042422661748664,0.0012147855463432587,0.0012326754162544401,0.0012326754162544401,0.0012416206275688592,0.001179008017178453,0.0012326754162544401,0.0012595116029530183,0.001179008017178453,0.0013758209114517188,0.0009465258924281132,0.001089577086937127,0.0013042422661748664,0.001098519351294673,0.00126845…	none	0.515	50.865
4236208	Whole Data Set	1	P2	12:47 PM	T4	G3	43.98,43.98,43.97	39.78906	1000.82208	43.97	1293,1299,1299,1299,1299,1298,1301,1294,1299,1295,1295,1301,1303,1296,1301,1300,1301,1301,1299,1302,1301,1301,1299,1302,1295,1305,1299,1303,1287,1290,1291,1293,1290,1291,1301,1303,1301,1302,1285,1295,1283,1295,1287,1293,1291,1301,1298,1301,1298,1288,1287,1288,1294,1288,1299,1301,1299,1299,1301,1295,1301,1296,1299,1294,1288,1287,1284,1283,1291,1286,1291,1296,1291,1283,1285,1283,1287,1287,1289,1291…	0.000149928546173679,0.0001602798464753306,0.00015106279177173806,0.00026513356061193906,0.0002833123609750566,0.00021537959790694482,0.00014159178973896695,0.00014607195494544757,0.00017402961650381918,0.00024503479905969237,0.000257339819589645,0.0003205240815467781,0.0003054309618052028,0.0002903392217275338,0.00025372622652973325,0.00029537881571339435,0.0003624724337110973,0.0003826028198167…	0.0084	0.00129	0.0003999392210408999,0.00015205320904201276,-0.000009669168322095388,-0.00002864635743796034,-0.0001922412001303254,-0.00034795230164922513,-0.0005133610804537126,-0.000516681208217401,-0.0005863741724691906,-0.0006970343245359261,-0.000723763454988484,-0.00076999994966544,-0.0007264853372986962,-0.0007258950647324592,-0.0007272558639205965,-0.000755929350469041,-0.000685103923064718,-0.00080741…	2207.59	1072	1299	0.514	119.544	55.47852,55.48242,55.5332	39.86426,39.81445,39.78906	229.7237	15.201	39.91	-4.06	-4.06	39.91,39.91,39.91	0.11	144.01	1105,1109,1107,1110,1117,1115,1110,1115,1115,1111,1115,1115,1113,1119,1118,1105,1111,1115,1107,1052,1029,1027,995,990,987,966,961,969,954,946,950,941,946,938,950,941,932,944,942,1000,1034,1034,1043,1055,1049,1055,1066,1063,1061,1073,1071,1066,1075,1067,1071,1083,1071,1075,1075,1083,1088,1081,1083,1088,1087,1085,1091,1083,1089,1083,1090,1087,1085,1097,1087,1091,1105,1090,1091,1101,1083,1094,1105,1…	776.734	3.607	0.00040391795858618087,0.00025865668107019667,0.00012976268745737624,0.00001539179747512534,-0.00008609237652467045,-0.00017614184255592357,-0.00025604500393486035,-0.0003269450934049365,-0.00038985653020060147,-0.00044567943408234303,-0.0004952125040058853,-0.0005391644456900404,-0.0005781641115857584,-0.0006127694983262932,-0.0006434757303915651,-0.0006707221442148185,-0.0006948985740890514,-0.…	0.0005	0.00011160303947038319,0.000022580431539454054,0.00001837694748343546,0.00006197706246814599,0.00013951313653148104,0.00001039261000260127,0.000015440964421501997,0.00010684892109433183,0.00012115221970225106,0.00006142770422992585,0.000098862737564631,0.00009620071938102211,0.00007503231559554026,0.00003227624634259629,0.0000018595333535005617,0.000056252038820200495,0.00009677087943978996,0.000…	-0.000017198022171639694,-0.00012036323481669415,-0.00020235411763910903,-0.0002675166340886036,-0.0003193047525215694,-0.00036046352534007526,-0.00039317459172334484,-0.00041917181638912923,-0.00043983319386928796,-0.00045625388972685214,-0.0004693042902969769,-0.00047967613790429113,-0.0004879191969744942,-0.0004944703945438588,-0.0004996769797723923,-0.0005038149300410198,-0.000507103579256209…	0.00040391795858618087,0.00025865668107019667,0.00012976268745737624,0.00001539179747512534,-0.00008609237652467045,-0.00017614184255592357,-0.00025604500393486035,-0.0003269450934049365,-0.00038985653020060147,-0.00044567943408234303,-0.0004952125040058853,-0.0005391644456900404,-0.0005781641115857584,-0.0006127694983262932,-0.0006434757303915651,-0.0006707221442148185,-0.0006948985740890514,-0.…	0.412	0.128	0.461	0.961	0.453	-0.196	0.744	0.0009208807672661684,0.0007255405897442869,0.0006545295761328397,0.000601278934560912,0.000769928370151468,0.0008320788854078537,0.0006989100989653268,0.0007344177828950733,0.0006279034391866874,0.000743295157503765,0.000769928370151468,0.000761050451124467,0.0005657821338787542,0.000761050451124467,0.000761050451124467,0.000761050451124467,0.0006900336315720261,0.0006900336315720261,0.000814320…	none	0.66	36.798
4236188	Whole Data Set	1	P2	12:42 PM	T4	G2	45.08,45.07,45.07	37.60449	1000.91998	45.07	1393,1397,1401,1403,1403,1399,1391,1401,1403,1401,1403,1403,1403,1400,1394,1390,1395,1395,1395,1393,1395,1397,1395,1389,1392,1397,1398,1395,1395,1399,1389,1396,1396,1398,1399,1389,1394,1395,1400,1396,1403,1393,1399,1395,1403,1401,1403,1397,1403,1403,1407,1403,1395,1389,1398,1400,1391,1393,1393,1397,1399,1393,1395,1395,1391,1395,1391,1398,1393,1399,1397,1387,1391,1392,1395,1398,1389,1398,1387,1391…	0.00008206364435399182,0.0001870730399781161,0.00017295627720572763,0.00012041616531750652,0.00019083781979488935,0.00021130654036295748,0.00022024635399739482,0.0002176575667431812,0.0002304394828497662,0.0003123951654628813,0.0003174897692573183,0.00042636233614523877,0.00035842422441316186,0.00026360289401203187,0.00025717082881129247,0.00033143062248487557,0.00038263926893194306,0.00034545980…	0.0121	0.00136	0.0002762108137436802,0.00022368299972080354,0.00009051962137489883,-0.00006946442185638552,-0.00016031173580631416,-0.00022811495462902716,-0.00041096881860530507,-0.0004902242747565811,-0.0006077926608591082,-0.00068316952186673,-0.0005937439504683361,-0.0006767834748396053,-0.0007099932149105464,-0.0007546921435138446,-0.0007151009387813192,-0.0006678450867596395,-0.0007853325410591107,-0.0008…	2313.38	1095	1400.33	0.527	82.776	53.6543,53.78418,52.37402	37.33105,37.49219,37.60449	174.1847	28.054	39.87	-5.2	-5.2	39.87,39.13,38.85	0.24	143.3	1210,1215,1223,1219,1211,1223,1224,1213,1216,1227,1224,1207,1214,1207,1223,1225,1209,1212,1224,1173,1136,1126,1118,1110,1092,1082,1066,1065,1068,1046,1046,1053,1038,1035,1042,1038,1028,1026,1029,1080,1097,1123,1114,1127,1147,1139,1145,1159,1151,1155,1165,1162,1163,1174,1159,1165,1179,1169,1175,1183,1183,1179,1185,1189,1177,1193,1179,1183,1194,1179,1178,1195,1181,1187,1198,1183,1182,1199,1190,1191…	806.175	3.386	0.00034228675949010863,0.00023391942905161452,0.00013416110093375836,0.00004232785203299124,-0.00004220990799950358,-0.00012003175310305837,-0.00019167121425028703,-0.0002576194372285017,-0.00031832854983679143,-0.0003742147615835965,-0.0004256612171356785,-0.000473020623081165,-0.0005166176660152259,-0.0005567512385262954,-0.000593696488343752,-0.0006277067046956058,-0.0006590150548086795,-0.000…	0.00091	0.00026249098169643133,0.00016431044815418502,0.00014622636926736986,0.00022499235993662643,0.00013054527171800381,0.00006591004150720674,0.00008693249976872068,0.00012657814782314407,0.00009173650252410008,0.00009041429355971127,0.00008164377702870259,0.0000617014661093027,0.00000638570574290601,0.00004788571277244585,0.00005214944522936441,0.000019175945299855315,0.00007743495796230574,0.000193…	0.0001652550706066308,0.000019674543607417234,-0.00010263373193449866,-0.00020539001791853055,-0.00029171986160611915,-0.000364249165674988,-0.00042518406053882206,-0.0004763780084159564,-0.0005193881802576126,-0.0005555228203578154,-0.0005858810393386235,-0.00061138624589751,-0.0006328142342133832,-0.0006508167813484193,-0.0006659414724100214,-0.0006786483564966466,-0.0006893239400529178,-0.0006…	0.00034228675949010863,0.00023391942905161452,0.00013416110093375836,0.00004232785203299124,-0.00004220990799950358,-0.00012003175310305837,-0.00019167121425028703,-0.0002576194372285017,-0.00031832854983679143,-0.0003742147615835965,-0.0004256612171356785,-0.000473020623081165,-0.0005166176660152259,-0.0005567512385262954,-0.000593696488343752,-0.0006277067046956058,-0.0006590150548086795,-0.000…	0.395	0.138	0.467	1.7	0.713	0.413	-0.126	-0.0001135081868227812,-0.0002452215698791072,-0.00028574072946373723,-0.0004579049951846466,-0.00032625610901159476,-0.00022496057235251953,-0.00032625610901159476,-0.000305998891698186,-0.000305998891698186,-0.00037689501884393566,-0.00032625610901159476,-0.00016417190777747438,0.00005879268691424967,-0.0001135081868227812,-0.0000020271920811162483,-0.00016417190777747438,-0.0001236414038491160…	none	0.586	52.002
4236180	Whole Data Set	1	P2	12:37 PM	T4	G1	44.5,44.51,44.52	39.01562	1000.96399	44.52	1485,1480,1481,1480,1481,1481,1481,1477,1467,1470,1470,1465,1473,1461,1461,1466,1471,1472,1464,1473,1466,1472,1467,1469,1466,1470,1469,1465,1471,1465,1475,1477,1469,1471,1465,1464,1463,1469,1479,1468,1477,1473,1473,1487,1477,1481,1478,1484,1478,1480,1480,1477,1477,1479,1479,1481,1483,1478,1480,1475,1477,1470,1465,1467,1473,1469,1473,1469,1474,1468,1465,1469,1476,1473,1477,1468,1473,1468,1470,1464…	0.0003191663353843394,0.00030745925407935483,0.0002330134715179652,0.0002213117889370677,0.0002514319183514198,0.00027557754621336517,0.0003355747727938872,0.00042247053088281545,0.00027332888321766245,0.00034228337196359244,0.00030966676612560274,0.0003338099283818237,0.0004296567952478392,0.00043587437070501936,0.0004898994269587982,0.0004901396511902302,0.000460501051862744,0.00050555982442825…	0.0113	0.00213	0.000643737708395075,0.00031534968732853136,-0.00002769165057330778,-0.0001288758555584407,-0.000298619714551325,-0.00047424897616019654,-0.0006468180660862054,-0.0007001699133842458,-0.0008160548360468192,-0.0008217346401575234,-0.0009405542178469789,-0.0010563585329192932,-0.0011512983635495453,-0.0011986152679898192,-0.0011656038531789726,-0.0012218401547676914,-0.0012750918384557652,-0.001319…	1921.3	1119	1480.33	0.418	88.464	52.04199,51.9209,52.23828	38.90234,38.97754,39.01562	103.8384	4.865	40.15	-4.37	-4.37	40.15,40.23,40.23	0.1	167.7	1303,1305,1289,1289,1303,1305,1287,1292,1303,1302,1291,1291,1301,1303,1294,1293,1301,1300,1283,1240,1212,1193,1184,1172,1146,1135,1131,1109,1100,1102,1086,1082,1082,1078,1058,1054,1062,1050,1050,1142,1145,1169,1188,1181,1196,1212,1207,1211,1230,1217,1219,1238,1244,1233,1241,1248,1243,1247,1257,1249,1249,1253,1267,1258,1256,1269,1264,1264,1273,1268,1269,1277,1277,1269,1279,1275,1270,1281,1278,1273…	1620.27	5.806	0.0005743214275156928,0.00039424203948701256,0.00022940886456831251,0.000078531099760207,-0.00005957277359367212,-0.0001859842422391809,-0.0003016932300976716,-0.00040760585032662716,-0.0005045515010610512,-0.0005932893604021183,-0.000674514331515123,-0.0007488624843925861,-0.0008169160368967811,-0.0008792079140880584,-0.0009362259215429079,-0.0009884165653428752,-0.001036188548648535,-0.00107991…	0.00195	0.00020429368455881724,0.00011778416617865418,0.0001518579723795797,0.00009904588236534557,0.00022710768311824388,0.0001991142410005247,0.00016225600743867834,0.00013426685155623272,0.00015592860520296262,0.0001314862587106511,0.00019925523950130265,0.00020850549927731277,0.0002691913021707102,0.00019331014514868526,0.0000890734574211,0.00011073286314159625,0.00019268538962577015,0.00027820075904…	0.00015599429124910904,-0.00003609910735012222,-0.00020924652155414336,-0.0003653165753100603,-0.0005059935920091018,-0.0006327957718705412,-0.0007470915765079909,-0.0008501144975019119,-0.000942976368362236,-0.0010266793635451076,-0.001102126814018316,-0.0011701329560980696,-0.0012314317187675106,-0.0012866846443105864,-0.0013364880277415313,-0.0013813793520793894,-0.0014218430889176904,-0.00145…	0.0005743214275156928,0.00039424203948701256,0.00022940886456831251,0.000078531099760207,-0.00005957277359367212,-0.0001859842422391809,-0.0003016932300976716,-0.00040760585032662716,-0.0005045515010610512,-0.0005932893604021183,-0.000674514331515123,-0.0007488624843925861,-0.0008169160368967811,-0.0008792079140880584,-0.0009362259215429079,-0.0009884165653428752,-0.001036188548648535,-0.00107991…	0.23	0.113	0.657	2.455	0.236	-0.089	0.853	0.001991054114924307,0.0019024998969361007,0.002069784136785665,0.002178061226249304,0.001981213865642682,0.0020402587060177253,0.0020599421034968282,0.0019221770516630646,0.0021583724746862413,0.001981213865642682,0.0020599421034968282,0.0022666716557545067,0.002296212483702081,0.002237132837045397,0.0020599421034968282,0.002109154500506158,0.001981213865642682,0.002296212483702081,0.00217806122…	none	0.415	48.245
4236170	Whole Data Set	1	P2	12:34 PM	T4	G1	43.84,43.85,43.86	39.99023	1001.02966	43.86	1454,1465,1458,1462,1465,1464,1468,1468,1470,1461,1472,1466,1456,1452,1472,1471,1464,1458,1465,1459,1472,1465,1465,1466,1466,1469,1460,1458,1454,1466,1470,1471,1456,1458,1461,1470,1470,1464,1463,1468,1468,1466,1468,1470,1458,1456,1462,1460,1466,1462,1467,1472,1464,1471,1454,1462,1463,1469,1460,1473,1469,1457,1457,1459,1465,1468,1461,1462,1466,1470,1468,1460,1472,1452,1457,1455,1470,1470,1460,1454…	0.00022783378571122285,0.0002773361504708635,0.00029101555106918935,0.000365599609463039,0.00031120831667023836,0.00040012212258580163,0.00043888126247471467,0.0003414944557167172,0.00043398799620505903,0.00039392415394255486,0.0003825236111890217,0.00035679613599184625,0.0003597255771710503,0.0004450429427091766,0.0005411208963018131,0.0004222398433711651,0.00046815256360655346,0.000467496609042…	0.012	0.00216	0.0005085128480740016,0.0002500248458162362,-0.000022603620789489055,-0.00014485932028335607,-0.00029924963583676157,-0.0004821638346041638,-0.0006149811080752605,-0.0008191641630050663,-0.0008947478750942815,-0.000956037538045393,-0.001070838568124456,-0.0011356614002242399,-0.001104157579941269,-0.0011404342116464825,-0.0012123712624895738,-0.0013734258253929519,-0.001456005183559852,-0.0014851…	1838.41	1064	1461.67	0.421	83.155	52.38965,53.2666,53.76758	39.82812,39.86523,39.99023	100.4265	2.368	39.87	-3.99	-3.99	39.87,39.95,39.91	0.25	156.18	1274,1282,1282,1271,1271,1277,1282,1273,1271,1281,1280,1272,1273,1267,1265,1273,1281,1280,1277,1204,1182,1169,1148,1127,1122,1109,1086,1065,1072,1069,1053,1040,1044,1036,1024,1020,1018,1009,1010,1120,1128,1145,1167,1178,1173,1190,1191,1191,1207,1207,1204,1218,1208,1214,1229,1221,1224,1237,1237,1224,1232,1248,1239,1238,1242,1248,1238,1242,1253,1254,1245,1253,1253,1246,1258,1261,1246,1249,1242,1253…	1692.973	5.705	0.0005037081578697722,0.0003312002680549522,0.00017245697172479793,0.00002637997688813439,-0.00010804137452522476,-0.00023173709907102166,-0.0003455630062653239,-0.0004503066196455013,-0.0005466926253832648,-0.000635387886146899,-0.0007170060549019393,-0.0007921118205716372,-0.0008612248149315261,-0.0009248232077685916,-0.0009833470151787527,-0.0010372011438916648,-0.0010867581926855083,-0.001132…	0.00203	0.0002699444370826385,0.00024914689502620723,0.00022478921162757048,0.00021289654255002134,0.00022415117149668232,0.0002371866913342204,0.00017009919811659978,0.00015286728185204672,0.00022465567454719367,0.000223446372434539,0.00013321822680792612,0.000160493232809643,0.00025365017579798073,0.0002862749285504609,0.0002886270117795356,0.00021262966592111574,0.00014554688037548254,0.00030102586631…	0.00012054941485963467,-0.00007312362706256162,-0.000248291514673012,-0.00040672238633884653,-0.0005500154375892897,-0.0006796170633379041,-0.0007968354577409043,-0.0009028538190619954,-0.0009987422928331535,-0.0010854687738651985,-0.0011639086761432555,-0.001234853769224084,-0.00129902017032955,-0.0013570555728081497,-0.0014095457839284073,-0.0014570206379964084,-0.0014999593444842575,-0.0015387…	0.0005037081578697722,0.0003312002680549522,0.00017245697172479793,0.00002637997688813439,-0.00010804137452522476,-0.00023173709907102166,-0.0003455630062653239,-0.0004503066196455013,-0.0005466926253832648,-0.000635387886146899,-0.0007170060549019393,-0.0007921118205716372,-0.0008612248149315261,-0.0009248232077685916,-0.0009833470151787527,-0.0010372011438916648,-0.0010867581926855083,-0.001132…	0.205	0.119	0.676	2.614	0.236	-0.05	0.814	0.001997952514609065,0.001794251933065261,0.0020270603987077185,0.0020270603987077185,0.002279410482451088,0.00225999373089857,0.0022697019981625464,0.0021143957582872635,0.0019106405659354638,0.0020076549258758974,0.001871840889148895,0.0021532171118397838,0.002124100771347039,0.0024250637963237347,0.0021046909620967467,0.0022017486842865856,0.00225999373089857,0.0023376659462411415,0.0021241007…	none	0.354	50.19
4236144	Whole Data Set	1	P2	12:27 PM	T3	G3	43.12,43.12,43.11	40.01367	1001.2146	43.11	1352,1353,1345,1352,1346,1354,1354,1348,1354,1344,1350,1348,1350,1346,1338,1350,1346,1348,1354,1346,1346,1356,1349,1352,1346,1346,1352,1348,1344,1350,1346,1352,1350,1342,1360,1354,1342,1357,1348,1356,1354,1351,1348,1342,1346,1354,1348,1356,1348,1356,1341,1357,1348,1356,1347,1356,1349,1342,1349,1354,1340,1357,1350,1353,1348,1356,1349,1354,1354,1346,1354,1346,1360,1342,1356,1351,1356,1349,1354,1352…	0.00016999690813476864,0.00027401999716625524,0.00028406090908082883,0.00014726373599824197,0.00021994892859853411,0.00022607358281934162,0.00027722872072516685,0.00034796938645092606,0.000209208854522971,0.00022903605215489234,0.00026648243020711224,0.0002765212532385695,0.00026698300847478727,0.0003161759214406129,0.0003066363301088563,0.00029709738927602035,0.0003502052557656985,0.000391569154…	0.0082	0.00148	0.0005156730177021337,0.00024379163881513448,0.00011293756583933647,-0.00019386265406342684,-0.00030697855096010785,-0.000441552772090059,-0.000509664842275349,-0.00047227973539810085,-0.0006048366247711611,-0.0006670566431653929,-0.0007565967964004967,-0.0008012212967957739,-0.0008068028480361218,-0.0008553222658706604,-0.0008823683487328402,-0.0007923173240005987,-0.0008486415401991228,-0.00091…	1768.92	1035	1350	0.415	122.445	56.76758,56.95117,56.90332	40.6709,40.53418,40.01367	143.632	2.387	38.69	-4.42	-4.42	38.69,38.69,38.73	0.17	140.67	1164,1162,1160,1162,1174,1177,1174,1162,1161,1154,1161,1161,1156,1166,1160,1162,1161,1172,1175,1118,1078,1058,1045,1043,1034,1016,1005,992,989,995,990,970,977,970,976,976,962,958,969,1038,1058,1080,1082,1098,1112,1108,1102,1118,1125,1114,1118,1114,1125,1122,1134,1141,1130,1130,1140,1141,1135,1135,1146,1146,1134,1134,1141,1133,1138,1152,1150,1138,1141,1146,1142,1146,1154,1152,1146,1147,1146,1144,1…	1318.943	5.882	0.0005015086484572279,0.00033112593294045713,0.0001803790714154335,0.00004700511860149443,-0.00007099807635233186,-0.00017540192527129052,-0.0002677736926065547,-0.0003495000225167044,-0.00042180775455717104,-0.0004857823404535896,-0.0005423841384235186,-0.0005924628296496854,-0.0006367701733184881,-0.0006759712916967498,-0.000710654654653318,-0.0007413409135087315,-0.0007684907168228049,-0.00079…	0.00087	0.00017479429905621705,0.00007790437792687411,0.00017123170023250288,0.00007780065302628503,0.000050084739349629815,0.00008288413388866112,0.00023501787789691986,0.00012946804925456897,0.00014670917917519288,0.00003945186204435398,0.000013467171261014856,0.00003589033713538104,0.00012229173260727363,0.000035786612110937145,0.00000634456185472333,0.00007026212509317623,0.00010479225406557223,-0.00…	-0.00008429756222972187,-0.0002005158623610123,-0.00030118489928630224,-0.00038838506469929496,-0.00046391840722740903,-0.0005293458729489285,-0.0005860195633677959,-0.0006351106774782605,-0.0006776337153604797,-0.0007144674434902553,-0.0007463730550247861,-0.000774009900358655,-0.0007979491130323111,-0.0008186854125813854,-0.0008366473282404632,-0.0008522060547808612,-0.000865683123494105,-0.000…	0.0005015086484572279,0.00033112593294045713,0.0001803790714154335,0.00004700511860149443,-0.00007099807635233186,-0.00017540192527129052,-0.0002677736926065547,-0.0003495000225167044,-0.00042180775455717104,-0.0004857823404535896,-0.0005423841384235186,-0.0005924628296496854,-0.0006367701733184881,-0.0006759712916967498,-0.000710654654653318,-0.0007413409135087315,-0.0007684907168228049,-0.00079…	0.237	0.111	0.652	1.919	0.457	0.466	0.076	0.0006780713831322124,0.00015014011539682046,0.0000689768508527454,-0.00019469905229359496,0.0002211704166877616,0.00002840090595571535,0.0002313185509991245,0.0002719134597196451,0.00004868840453016392,0.00031251216333224636,0.00039372095807195095,0.00002840090595571535,0.00008926624501218103,0.00002840090595571535,0.00035311466254644985,0.00002840090595571535,0.000079121429447355,0.000353114662…	none	0.438	37.664
4236120	Whole Data Set	1	P2	12:17 PM	T3	G2	43.35,43.35,43.35	39.38965	1001.40765	43.35	1567,1583,1574,1573,1562,1572,1578,1582,1566,1579,1577,1576,1578,1575,1573,1584,1570,1572,1581,1582,1570,1586,1570,1572,1583,1570,1574,1588,1569,1569,1578,1570,1574,1580,1578,1577,1576,1570,1574,1581,1575,1577,1582,1572,1577,1575,1570,1584,1583,1572,1580,1586,1570,1577,1585,1581,1578,1582,1574,1569,1583,1576,1575,1582,1572,1577,1584,1581,1578,1584,1581,1576,1591,1573,1570,1583,1581,1574,1586,1576…	0.00021505463025165878,0.0001773264586223649,0.0001704757740907651,0.00018046503010104488,0.00012310056453383177,0.00015273306293643742,0.000252531257589787,0.0003355023989671395,0.0003482964051362324,0.00031056162542535446,0.0003373899573159146,0.0003922907929553185,0.00034051942215388456,0.00036173237406904036,0.00036610328924390975,0.00040696472589758667,0.0002850359330305958,0.000278183403885…	0.0089	0.00161	0.0005186391974762336,0.0001778391268575823,0.000030765373476052515,0.00002953351050733146,-0.00020436029494165162,-0.00030925780353252346,-0.0005345452919764936,-0.0006813354731106376,-0.0007133320154018685,-0.0007649134139121459,-0.0008556553893434379,-0.0009435760133271936,-0.0009000222561290815,-0.0008396816106150998,-0.0008940338428700454,-0.0009176112472463492,-0.0009327959005612018,-0.0010…	2373.02	1170	1576.67	0.507	112.3	54.14844,54.36621,54.61914	39.56348,39.45117,39.38965	192.113	4.357	39.04	-4.31	-4.31	39.04,39.05,39.05	0.16	160.87	1377,1369,1383,1385,1378,1370,1374,1382,1381,1382,1368,1370,1370,1382,1383,1377,1370,1374,1374,1310,1284,1270,1254,1234,1214,1200,1202,1196,1178,1168,1170,1172,1170,1163,1150,1150,1143,1149,1150,1233,1252,1274,1289,1289,1294,1298,1298,1300,1310,1306,1317,1330,1317,1320,1334,1338,1341,1334,1341,1340,1344,1333,1338,1350,1354,1338,1345,1344,1345,1340,1346,1346,1345,1358,1356,1349,1346,1354,1350,1354…	1063.971	3.746	0.0005170891377206663,0.00034645458339408624,0.00019394544502961456,0.00005763637576479343,-0.00006419345399556026,-0.00017308208113892855,-0.0002704041667438286,-0.0003573883504457382,-0.0004351327613598688,-0.000504618881377944,-0.0005667239358557416,-0.0006222319681172476,-0.0006718437375851565,-0.0007161855664963533,-0.000755817246887469,-0.0007912391076719918,-0.0008228983310270372,-0.000851…	0.00088	0.00014458916285726002,0.00011643795239797874,-0.000038003850504952824,-0.000029840135124663634,0.00011725249130653393,0.00013331417638181783,0.00003727456587849924,0.00009754066275435124,0.00004728986846206953,0.00005703386518708827,0.00011730257887116993,0.00015547133109683454,0.00006732109140664709,0.00012285408742714564,0.00009154674622452177,0.000028667440291146006,0.00013314272369136968,0.0…	0.000020919248540094857,-0.000132621273013138,-0.0002593250052260837,-0.0003638826529029803,-0.0004501650496152774,-0.0005213664600125698,-0.0005801228348437885,-0.0006286093966133285,-0.0006686211685952565,-0.0007016394284740076,-0.0007288865467949149,-0.0007513712404014151,-0.0007699259161885519,-0.0007852374876776219,-0.0007978728052738168,-0.0008082996416616217,-0.0008169040092392752,-0.00082…	0.0005170891377206663,0.00034645458339408624,0.00019394544502961456,0.00005763637576479343,-0.00006419345399556026,-0.00017308208113892855,-0.0002704041667438286,-0.0003573883504457382,-0.0004351327613598688,-0.000504618881377944,-0.0005667239358557416,-0.0006222319681172476,-0.0006718437375851565,-0.0007161855664963533,-0.000755817246887469,-0.0007912391076719918,-0.0008228983310270372,-0.000851…	0.336	0.14	0.524	1.434	0.983	0.519	-0.501	-0.0006996463641452136,-0.0007345119522745737,-0.0009349347832396646,-0.0008129492930681319,-0.0006822125203829577,-0.000629906789631644,-0.000629906789631644,-0.0008826594829294208,-0.00047295178904245403,-0.0006473427331823584,-0.0010307564943912379,-0.00047295178904245403,-0.0006647779767474207,-0.0009436467215736588,-0.0004118984110246361,-0.0006473427331823584,-0.0008913724699574336,-0.00073…	none	0.491	46.231
4236095	Whole Data Set	1	P2	12:11 PM	T3	G1	43.5,43.51,43.51	39.63867	1001.48248	43.51	1700,1693,1697,1681,1689,1699,1689,1687,1699,1693,1687,1701,1689,1683,1689,1697,1687,1689,1703,1689,1686,1697,1683,1691,1693,1691,1688,1696,1696,1689,1699,1689,1691,1697,1696,1691,1699,1693,1689,1695,1693,1685,1701,1685,1692,1697,1689,1684,1701,1689,1689,1696,1702,1691,1703,1685,1693,1699,1693,1692,1697,1697,1687,1702,1697,1689,1701,1696,1692,1700,1701,1693,1697,1691,1687,1699,1689,1694,1701,1691…	0.0001588008872208548,0.0003261556939953822,0.0003427077066718653,0.0003335082487088679,0.0002985612460394918,0.0003702887861409939,0.00040891225350704933,0.0004217835647635209,0.00036843873036498096,0.00048799520268713185,0.00044567972310422015,0.0003629109965117475,0.0003978489573213101,0.0004695729475177781,0.000522909006256421,0.00036657496594883545,0.00044932276082365765,0.000425409953774975…	0.012	0.00206	0.0004272329694259593,0.00012394360360279698,-0.000046896300403878605,-0.00019195568991644052,-0.0003736631324540437,-0.0005296020978328883,-0.0007074803078814671,-0.0007569565074889713,-0.0007917588424919379,-0.0009291917558916634,-0.0010482534182101866,-0.00124418932543461,-0.0012642864856236584,-0.0012990280298528693,-0.001234902084069894,-0.0013794787572020803,-0.0013629578143912785,-0.001339…	2399.68	1224	1690.33	0.49	83.555	54.47266,53.81836,53.22461	39.60059,39.62598,39.63867	136.0032	2.667	38.69	-4.82	-4.82	38.69,38.69,38.65	0.17	196.78	1481,1485,1489,1497,1496,1497,1481,1483,1489,1489,1477,1487,1497,1494,1496,1493,1479,1487,1484,1406,1374,1352,1318,1296,1278,1276,1260,1252,1231,1218,1221,1219,1209,1194,1191,1181,1179,1182,1182,1303,1313,1331,1361,1373,1369,1381,1387,1385,1397,1412,1417,1414,1415,1419,1433,1440,1432,1425,1446,1445,1439,1444,1441,1444,1448,1447,1445,1453,1460,1468,1454,1461,1456,1467,1471,1455,1459,1465,1473,1475…	1477.315	4.081	0.0004170351806857431,0.00025205533497020625,0.000100300154711738,-0.00003929043973571072,-0.00016769155279824075,-0.00028580012523435295,-0.0003944411996781793,-0.0004943736839412795,-0.0005862956523323254,-0.0006708492220268254,-0.0007486250385505605,-0.0008201664017099123,-0.0008859730607905827,-0.0009465047055359277,-0.0010021841772909815,-0.0010534004227434938,-0.001100511210895213,-0.001143…	0.00162	0.0001974719188573671,0.00018437724204331418,0.000186985227186605,0.000208785661962896,0.00015905249210330846,0.00012502509591411033,0.00006658066998914769,0.00006395549277170935,0.00006830718419767917,0.00014417857336458334,0.00008049916520799609,0.00018254166582689567,0.0001467683266604212,0.000051693248909099395,0.000251434045331665,0.0001720374929952875,0.00016592232368312603,0.00013538409880…	0.000026172186990123126,-0.00017935563835722946,-0.00035874852136229957,-0.0005153297843542169,-0.0006520001556055176,-0.0007712915064418722,-0.0008754137551346502,-0.0009662958064890119,-0.001045621285549182,-0.001114859727401579,-0.0011752938008789218,-0.001228043070494937,-0.0012740847368086633,-0.0013142717394416048,-0.0013493485581130998,-0.0013799650044141825,-0.0014066882598178668,-0.00143…	0.0004170351806857431,0.00025205533497020625,0.000100300154711738,-0.00003929043973571072,-0.00016769155279824075,-0.00028580012523435295,-0.0003944411996781793,-0.0004943736839412795,-0.0005862956523323254,-0.0006708492220268254,-0.0007486250385505605,-0.0008201664017099123,-0.0008859730607905827,-0.0009465047055359277,-0.0010021841772909815,-0.0010534004227434938,-0.001100511210895213,-0.001143…	0.296	0.139	0.566	-0.527	-2.158	5.671	-2.513	0.001344069259553875,0.0013251630525114248,0.00141024746644812,0.001126697554155852,0.00126844936916315,0.001136146235868955,0.0011739430185479514,0.0015237192878313729,0.0015899248777179623,0.0012211936231774512,0.0014007928194633963,0.0011739430185479514,0.001258997808603828,0.0014858920530801596,0.0015331766113491005,0.0014007928194633963,0.0012117430909789127,0.001287353107387699,0.0014953485…	none	0.437	50.895
4236059	Whole Data Set	1	P2	11:35 AM	T2	G3	43.03,43.03,43.03	41.86426	1002.20752	43.03	1292,1297,1291,1279,1299,1300,1287,1285,1300,1295,1289,1293,1299,1295,1289,1284,1293,1295,1292,1283,1301,1297,1289,1287,1296,1300,1282,1287,1297,1291,1288,1292,1297,1285,1288,1301,1294,1291,1285,1299,1297,1292,1284,1297,1297,1291,1289,1304,1294,1287,1289,1291,1297,1297,1287,1299,1287,1288,1295,1291,1296,1289,1283,1297,1299,1287,1286,1294,1289,1296,1289,1283,1284,1299,1288,1294,1289,1283,1297,1293…	0.000181251573366846,0.00010953057334286723,0.00009845351770282055,0.00017600104307765235,0.00011827710399952578,0.00029379995874027713,0.00009845597170569839,0.00017133354200244262,0.00013460200986726558,0.00019815308765135914,0.0002173936992405995,0.00022030767534464917,0.0002395482103163148,0.00032177055441902884,0.00018707003947326738,0.00020164445875502709,0.000244205356903467,0.000247118739…	0.0092	0.00122	0.00038181455002008776,0.00019114413173380507,0.0001660774926337583,0.000012802655618898071,-0.00024990395223040677,-0.0003191873880207857,-0.0003814718538479684,-0.0004041649484647177,-0.0004361687451861832,-0.0005473115698010014,-0.000549045298182719,-0.0005275042475073122,-0.0006898050251141091,-0.0006892090291818913,-0.0007397941042900831,-0.0007345448269970227,-0.0007525575405344829,-0.00073…	1707.07	1013	1289	0.407	108.551	54.90332,54.94043,55.12402	41.90137,41.88965,41.86426	191.4622	4.902	40.61	-2.42	-2.42	40.61,40.61,40.57	0.2	159.2	1118,1121,1113,1117,1121,1132,1121,1131,1133,1132,1133,1121,1119,1113,1115,1123,1113,1121,1128,1086,1054,1047,1028,1010,996,990,978,974,968,962,955,950,956,961,961,958,958,955,950,1017,1036,1049,1057,1061,1071,1064,1072,1077,1072,1073,1081,1080,1081,1081,1087,1093,1102,1103,1105,1103,1101,1105,1105,1105,1107,1105,1104,1105,1109,1103,1111,1097,1098,1095,1097,1099,1097,1101,1097,1101,1105,1113,1100…	1444.003	6.122	0.0004088482129712952,0.0002834966971199326,0.00017103971749995485,0.00007015085166251357,-0.000020359877723616078,-0.00010156003857396151,-0.00017440738127952587,-0.00023976113530770342,-0.00029839214375558336,-0.00035099195539200784,-0.00039818098142840717,-0.00044051581322696677,-0.00047849578725800326,-0.0005125688747397701,-0.0005431369654286,-0.0005705606078813289,-0.0005951632621010751,-0.…	0.00108	0.00003503530373375546,0.00013076743357205492,0.00002831065999500977,0.0001451624550813066,0.00007031717635645195,0.00008969743890489914,0.00019681614869233554,0.000050483013501324974,0.00010235281436584701,-0.000011466693791745615,0.00003714703022769754,0.00005165262780248329,0.0001603869085973196,0.00010990732763295441,0.00003344358951500647,0.00016816990360199243,0.00008519775166866797,0.00016…	0.000010558560420977125,-0.0001784014344884769,-0.0003344353071655014,-0.0004632804070727926,-0.0005696743552925007,-0.0006575292463665333,-0.0007300754956108151,-0.0007899806211544632,-0.0008394473283072535,-0.0008802945028074894,-0.0009140240910636708,-0.0009418763265695794,-0.0009648753331623873,-0.0009838667819508985,-0.0009995489865553108,-0.0010124985800272648,-0.0010231917175878914,-0.0010…	0.0004088482129712952,0.0002834966971199326,0.00017103971749995485,0.00007015085166251357,-0.000020359877723616078,-0.00010156003857396151,-0.00017440738127952587,-0.00023976113530770342,-0.00029839214375558336,-0.00035099195539200784,-0.00039818098142840717,-0.00044051581322696677,-0.00047849578725800326,-0.0005125688747397701,-0.0005431369654286,-0.0005705606078813289,-0.0005951632621010751,-0.…	0.245	0.106	0.649	2.059	0.468	0.178	0.354	0.000737571777803906,0.0005903252312798281,0.0006731452706695303,0.0008848682648640273,0.0007559811068687178,0.0005903252312798281,0.000719163229059937,0.0008296262276595981,0.0005995266779766285,0.0005903252312798281,0.0008112137766497793,0.0009217001938082635,0.0007007554605705966,0.0005995266779766285,0.0008296262276595981,0.0009953734240200325,0.0005167206751384102,0.0007743912163205611,0.000…	none	0.473	40.324
4235998	Whole Data Set	1	P2	11:27 PM	T2	G2	43,43.01,43.01	40.46289	1002.29517	43.01	1424,1412,1421,1406,1418,1422,1412,1418,1409,1410,1426,1410,1414,1420,1414,1413,1424,1414,1421,1421,1413,1424,1418,1418,1412,1422,1407,1421,1409,1422,1421,1411,1422,1418,1413,1423,1405,1414,1418,1412,1412,1413,1418,1418,1412,1418,1414,1413,1417,1426,1422,1412,1420,1414,1422,1417,1410,1417,1410,1410,1414,1419,1418,1412,1421,1402,1414,1406,1424,1407,1420,1424,1412,1411,1424,1411,1414,1403,1421,1413…	0.000194168543631716,0.00019299511717260593,0.00030941648303364007,0.00012206816342027994,0.0002531648157871004,0.0002887370578173999,0.0002777618296232607,0.00026433777625330595,0.00035135663717577296,0.00027668479905364126,0.00029755565276123967,0.00032087616270520136,0.00045935229334739087,0.0003381200166898428,0.00038593823615006907,0.00030637217872005884,0.00044482993264984857,0.000392202077…	0.0086	0.00167	0.0005160617705353042,0.00027972489215138296,-0.00002988942357711328,-0.00017295819464941816,-0.00033308949420251036,-0.00048337644691633086,-0.0004820857867815006,-0.0007251473873178589,-0.0007067515570571218,-0.0008446744468763367,-0.0008507016762501645,-0.0009128873367366347,-0.0009530903051188973,-0.0009835235792402448,-0.0010456820908323033,-0.000934540791950207,-0.001126044772698123,-0.0011…	1930.39	1077	1413	0.442	116.018	51.22168,52.03125,52.80469	40.33887,40.36426,40.46289	186.0784	5.503	39.53	-3.48	-3.48	39.53,39.57,39.61	0.3	199.26	1238,1229,1242,1242,1241,1246,1244,1242,1236,1234,1228,1242,1242,1244,1246,1246,1246,1241,1232,1180,1148,1122,1102,1081,1059,1044,1035,1037,1033,1022,1013,1003,1006,1004,1000,995,987,976,976,1074,1098,1114,1140,1146,1146,1161,1174,1178,1178,1181,1176,1173,1174,1183,1181,1189,1194,1196,1200,1202,1203,1205,1210,1209,1211,1202,1201,1199,1201,1206,1202,1210,1221,1218,1220,1210,1214,1210,1210,1214,121…	1652.211	5.159	0.0005131573992210731,0.000329710709112278,0.00016635893138875662,0.000020900851607597503,-0.00010862362170075465,-0.0002239598698558676,-0.00032666208356670284,-0.0004181142061198894,-0.0004995485824326629,-0.000572062565272084,-0.0006366333024143424,-0.0006941309040055767,-0.000745330167558365,-0.0007909210185817495,-0.0008315178075354306,-0.0008676675883873908,-0.0008998574903310089,-0.0009285…	0.00119	0.00015617422066126086,0.0001833290904092762,0.00027579201115599347,0.00017871363800969975,0.0002074626014709508,0.00014065526099691204,0.0003031978966354989,0.00020929887875569363,0.00009631219809770642,0.00024290950828175165,0.00007895965246612597,0.0002032528320499255,0.00007116093517421139,0.0001413047743718577,0.00006177019133751778,0.00026091818370490953,0.00005874824217647535,0.00010022750…	-0.000032156580204156186,-0.0002342693914549835,-0.0004020651735944429,-0.0005413706650650026,-0.0006570232738875851,-0.0007530390575173065,-0.0008327521811544224,-0.0008989306972251818,-0.0009538726664957045,-0.0009994859586416854,-0.0010373545033629406,-0.0010687932926245493,-0.0010948940439872254,-0.0011165631106941972,-0.0011345529549491274,-0.0011494882773002517,-0.0011618877094782632,-0.001…	0.0005131573992210731,0.000329710709112278,0.00016635893138875662,0.000020900851607597503,-0.00010862362170075465,-0.0002239598698558676,-0.00032666208356670284,-0.0004181142061198894,-0.0004995485824326629,-0.000572062565272084,-0.0006366333024143424,-0.0006941309040055767,-0.000745330167558365,-0.0007909210185817495,-0.0008315178075354306,-0.0008676675883873908,-0.0008998574903310089,-0.0009285…	0.268	0.119	0.613	2.084	0.524	0.273	0.202	0.0005380075594890003,0.00048435563034363136,0.00032343959980238193,0.0003055637207340955,0.0004485913594813168,0.00037707165213703023,0.0004485913594813168,0.0004485913594813168,0.0003145015682951685,0.0006006098551056368,0.00032343959980238193,0.00037707165213703023,0.0006095537768873935,0.0004485913594813168,0.0004932971582652452,0.0005916661175124678,0.00034131621468523664,0.00023406756139518…	none	0.462	43.608
4235990	Whole Data Set	1	P2	11:14 PM	T2	G1	40.35,40.36,40.37	48.39355	1002.55017	40.37	2003,1990,2002,2003,2003,2008,1997,1999,1998,2002,1988,1990,1993,1989,1994,2002,2001,2006,1986,2002,2000,2004,1998,1988,1992,2002,1992,2000,1986,1997,1996,1996,1991,1995,1999,2002,1996,1989,2000,1994,1985,1991,1986,1986,1986,1989,1984,1989,2001,1996,2000,1991,1985,1985,1993,1984,1997,1994,2000,1996,1982,1985,1992,1978,1990,1983,1990,1994,1991,1990,1987,1996,1986,1978,1992,2000,1990,1980,1986,1994…	0.00025638534525081343,0.0003110292827883412,0.00017833784440577462,0.00034279437299932945,0.0003069911533093334,0.0003454852188534358,0.00021924915167875246,0.0002932634791113024,0.0003059142054859136,0.000389631544558162,0.00026015964726583076,0.000379399337610124,0.00029837783973099346,0.0002658129541965452,0.0003915096652904484,0.0003847786453915983,0.00026500717241532593,0.000364857422276407…	0.0177	0.00232	0.0005611139061230846,0.00019263051223319738,0.00010843016150698711,-0.00010159417820638101,-0.00025023808508970434,-0.0002795236429360368,-0.00046678265729209673,-0.0005443943465764572,-0.0006864286865160599,-0.0007704379020363407,-0.0008415468468452236,-0.0009995702416715883,-0.000909673313269277,-0.0011609970204698333,-0.0010743523226477898,-0.0011807984027795801,-0.0012646966439177976,-0.0013…	2537.78	1279	1998.33	0.496	56.485	59.73633,59.28809,59.14453	48.36621,48.49023,48.39355	65.8849	18.596	38.89	-1.48	-1.48	38.89,38.85,38.93	0.19	121.5	1786,1778,1786,1774,1781,1786,1774,1769,1786,1770,1774,1788,1776,1775,1785,1773,1767,1784,1770,1702,1662,1642,1614,1578,1558,1542,1509,1496,1462,1444,1422,1420,1398,1374,1374,1356,1353,1336,1321,1438,1464,1502,1530,1544,1552,1582,1594,1604,1607,1630,1642,1640,1657,1654,1674,1670,1686,1690,1685,1702,1708,1699,1705,1718,1718,1712,1718,1734,1728,1740,1740,1732,1741,1744,1736,1750,1744,1750,1742,1752…	1267.598	3.958	0.00046712615362727605,0.0003395393680317553,0.00021895950924981128,0.00010500176451935643,-0.0000026975454253989287,-0.00010448212698246722,-0.00020067681057014996,-0.00029158858727521193,-0.0003775075885694718,-0.0004587080122214276,-0.0005354489973578272,-0.0006079754514678147,-0.000676518831988913,-0.000741297884969155,-0.0008025193431627055,-0.0008603785857868274,-0.000915060262045719,-0.000…	0.00241	0.00018818131946952486,0.0000735939521785807,0.00012961510214636032,0.00011131436056654427,0.00015044692072038076,0.00012369923961197323,0.00006148373926089404,0.00020196995098541068,0.00007217824010037835,0.00011637463855794135,0.0001605754780984949,0.00023350332506139396,0.0001357968301605018,0.000234063976534539,0.00015493948987835074,0.00018731788463242075,0.00029066594391314693,0.00021491032…	0.00017889958015426507,0.000025076515637842498,-0.00011893857370542547,-0.0002537710581820003,-0.00038000643360709316,-0.0004981928637583719,-0.0006088435607192382,-0.0007124390134480637,-0.0008094290742507169,-0.0009002349122166605,-0.0009852508421012162,-0.001064846036595722,-0.001139366129420925,-0.0012091347162048961,-0.0012744547596628421,-0.001335609905180685,-0.0013928657125151726,-0.00144…	0.00046712615362727605,0.0003395393680317553,0.00021895950924981128,0.00010500176451935643,-0.0000026975454253989287,-0.00010448212698246722,-0.00020067681057014996,-0.00029158858727521193,-0.0003775075885694718,-0.0004587080122214276,-0.0005354489973578272,-0.0006079754514678147,-0.000676518831988913,-0.000741297884969155,-0.0008025193431627055,-0.0008603785857868274,-0.000915060262045719,-0.000…	0.213	0.159	0.629	3.021	0.363	0.108	0.529	0.0018058777196462096,0.0014911111823502452,0.0015188755254432003,0.0011303361513420153,0.001444841221204023,0.0015003657661639832,0.001722534961367721,0.0013893237741491409,0.0016484659340659082,0.0016484659340659082,0.001722534961367721,0.0017595742127412002,0.0016669820066291005,0.0017595742127412002,0.0016114361570602326,0.0016484659340659082,0.0016854988686555413,0.0018058777196462096,0.0013…	none	0.274	48.867
4235985	Whole Data Set	1	P2	11:03 PM	T1	G3	36.25,36.26,36.28	59.24219	1002.75555	36.28	1326,1325,1338,1336,1326,1328,1328,1326,1338,1336,1336,1326,1324,1338,1337,1335,1328,1328,1338,1338,1337,1326,1328,1335,1337,1338,1330,1326,1330,1329,1333,1337,1336,1334,1338,1329,1330,1334,1338,1342,1330,1336,1333,1337,1325,1334,1331,1338,1330,1327,1333,1338,1338,1328,1330,1333,1333,1328,1338,1336,1338,1328,1332,1323,1342,1338,1338,1338,1329,1327,1329,1337,1338,1338,1338,1334,1334,1330,1338,1325…	0.00022202452831859246,0.0002982023982584894,0.0002828189785469356,0.00030667679871165636,0.00021064247661913276,0.00016475456476558041,0.0002714298639448757,0.0002146390796858012,0.00023631241025594485,0.0002776019217021785,0.0002905571285737129,0.0003144104461852464,0.0003360841293389191,0.000292368436080921,0.00031622003286029964,0.000348790296689455,0.0004838224945821225,0.0004226528952748533…	0.009	0.00165	0.0005094738193772048,0.00020859068237171695,0.00010608910696987653,-0.00016837110042236864,-0.000307760842784289,-0.0004905993042238162,-0.0005863854591840836,-0.0005321247437580662,-0.0007105023676755505,-0.0008648975572486938,-0.0008345715083019182,-0.0008607395676491404,-0.0008760418776935344,-0.0009174117682524342,-0.0010087306474703892,-0.0010305379897628704,-0.0010349707684192406,-0.001074…	2025.65	1025	1333	0.494	111.368	60.92871,61.125,61.29785	59.26172,59.27637,59.24219	171.8116	4.713	36.99	0.71	0.71	36.99,36.95,36.99	0.24	194.24	1136,1134,1141,1138,1127,1139,1128,1130,1140,1138,1128,1142,1130,1129,1140,1126,1132,1138,1140,1072,1054,1030,1022,1014,990,990,972,973,964,952,957,947,938,946,928,934,930,926,938,1009,1020,1044,1041,1050,1070,1064,1078,1076,1073,1082,1082,1095,1088,1096,1088,1094,1102,1106,1097,1110,1108,1104,1110,1113,1107,1114,1105,1120,1106,1109,1122,1110,1121,1110,1114,1122,1114,1121,1112,1114,1122,1119,1114…	1262.118	3.999	0.0005010237466704195,0.0003271868655555189,0.00017167080996505863,0.00003254473159030116,-0.0000919187240345763,-0.0002032648639319288,-0.00030287613382473373,-0.0003919892822356665,-0.0004717107156463101,-0.0005430302353623028,-0.0006068333266378888,-0.0006639121526385628,-0.0007149753897400832,-0.0007606570262764637,-0.000801524233979985,-0.000838084409843051,-0.0008707914758318817,-0.00090005…	0.00116	0.00005760553027136045,0.0001280895034686074,0.00010533313258308106,0.00005926949016939533,0.00015151154609610072,0.0002018030563818724,0.0001386333823368787,0.000017982199151748666,0.00010399898281088614,0.00008124410835052028,-0.00001764115387207123,0.00010877095660941137,0.00014662370866801082,0.00015494919609440123,0.00014151642554930657,0.00019336046180824126,0.000060264514797080586,0.000144…	0.00007017652162526742,-0.00011222167016991524,-0.0002658260857613605,-0.00039518217343400446,-0.0005041178270969757,-0.0005958566609817022,-0.0006731134025492261,-0.000738174226465202,-0.0007929644068784672,-0.0008391052899634261,-0.0008779622726526892,-0.0009106852073423783,-0.0009382424282225663,-0.000961449406137012,-0.0009809928799242678,-0.0009974511783326701,-0.0010113113338735271,-0.00102…	0.0005010237466704195,0.0003271868655555189,0.00017167080996505863,0.00003254473159030116,-0.0000919187240345763,-0.0002032648639319288,-0.00030287613382473373,-0.0003919892822356665,-0.0004717107156463101,-0.0005430302353623028,-0.0006068333266378888,-0.0006639121526385628,-0.0007149753897400832,-0.0007606570262764637,-0.000801524233979985,-0.000838084409843051,-0.0008707914758318817,-0.00090005…	0.342	0.132	0.526	2.116	0.598	0.214	0.188	0.0006225964808932359,0.00022565423417288664,0.00038438759920862356,0.0005696498813881387,0.0005608260756663369,0.0004902420831653988,0.0004373116160793213,0.00011986421308994352,0.00024328840998748963,0.0003138322743326578,0.0005255326454521736,0.0005255326454521736,0.00038438759920862356,0.00020802077435058444,0.000472597877349052,0.0005696498813881387,0.0004902420831653988,0.000243288409987489…	none	0.532	39.261
4234006	Whole Data Set	1	P2	4:51 PM	T1	G2	40.09,40.08,40.08	45.60938	1001.43921	40.08	1655,1659,1657,1654,1655,1651,1646,1651,1650,1656,1652,1655,1656,1648,1651,1654,1652,1656,1652,1646,1652,1655,1660,1660,1660,1657,1658,1659,1660,1658,1658,1656,1658,1656,1656,1656,1658,1657,1652,1656,1660,1644,1657,1656,1658,1653,1660,1654,1656,1654,1660,1656,1654,1652,1650,1656,1657,1652,1654,1652,1646,1648,1647,1648,1642,1646,1640,1650,1644,1647,1640,1648,1644,1646,1640,1644,1646,1640,1642,1642…	0.000011051941099835646,0.000075266275057877,-0.000013328464364929183,0.000011109960114887776,0.00003136258001210181,0.00010813570388094677,-0.000028596738510932646,-0.00003764517427073111,0.00006423005036102233,0.00019334336365342802,0.00011938819483117454,0.0000956820666878174,0.00011174776665790452,0.00012153370316374022,0.00019830893033555175,0.00020181421034004866,0.00013833126923365924,0.00…	0.0093	0.00061	0.0002988979251834224,0.00020400333061200757,0.00007355575988205653,-0.00002965094206407127,-0.00005961678891600804,-0.00007912045198659762,-0.00011117259853001297,-0.00005955504998154514,-0.00009997443089924997,-0.00020730803821770736,-0.00022889166386556425,-0.0002567457738901897,-0.0002197840603444612,-0.0002873599537771589,-0.00030475584299105823,-0.0002803424916983221,-0.0003311829026184215,…	4805.44	1251	1656.67	0.74	107.645	58.71973,58.69531,58.75586	45.62402,45.62305,45.60938	271.832	13.852	35.21	-4.87	-4.87	35.21,35.25,35.33	0.27	57.78	1434,1436,1440,1436,1434,1421,1420,1425,1428,1436,1436,1420,1424,1419,1424,1424,1419,1417,1424,1377,1357,1353,1340,1332,1326,1312,1305,1302,1302,1301,1298,1294,1278,1277,1277,1283,1281,1277,1276,1305,1323,1331,1348,1356,1361,1359,1358,1364,1372,1378,1380,1372,1372,1376,1380,1384,1380,1386,1398,1398,1398,1396,1391,1395,1394,1404,1404,1395,1399,1406,1410,1410,1394,1399,1404,1412,1410,1412,1406,1408…	196.038	0.718	0.00027162647699741636,0.000208946872543836,0.00015266395735456654,0.00010212492524327575,0.00005674359134902405,0.000015993593179560654,-0.000020597714486290193,-0.00005345474164808044,-0.00008295858566943385,-0.00010945145149536715,-0.00013324062076981567,-0.00015460201588979528,-0.00017378340033443826,-0.00019100725238842102,-0.00020647334559111127,-0.00022036106584118106,-0.000232831492031982…	0.00018	0.00010856865782436038,0.00003831910123499943,-0.000038178008120345284,0.0000621579090546377,-0.000009648870131198803,0.000012440875176182178,0.00009244026513445622,0.0000049794329128777244,0.00005837027890306138,0.00017907937221221543,0.00002586797684114539,0.000055784711226235275,0.00007474741713051784,-0.000017404049910992533,0.00003754891382481508,0.00006746639799589782,-0.0000090354096738782…	0.00004936277852064832,0.000006023429122555164,-0.0000270003873830466,-0.000052163950559277404,-0.00007133813993913751,-0.00008594853258504139,-0.00009708139296513634,-0.00010556443536149767,-0.000112028363394506,-0.00011695376205027986,-0.00012070682857490958,-0.0001235665987829077,-0.00012574569302194747,-0.00012740612423048863,-0.00012867134339765616,-0.00012963541799028837,-0.0001303700257517…	0.00027162647699741636,0.000208946872543836,0.00015266395735456654,0.00010212492524327575,0.00005674359134902405,0.000015993593179560654,-0.000020597714486290193,-0.00005345474164808044,-0.00008295858566943385,-0.00010945145149536715,-0.00013324062076981567,-0.00015460201588979528,-0.00017378340033443826,-0.00019100725238842102,-0.00020647334559111127,-0.00022036106584118106,-0.000232831492031982…	0.655	0.201	0.144	1.737	0.754	0.295	-0.049	-0.00006971721983165299,-0.00019482262700635904,0.00010906732951133028,0.0000375446775756645,-0.0001501462614140214,-0.00021269188646835815,-0.000016089582566155765,-0.00015908190221271815,-0.00008759162745252155,-0.00012333823585621302,-0.00019482262700635904,-0.0001501462614140214,-0.00007865451559999255,-0.000016089582566155765,0.000055424236322749045,-0.0001501462614140214,-0.0001233382358562…	none	0.669	38.675
4233989	Whole Data Set	1	P2	4:42 PM	T1	G1	39.58,39.59,39.6	47.56348	1001.46698	39.6	1857,1856,1858,1854,1863,1863,1863,1851,1863,1861,1854,1859,1863,1857,1862,1861,1851,1858,1858,1851,1851,1851,1850,1861,1855,1849,1861,1854,1853,1858,1851,1846,1847,1851,1857,1845,1845,1850,1849,1851,1849,1841,1851,1851,1843,1851,1843,1851,1854,1851,1850,1851,1855,1841,1846,1856,1854,1850,1845,1851,1845,1849,1847,1848,1842,1851,1851,1843,1849,1851,1847,1849,1851,1850,1843,1847,1845,1849,1854,1842…	0.0002085703468817694,0.00010040645301455374,0.0000826245369987309,0.000025691239955216377,0.00007417066840069435,0.00008952127755254319,-0.000003547291271368606,0.000023846754741805076,0.0001596715330813678,0.00012080361588475644,0.0002144748112099888,0.00023283968123259135,0.00010661568113327331,0.00010088285032547606,0.00022768108930440163,0.0002761723775191399,0.00028549901836773624,0.0002677…	0.0069	0.00068	0.0002444759914783364,0.000097185254759417,-0.00002295818927472272,-0.0001581124512254414,-0.0002751695107560734,-0.00022673407402845923,-0.00026856078588448747,-0.00017198183880509416,-0.0003311427254639378,-0.00036393283562583147,-0.0003034771260293899,-0.00040845168214231534,-0.00045025461106293336,-0.00045897728735091884,-0.0004586789515546247,-0.0004583806242252053,-0.00046710263890081084,-0…	5103.74	1306	1856	0.744	144.681	59.93457,59.7666,59.52344	47.51367,47.59961,47.56348	301.435	6.016	36.17	-3.43	-3.43	36.17,36.17,36.17	0.26	92.84	1595,1584,1586,1593,1591,1590,1587,1586,1589,1591,1584,1584,1589,1590,1587,1587,1587,1587,1590,1508,1475,1449,1436,1422,1418,1410,1410,1399,1398,1394,1392,1382,1386,1381,1380,1374,1377,1374,1371,1442,1479,1497,1507,1515,1515,1530,1536,1539,1544,1543,1549,1547,1551,1553,1556,1559,1558,1566,1566,1566,1573,1569,1563,1561,1570,1571,1568,1569,1574,1573,1577,1573,1577,1577,1576,1571,1578,1579,1576,1579…	324.401	0.678	0.00022066594372436487,0.000128526787434856,0.00004879894392086824,-0.000020189413335390592,-0.00007988491276379544,-0.00013153931930039094,-0.00017623578285620614,-0.00021491155106933912,-0.00024837762260781956,-0.0002773357531366497,-0.00030239317055000064,-0.00032407530803473233,-0.0003428368219669832,-0.00035907112567794855,-0.0003731186390039824,-0.0003852739266072206,-0.00039579187475136725…	0.00039	-0.000054035570802524896,-0.00002230041843244917,-0.00005875247426556871,0.000034181934901271176,0.00004843566484384647,0.00005569471388062841,-0.00003496771274752885,-0.000001482761415505976,0.000038999468232037585,0.0001319544013126092,0.00014796036064004171,0.00003454549335878104,0.00004005558590940103,0.00010852420604803566,0.00006331731736616233,0.00003385293540146337,0.00007783591908589359,…	0.0001651062861008932,0.00006311927138848587,-0.000012326225575055383,-0.00006813747790091886,-0.0001094241817009675,-0.00013996626487660388,-0.0001625599514354808,-0.00017927376461532258,-0.00019163790670796826,-0.00020078435390360333,-0.00020755049227986003,-0.00021255578313733107,-0.00021625847663467323,-0.00021899756603540132,-0.00022102382360993897,-0.0002225227596276096,-0.00022363160640666…	0.00022066594372436487,0.000128526787434856,0.00004879894392086824,-0.000020189413335390592,-0.00007988491276379544,-0.00013153931930039094,-0.00017623578285620614,-0.00021491155106933912,-0.00024837762260781956,-0.0002773357531366497,-0.00030239317055000064,-0.00032407530803473233,-0.0003428368219669832,-0.00035907112567794855,-0.0003731186390039824,-0.0003852739266072206,-0.00039579187475136725…	0.636	0.217	0.147	2.813	0.699	0.212	0.089	0.0003716534763804525,0.0005169170432775364,0.0002748380847665152,0.0002748380847665152,0.00008127202540219234,0.0003038804361411969,0.00039101914488903956,0.00028451865276693663,0.00009094827966432975,0.0002748380847665152,0.0001974013079721165,0.0003522886713697221,0.000507231293711344,0.00004256916411752575,0.00011997833606294009,0.00011997833606294009,0.0001393327851014147,0.00029419943655527…	none	0.602	45.687
4233939	Whole Data Set	1	P3	4:11 PM	T0	G3	44.04,44.03,44.01	38.5498	1001.78876	44.01	1357,1359,1362,1369,1358,1353,1366,1363,1355,1367,1357,1369,1369,1362,1365,1366,1359,1361,1370,1359,1355,1367,1362,1354,1367,1361,1359,1352,1366,1359,1363,1366,1354,1360,1365,1358,1360,1363,1354,1357,1364,1359,1358,1370,1355,1362,1363,1354,1365,1359,1363,1361,1355,1359,1366,1347,1356,1364,1355,1363,1366,1357,1355,1363,1357,1361,1366,1352,1352,1360,1359,1365,1359,1357,1361,1355,1355,1363,1351,1354…	0.00013851616561617096,0.00011262581735035756,0.00011827588223606781,0.00014144761872291907,-6.30580079055635e-8,0.000033614016220169895,0.00017241354585233426,0.00010097174052274662,0.00010311741140817511,0.00010175931371450698,0.00017398289653075875,0.00012006484165023107,0.00011520284398950163,0.00017691172887707773,0.00020007998616316887,0.0002758148601885821,0.00011327334671300455,0.00014344…	0.0091	0.00087	0.0003075531302654587,0.0001940628897305401,0.00008060707935798027,-0.00008183333706898317,-0.000013159364887769899,-0.0001720556315529496,-0.00032388917111226786,-0.0002447541754027306,-0.00030209119641510856,-0.00033842683769514964,-0.0004587086127992151,-0.0004460621794282387,-0.0003809477769903993,-0.000462740087783467,-0.00045359185459733673,-0.0005213787972966487,-0.000519224363112118,-0.00…	2638.49	1027	1363.33	0.611	110.041	55.19629,54.27441,53.72754	39.62109,38.91211,38.5498	185.9048	18.201	38.23	-5.78	-5.78	38.23,38.27,38.27	0.55	84.87	1179,1194,1179,1187,1190,1179,1189,1185,1182,1192,1177,1190,1190,1179,1184,1189,1178,1187,1187,1149,1141,1118,1116,1094,1094,1093,1080,1084,1076,1069,1066,1058,1054,1060,1050,1053,1049,1054,1041,1083,1095,1113,1115,1119,1133,1127,1139,1130,1135,1137,1147,1139,1153,1147,1147,1159,1147,1155,1159,1152,1159,1153,1161,1147,1164,1167,1151,1161,1154,1169,1159,1169,1155,1167,1153,1167,1163,1160,1170,1159…	390.482	2.11	0.00031667582159106253,0.00022554292433486225,0.00014390630306916087,0.00007077642206753244,0.000005266857702951929,-0.00005341644609104098,-0.00010598480275133973,-0.00015307540507436795,-0.00019525904877233305,-0.00023304705121558652,-0.0002668974492247138,-0.00029722055103717553,-0.00032438390974512887,-0.0003487167784885807,-0.00037051410140626106,-0.00039004008871942967,-0.000407531419282999…	0.00036	0.00002706834883380258,0.000009023142257217684,0.00004837981410567231,-0.0000057463746951478885,0.00005821092973160472,0.00004836505448385078,0.0001106899517379127,0.00010412357720711532,0.00006147161824784801,0.00009263143034158442,7.789807940554282e-7,0.0000581764906126596,0.000058171570738272184,0.00009097144603776089,0.00009588745916854421,0.00004831585574089944,0.00006635285773002382,0.00003…	0.00004101059754584458,-0.000019443772341533837,-0.00006964222015268029,-0.00011132463562310417,-0.0001459357408506096,-0.00017467516469516723,-0.00019853902219084586,-0.0002183544401217762,-0.0002348082254265427,-0.00024847067008448577,-0.00025981531756674524,-0.0002692353759617787,-0.0002770573466580569,-0.00028355234095721034,-0.0002889454768540385,-0.0002934236816779361,-0.0002971421710370814…	0.00031667582159106253,0.00022554292433486225,0.00014390630306916087,0.00007077642206753244,0.000005266857702951929,-0.00005341644609104098,-0.00010598480275133973,-0.00015307540507436795,-0.00019525904877233305,-0.00023304705121558652,-0.0002668974492247138,-0.00029722055103717553,-0.00032438390974512887,-0.0003487167784885807,-0.00037051410140626106,-0.00039004008871942967,-0.000407531419282999…	0.483	0.166	0.351	0.972	0.445	0.139	0.417	0.0007560606708587467,0.00033784092088992454,0.000497962605468542,0.0004712715579894947,0.00028448014242661026,0.0004001034500191756,0.00041789438369515956,0.0003289470025004386,0.0004445821507988292,0.00041789438369515956,0.00026669467313230255,0.00042679012384361106,0.000489065407375466,0.00026669467313230255,0.0004712715579894947,0.0006136427705754131,0.0003289470025004386,0.000417894383695159…	none	0.596	47.205
4233906	Whole Data Set	1	P3	4:03 PM	T0	G2	44.16,44.16,44.15	39.02148	1001.867	44.15	1655,1657,1643,1658,1643,1657,1649,1656,1643,1655,1658,1646,1658,1653,1658,1647,1649,1659,1654,1656,1646,1659,1645,1659,1642,1657,1655,1644,1657,1650,1655,1647,1651,1643,1652,1647,1655,1654,1649,1657,1647,1656,1649,1656,1646,1651,1647,1651,1645,1656,1657,1642,1657,1643,1659,1642,1655,1646,1653,1647,1655,1653,1642,1654,1646,1655,1646,1651,1646,1654,1653,1643,1651,1655,1651,1648,1651,1650,1651,1649…	0.00009215684220543208,0.00007562214393553567,0.0001439452476147147,0.0002013248688341438,0.00006707842223494315,0.00007791558093372783,0.0000476991923114907,0.00011327491670324366,0.0001843331108940684,0.00014316003229124523,0.00022243281679754223,0.00018399431143426346,0.00013734949294075835,0.00019198033929303154,0.00024387841917533398,0.0002465019182775097,0.0002354379314878674,0.000268173917…	0.0159	0.0013	0.0003472233672703021,0.00030056580127651387,0.00013075629796733908,-0.000030774375373597596,-0.000058235868614013074,-0.00018414183113623267,-0.00016237294967387045,-0.0001952904956084071,-0.00034027996273407397,-0.0004496951087225803,-0.00041700588540894535,-0.00043350248811243073,-0.0004773200439427849,-0.0006303900814046406,-0.0005758627802724178,-0.0006087363941753985,-0.0006934902300469494,…	2776.63	1183	1652.67	0.574	62.795	54.25684,53.38184,53.00488	39.01074,38.99805,39.02148	86.261	5.219	38.73	-5.42	-5.42	38.73,38.73,38.77	0.2	103.12	1443,1443,1455,1440,1443,1447,1451,1450,1442,1455,1438,1448,1451,1439,1449,1454,1443,1451,1450,1394,1378,1348,1342,1326,1310,1308,1282,1277,1278,1258,1256,1245,1249,1232,1234,1238,1225,1227,1228,1275,1291,1319,1325,1335,1355,1347,1355,1363,1372,1366,1382,1387,1383,1391,1380,1395,1391,1395,1403,1395,1405,1407,1403,1411,1402,1411,1399,1409,1406,1419,1411,1411,1407,1421,1411,1413,1407,1425,1411,1417…	565.843	2.623	0.00035735634892315813,0.0002782790289737781,0.00020401464834830438,0.00013427027368796316,0.00006877080064592261,0.00000725786874742338,-0.00005051115770445024,-0.00010476414669713808,-0.00015571509732624088,-0.00020356498390777355,-0.0002485025487146162,-0.00029070504646407905,-0.00033033894349318994,-0.00036756057437957923,-0.000402516758597977,-0.00043534537964470756,-0.000466175928914517,-0.…	0.00077	0.00004294739466191444,0.00006690576161265921,0.00004371183833824467,0.000039042195119951415,0.00010847165195339093,0.0000802231987098653,0.00008565775375028847,0.00009782898332054111,0.00018242772212023896,0.00008006797947834014,0.00014276619312096907,0.00015493893018087845,0.00007616237905646802,0.000020973655933306975,0.00009208376003303897,0.00007057278158255917,0.00003559139817851954,0.00008…	-0.0000016243351931923044,-0.00006497714914915887,-0.00012309415319972897,-0.00017640806222611507,-0.00022531582927481767,-0.0002701816011038223,-0.00031133942946690854,-0.00034909575832315633,-0.00038373170549037044,-0.0004155051557306612,-0.0004446526808524187,-0.00047139130112495563,-0.0004959201011205766,-0.0005184217120149553,-0.0005390636713824095,-0.0005579996706105394,-0.00057537069922195…	0.00035735634892315813,0.0002782790289737781,0.00020401464834830438,0.00013427027368796316,0.00006877080064592261,0.00000725786874742338,-0.00005051115770445024,-0.00010476414669713808,-0.00015571509732624088,-0.00020356498390777355,-0.0002485025487146162,-0.00029070504646407905,-0.00033033894349318994,-0.00036756057437957923,-0.000402516758597977,-0.00043534537964470756,-0.000466175928914517,-0.…	0.405	0.164	0.431	1.258	-0.029	3.011	-1.982	-0.002511130508259662,-0.002220101888966485,-0.0025298998529436688,-0.002417271615304315,-0.002276445231274816,-0.00208860565657979,-0.0025017455317187447,-0.0024454314131357787,-0.002595586172080223,-0.002360946541377625,-0.0025768196660750824,-0.002642498889587687,-0.0026331167514803324,-0.002595586172080223,-0.0024829749701951657,-0.002726929013024365,-0.0026331167514803324,-0.0026706440878674…	none	0.505	45.185
4233614	Whole Data Set	1	P3	3:42 PM	T0	G1	44.29,44.29,44.3	39.85449	1002.19849	44.3	1551,1551,1551,1545,1543,1553,1539,1552,1551,1547,1551,1539,1546,1539,1553,1548,1549,1539,1551,1547,1543,1554,1544,1551,1539,1551,1552,1544,1551,1545,1554,1551,1546,1542,1553,1538,1553,1543,1543,1552,1545,1553,1547,1550,1553,1543,1545,1546,1552,1547,1553,1550,1547,1557,1547,1555,1553,1544,1555,1537,1546,1555,1544,1551,1551,1546,1553,1546,1553,1543,1549,1547,1541,1553,1544,1553,1543,1544,1552,1545…	0.0002836470018906348,0.00029325812064947697,0.0002519448043692198,0.00030908375771847226,0.00021006715313548233,0.00021288983874386783,0.0002768074245114783,0.00032036137575300485,0.00036052158407382445,0.0003226046198106573,0.0004917747346269465,0.00048440167649366623,0.00041252516159853925,0.00047644770066802204,0.0004826560816962166,0.0004752846357036461,0.00042378601484963264,0.0003621162632…	0.0135	0.0021	0.000482560310624624,0.0001664427349925013,0.00014552497210953885,-0.00010930927914133711,-0.00024541004806320223,-0.000388231539983663,-0.0004531207630878838,-0.0006398570119089664,-0.0008738581735397095,-0.0009792311892917926,-0.0009696108898129551,-0.0009498462874870162,-0.0010315205598984088,-0.0010557075051621206,-0.0011779074589492059,-0.0011986997248115585,-0.0012330048505012601,-0.0013281…	2397.61	1177	1549	0.509	73.942	54.8418,54.96387,55.08789	39.86621,39.85352,39.85449	179.9264	6.367	39.25	-5.05	-5.05	39.25,39.25,39.25	0.27	116.65	1351,1352,1349,1361,1361,1351,1361,1362,1351,1361,1361,1345,1361,1362,1346,1359,1361,1350,1359,1308,1274,1249,1232,1226,1210,1188,1190,1166,1166,1156,1142,1146,1132,1127,1131,1118,1121,1116,1108,1179,1198,1217,1240,1233,1251,1263,1260,1273,1265,1275,1272,1289,1287,1289,1302,1290,1297,1293,1307,1302,1305,1319,1301,1314,1321,1307,1323,1309,1323,1327,1319,1332,1315,1329,1331,1321,1330,1323,1327,1321…	732.292	3.706	0.00047898028293156267,0.00032956888358095897,0.00019080674957865692,0.0000619348568277583,-0.000057751719489407705,-0.00016890766082576806,-0.0002721409863545253,-0.0003680163788131049,-0.00045705827329829284,-0.0005397537259081639,-0.0006165550779221771,-0.0006878824300924006,-0.0007541259405801693,-0.0008156479591077972,-0.0008727850089990864,-0.0009258496279503261,-0.0009751320776007334,-0.00…	0.00102	0.00006617698457767427,0.00017985191505668914,0.0000847266684477028,0.00009975571942739247,0.00009012528435372253,0.00005419322446957071,0.000028126361212624046,0.0000283597537377808,0.0001502451832904868,0.00017020914434114125,0.0001934626663848264,0.00019205172294937535,0.00013144907920395837,0.00016785422180531597,0.00013027176371200303,0.00017325374988055715,0.0001389591034302131,0.0001326160…	0.00009515560006065219,-0.00007293494343015906,-0.00021334630355056977,-0.00033063636426086456,-0.00042861247053622054,-0.000510455018342467,-0.0005788206932611336,-0.0006359287089860312,-0.0006836328450735504,-0.0007234816223593701,-0.0007567685693918374,-0.0007845742115774152,-0.0008078011460450992,-0.0008272033407926785,-0.0008434106091925075,-0.0008569490543221168,-0.0008682581467617393,-0.00…	0.00047898028293156267,0.00032956888358095897,0.00019080674957865692,0.0000619348568277583,-0.000057751719489407705,-0.00016890766082576806,-0.0002721409863545253,-0.0003680163788131049,-0.00045705827329829284,-0.0005397537259081639,-0.0006165550779221771,-0.0006878824300924006,-0.0007541259405801693,-0.0008156479591077972,-0.0008727850089990864,-0.0009258496279503261,-0.0009751320776007334,-0.00…	0.354	0.137	0.509	1.735	0.391	-0.039	0.648	0.0011556733943851086,0.0011377879450002325,0.0010573125365995726,0.001084136015854863,0.0009589739509545154,0.0010573125365995726,0.0011735595803727143,0.0009321582007744304,0.0013345684113950504,0.0012630015614745857,0.0012630015614745857,0.001048371744992497,0.001048371744992497,0.0011914465030236606,0.0011288454965147868,0.0012451116915633696,0.0011288454965147868,0.001048371744992497,0.00119…	none	0.528	47.828
4233525	Whole Data Set	1	P2	3:26 PM	T0	G1	44.82,44.81,44.8	37.39648	1002.52954	44.8	1553,1542,1546,1547,1546,1543,1541,1547,1547,1539,1541,1551,1553,1551,1546,1542,1546,1556,1553,1553,1545,1546,1555,1555,1540,1547,1547,1539,1541,1547,1538,1541,1544,1555,1556,1543,1539,1545,1547,1545,1555,1555,1553,1547,1543,1554,1555,1554,1547,1542,1555,1552,1551,1543,1547,1555,1550,1539,1547,1545,1547,1556,1539,1541,1555,1549,1544,1539,1551,1551,1545,1543,1551,1549,1547,1544,1545,1544,1545,1538…	0.00012585849080017227,0.00009500625967465029,0.00016862377592180995,0.000191418204972365,0.00015209149111307927,0.00023135914125574787,0.00018638268035598901,0.00024023622819917837,0.0002602056032980888,0.0001898180035642058,0.0002747286801392024,0.00037094885993791635,0.00032313738224320083,0.00029792320091872,0.00015696281764807245,0.0002955017133417981,0.00023641290244866053,0.000287433670702…	0.0093	0.00122	0.00033603419354126274,0.00015839566048265468,0.000034441998336289374,-0.00017689634362293955,-0.00035993496664414777,-0.00036535401987928054,-0.0003482245582261628,-0.00044100798059231686,-0.0005506697885227081,-0.0006124176077848709,-0.0006600722506591752,-0.0007105350230842319,-0.0007609892629075613,-0.0006622107807137548,-0.0007802391762210384,-0.0007856404415171025,-0.0007093993793993329,-0.…	2858.57	1285	1545	0.55	107.999	51.71582,52.02051,52.37305	37.35938,37.37207,37.39648	115.1411	16.874	40.97	-3.83	-3.83	40.97,40.97,40.97	0.16	166.09	1330,1339,1337,1329,1339,1339,1330,1337,1339,1327,1338,1329,1327,1329,1329,1331,1321,1330,1339,1284,1253,1252,1230,1221,1222,1201,1196,1202,1182,1182,1190,1173,1180,1182,1168,1169,1158,1172,1174,1219,1247,1246,1270,1275,1275,1282,1273,1277,1297,1283,1291,1283,1299,1305,1296,1305,1307,1293,1313,1306,1305,1313,1300,1305,1313,1306,1306,1307,1315,1312,1309,1317,1310,1310,1323,1307,1311,1323,1311,1320…	802.366	2.985	0.0003302068476772433,0.00020542066993563127,0.00009340901233402207,-0.000007135869044104493,-0.00009738784270292707,-0.00017840060673096094,-0.0002511199907997472,-0.0003163949987912501,-0.00037498772097740584,-0.0004275822314772121,-0.0004747925748697883,-0.0005171699352076733,-0.0005552090711290896,-0.0005893540921995597,-0.0006200036439220646,-0.0006475155619511012,-0.0006722110498489117,-0.0…	0.00089	0.000036119449418901526,0.00009482609927560013,0.0000792339572049661,-0.00002195274170360291,0.00010135311158721618,0.00007606945397117271,0.00007501463012819556,0.00017734441397830657,0.00007290499829428566,0.00009607856823385482,0.00004656845134060096,0.00017473921009033774,0.00016883739646952564,0.00016455119187837048,0.00006334594140721114,0.00009297977102844872,0.000022475122019021783,0.0001…	-0.0000547701621643799,-0.0001514979305452833,-0.0002377056217899668,-0.000314537395686302,-0.00038301297361707787,-0.0004440411724359705,-0.0004984319664040545,-0.0005469072372744561,-0.0005901103552016861,-0.0006286147176347348,-0.0006629313595232392,-0.0006935157358403776,-0.0007207737664410257,-0.0007450672234833234,-0.0007667185329162189,-0.0007860150537589623,-0.000803212891967708,-0.000818…	0.0003302068476772433,0.00020542066993563127,0.00009340901233402207,-0.000007135869044104493,-0.00009738784270292707,-0.00017840060673096094,-0.0002511199907997472,-0.0003163949987912501,-0.00037498772097740584,-0.0004275822314772121,-0.0004747925748697883,-0.0005171699352076733,-0.0005552090711290896,-0.0005893540921995597,-0.0006200036439220646,-0.0006475155619511012,-0.0006722110498489117,-0.0…	0.46	0.136	0.405	2.549	0.462	0.064	0.475	0.0014414710195465759,0.0011735092970663384,0.0014146674060608033,0.0013699983927117527,0.001191368269102044,0.0011556510593935705,0.0010842254511240217,0.0011645800864383622,0.0012985375263206665,0.0013699983927117527,0.0012002980305248702,0.001262811502082318,0.0011556510593935705,0.001128865079682774,0.001262811502082318,0.0010842254511240217,0.0011020807519488767,0.0011556510593935705,0.00122…	none	0.694	48.5
4233324	Whole Data Set	1	P2	3:12 PM	T0	G3	45.58,45.58,45.58	37.4834	1002.80048	45.58	2023,2033,2034,2032,2032,2032,2033,2030,2032,2032,2032,2031,2033,2033,2033,2019,2022,2019,2023,2032,2030,2029,2033,2033,2034,2031,2033,2032,2031,2034,2031,2030,2031,2034,2032,2035,2034,2035,2033,2030,2031,2031,2032,2034,2027,2019,2015,2025,2025,2019,2026,2021,2022,2030,2033,2030,2031,2029,2030,2031,2030,2031,2018,2019,2022,2023,2022,2031,2027,2025,2025,2015,2023,2031,2019,2016,2021,2022,2024,2031…	0.00008815691606172436,0.00007383097381957385,0.00008673261248277864,0.00023851823387868558,0.0002514214948380828,0.00017989757296223418,0.0001764606128405433,0.0002465524877073676,0.00018592535146706452,0.0002696338043010717,0.0001708828493486277,0.0002137370270862315,0.0001830698830690919,0.00017691044962183733,0.00015441534509537844,0.00015914725822890703,0.0002891356316510029,0.00031837733047…	0.0247	0.00159	0.000259042076725917,0.0001521454680659877,0.0001269330866242292,-0.00002890658133322448,-0.00007314992112964756,-0.00022074988331450713,-0.00015617835341186039,-0.00025479646470561785,-0.00035067001963908157,-0.0004682637480749135,-0.0005151679465349077,-0.0005267387491582401,-0.0005328739492417506,-0.000530856633852578,-0.0006674045475956917,-0.0006490863319630603,-0.0007204087202075079,-0.0008…	2363.84	1147	2033	0.515	40.484	51.08398,51.03516,51.46289	37.53223,37.5459,37.4834	92.3638	4.558	40.31	-5.27	-5.27	40.31,40.31,40.31	0.09	54.89	1795,1786,1787,1794,1795,1785,1783,1791,1783,1779,1786,1778,1784,1795,1777,1786,1789,1794,1778,1723,1694,1664,1638,1622,1599,1573,1566,1545,1525,1522,1502,1480,1487,1478,1461,1462,1454,1438,1442,1545,1603,1633,1633,1654,1679,1675,1682,1688,1698,1695,1715,1725,1715,1727,1735,1726,1731,1744,1737,1742,1749,1736,1746,1755,1742,1749,1762,1745,1753,1759,1753,1755,1769,1757,1757,1759,1769,1757,1755,1771…	871.266	3.6	0.00026148290181075905,0.0001983635958252249,0.0001377485579204306,0.00007953843087876548,0.000023637799495364624,-0.0000300449658218484,-0.00008159785924692522,-0.00013110538377165623,-0.00017864868971876062,-0.00022430570775953886,-0.0002681512766540377,-0.000310257265923096,-0.00035069269365336554,-0.0003895238396283957,-0.0004268143539712259,-0.0004626253614765681,-0.0004970155618035912,-0.00…	0.0011	-0.000024079673959553944,-1.931169357912516e-7,0.000006754062087443413,0.0000746918142021772,0.00004267242818523954,0.00003098447345798653,0.00005826244240083743,0.00003132666251815266,0.00007215870300452286,0.00010452241306620566,0.000008122818328141411,0.000020152314291162173,0.00009317498074899856,0.00003235322808099168,0.00010876671907292964,0.00013096588647468373,0.00003117238647882028,0.000…	0.0000893278729558872,-0.000007548398593001937,-0.00009587760183438015,-0.0001764138159197809,-0.00024984459012799935,-0.000316796813572481,-0.00037784206704412587,-0.00043350150267896246,-0.00048425029310912354,-0.0005305216880801577,-0.0005727107131666155,-0.0006111775421623694,-0.0006462505719362563,-0.0006782292260035232,-0.0007073865107475783,-0.0007339713461148715,-0.0007582106906803894,-0.…	0.00026148290181075905,0.0001983635958252249,0.0001377485579204306,0.00007953843087876548,0.000023637799495364624,-0.0000300449658218484,-0.00008159785924692522,-0.00013110538377165623,-0.00017864868971876062,-0.00022430570775953886,-0.0002681512766540377,-0.000310257265923096,-0.00035069269365336554,-0.0003895238396283957,-0.0004268143539712259,-0.0004626253614765681,-0.0004970155618035912,-0.00…	0.14	0.187	0.673	1.096	0.258	-0.158	0.899	0.0007512767496608433,0.000978047582776606,0.0010536641815535209,0.0009496947522195936,0.0008268538714114134,0.0008079583579249737,0.0009118938572611299,0.0008646473649110269,0.0008551986831979156,0.0009118938572611299,0.0008551986831979156,0.0009402442200209616,0.0010536641815535209,0.0009024441475900427,0.0011671137714804915,0.0011482034483083388,0.0012143931821222635,0.0013184260067600618,0.00…	none	0.153	43.057
4233270	Whole Data Set	1	P2	3:02 PM	T0	G2	45.1,45.1,45.09	36.68457	1002.93842	45.09	1416,1402,1405,1410,1405,1417,1410,1406,1414,1416,1406,1408,1408,1413,1410,1408,1412,1410,1406,1406,1406,1404,1408,1410,1408,1408,1414,1410,1410,1409,1414,1415,1410,1400,1409,1410,1409,1415,1413,1416,1406,1416,1414,1404,1405,1404,1408,1406,1414,1412,1416,1405,1413,1406,1402,1402,1405,1402,1416,1412,1410,1416,1412,1407,1406,1402,1406,1402,1410,1408,1414,1413,1406,1402,1401,1415,1410,1415,1412,1408…	0.00025151090354726114,0.0002568667453377338,0.00023928646457455427,0.00016819940030588187,0.00013916196183569207,0.00015598339055790581,0.00016134011207948005,0.00020108993675871706,0.00024466290793495875,0.0002461957673756634,0.00024772854047346406,0.00029130088266906466,0.0003730990799620415,0.0003822733852376507,0.0004258512885450562,0.0003776866769299343,0.0003792157036521537,0.0004342569593…	0.0074	0.00133	0.0004426612838469817,0.00016525928081178467,-0.000035598991807143236,-0.00027451033211817747,-0.0003912296339739697,-0.0004583342519852751,-0.0004758516288635694,-0.0005734380505511518,-0.0006862427391391788,-0.00071136481684923,-0.0006183339773695391,-0.0007349262318389925,-0.0007905234025921367,-0.0008575383826878586,-0.0009169216186092097,-0.0008239425646678257,-0.0008452381880536038,-0.00095…	2410.16	1142	1405.67	0.526	135.467	54.11035,54.88867,55.3877	36.52246,36.62305,36.68457	215.5225	6.81	40.93	-4.16	-4.16	40.93,40.93,40.93	0.16	185.63	1238,1226,1226,1226,1234,1234,1228,1232,1238,1226,1218,1228,1220,1232,1236,1232,1226,1233,1238,1182,1141,1126,1129,1114,1098,1099,1099,1077,1077,1081,1078,1061,1073,1070,1054,1050,1066,1064,1048,1114,1146,1140,1154,1169,1170,1170,1180,1180,1178,1186,1188,1180,1187,1198,1182,1192,1201,1202,1192,1205,1202,1198,1207,1205,1194,1210,1210,1201,1210,1208,1199,1210,1205,1204,1210,1214,1210,1216,1214,1208…	989.209	3.395	0.0004078308732030344,0.00023914600269841276,0.0000918322267066872,-0.00003681801046052642,-0.00014916923770834302,-0.00024728641605201,-0.00033297289159791937,-0.0004078035401695987,-0.0004731537127608143,-0.0005302245138191652,-0.0005800648769627461,-0.0006235908438708367,-0.0006616024006852699,-0.0006947981813673598,-0.0007237883082509551,-0.000749105605794748,-0.0007712153936371614,-0.0007905…	0.0008	0.00010179725995152545,0.00011275838123513852,0.00008480036401714614,0.00008691600496796742,0.00003419615590191207,0.00004692441223884801,0.00010741530467918046,0.00009007160960756918,0.000026738977757285127,0.00008722692979024972,0.00010880191092539178,0.0000843822776881007,0.0001537242328481184,0.00006384845912187606,0.000055350782250961025,0.00013176453018850438,0.0000843465616357203,0.0000687…	0.00006891334174950357,-0.00008561979061286575,-0.00021019205981725325,-0.0003106122740295762,-0.00039156303046079685,-0.00045681906499714495,-0.0005094232682330607,-0.0005518285755390722,-0.0005860123475021752,-0.0006135685743016392,-0.0006357822035126905,-0.0006536890572454981,-0.0006681241325572186,-0.0006797605373865765,-0.0006891408775946224,-0.0006967025586902031,-0.0007027981820602619,-0.0…	0.0004078308732030344,0.00023914600269841276,0.0000918322267066872,-0.00003681801046052642,-0.00014916923770834302,-0.00024728641605201,-0.00033297289159791937,-0.0004078035401695987,-0.0004731537127608143,-0.0005302245138191652,-0.0005800648769627461,-0.0006235908438708367,-0.0006616024006852699,-0.0006947981813673598,-0.0007237883082509551,-0.000749105605794748,-0.0007712153936371614,-0.0007905…	0.417	0.133	0.451	2.785	0.512	0.45	0.038	-0.000017255172656113392,0.0002320528031358382,0.0002320528031358382,0.00044311754621991335,0.0000977922635635973,0.00007861557429018925,0.0000019172837262579434,0.00007861557429018925,-0.00017060436124767544,-0.00005559754643371801,0.00015532741249781759,0.00007861557429018925,0.0002416444301093447,0.0004143299494991441,0.00010738092574654516,0.0002320528031358382,-0.00030474049774120964,-0.0000…	none	0.644	52.461
4233192	Whole Data Set	1	P2	2:45 PM	T0	G1	45.62,45.63,45.62	37.87305	1003.30609	45.62	1417,1426,1410,1414,1426,1409,1409,1424,1416,1422,1410,1415,1418,1426,1420,1415,1418,1405,1426,1421,1410,1416,1421,1408,1416,1423,1424,1420,1410,1420,1426,1413,1421,1425,1424,1409,1424,1426,1421,1415,1414,1426,1420,1407,1414,1424,1411,1415,1423,1430,1408,1417,1415,1422,1414,1426,1412,1406,1423,1426,1409,1408,1423,1410,1410,1422,1420,1422,1414,1408,1426,1422,1409,1424,1425,1420,1414,1412,1421,1417…	0.00013043341666926493,0.00018364791697466227,0.00016816778701217585,0.00022334644396499557,0.0002942344269996359,0.00028071190542882984,0.0002750422233328041,0.0002890022725239753,0.0002774438538297656,0.0002796260151273391,0.00021900253765669728,0.0002466988522005558,0.0003097255308825078,0.0003609800625327655,0.0003827909216114917,0.000269166079504754,0.0003459292899101451,0.000342221457146043…	0.0071	0.0014	0.0004410178288630866,0.00017826604186364206,0.000050988952700824935,-0.0001840650757956266,-0.0003190597443417279,-0.0004167871754570226,-0.0004635642321481918,-0.0006337001328308384,-0.0007372150122783145,-0.000783946936939253,-0.0007856608808127405,-0.0008323843167245167,-0.0008184423188399578,-0.0008221120084876558,-0.0008277382242269482,-0.0008764083098887049,-0.0008781195169474076,-0.000877…	2203.78	1209	1416.67	0.451	139.885	53.19336,54.16895,54.52246	37.69824,37.79785,37.87305	174.5843	5.134	40.85	-4.77	-4.77	40.85,40.81,40.85	0.32	175.08	1250,1249,1235,1234,1242,1242,1238,1238,1234,1238,1242,1251,1245,1234,1231,1247,1247,1232,1230,1170,1134,1124,1113,1094,1076,1074,1070,1054,1046,1038,1030,1030,1036,1036,1023,1025,1020,1029,1014,1096,1133,1139,1146,1163,1168,1159,1169,1183,1181,1176,1193,1194,1180,1191,1201,1202,1189,1197,1208,1207,1196,1204,1214,1209,1210,1215,1221,1212,1214,1221,1223,1209,1217,1224,1224,1221,1229,1230,1216,1220…	1089.844	4.931	0.00046595456345975225,0.00028365345367481053,0.00012515023142928847,-0.000012661718765918494,-0.00013248346969024544,-0.0002366634916276377,-0.0003272436816778568,-0.00040599938432557266,-0.00047447418765836217,-0.0005340101772290196,-0.0005857742405287837,-0.000630780937631247,-0.0006699123862646875,-0.0007039355510542623,-0.0007335172757980107,-0.0007592373534047543,-0.0007815998896607487,-0.0…	0.00113	0.0000843104447018046,0.00003455708561936961,0.0001850141302412012,2.327507961621072e-7,0.00003893319281705357,0.00008539691787586549,0.00023742423779118935,0.00016592103936965145,0.00003545718049312478,0.00005243421457355761,0.00018426932741409189,0.0000863902956538033,0.0000878491808745167,0.000028784522993983482,0.00007679919656831023,0.000006873977086877479,0.00009523679043512018,0.0000765198…	0.0000934501094219148,-0.00008677448922900005,-0.00023812819359387736,-0.00036523594689975153,-0.00047198180434845894,-0.0005616276189121026,-0.0006369127143795378,-0.0007001375913816537,-0.0007532342242159938,-0.000797825096543834,-0.0008352727799244603,-0.0008667215701671238,-0.0008931324537904009,-0.0009153124730655465,-0.0009339393869569185,-0.0009495823815284058,-0.0009627194626675916,-0.000…	0.00046595456345975225,0.00028365345367481053,0.00012515023142928847,-0.000012661718765918494,-0.00013248346969024544,-0.0002366634916276377,-0.0003272436816778568,-0.00040599938432557266,-0.00047447418765836217,-0.0005340101772290196,-0.0005857742405287837,-0.000630780937631247,-0.0006699123862646875,-0.0007039355510542623,-0.0007335172757980107,-0.0007592373534047543,-0.0007815998896607487,-0.0…	0.357	0.108	0.534	3.362	0.406	0.519	0.075	0.0003059665725686617,0.00010017584416384879,0.0003417662207623166,0.00016279748276992726,0.00012701258363310107,0.00027016987515890076,0.0003775688202264102,0.00019858533074577564,0.00039547122683687225,0.0003059665725686617,0.000019675574398558554,0.0003775688202264102,0.00019858533074577564,0.0002522726328460354,0.00027016987515890076,0.0002433242882609895,0.0004491828749125036,0.0001806910381…	none	0.675	38.878
4233109	Whole Data Set	1	P1	2:19 PM	T5	G3	43.86,43.86,43.87	42.13867	1003.64514	43.87	1346,1353,1354,1354,1362,1354,1346,1356,1350,1346,1351,1348,1346,1345,1346,1354,1358,1358,1354,1338,1338,1344,1350,1346,1345,1344,1353,1348,1342,1338,1349,1341,1351,1352,1352,1354,1352,1349,1340,1345,1343,1343,1346,1346,1350,1351,1346,1338,1338,1344,1338,1350,1351,1352,1350,1348,1337,1338,1338,1356,1354,1352,1351,1350,1338,1344,1337,1353,1349,1351,1350,1351,1334,1338,1338,1338,1346,1353,1352,1352…	0.00019832869091398686,0.00022071474840205498,0.00020895668114856338,0.00012607701137545943,0.00006881361161975523,0.00015092870363805512,0.00018469049749460573,0.0001956938206764734,0.0003518122960451383,0.00024046018827860192,0.00018034135998572692,0.00030229980178014007,0.00029907605963957193,0.0002417962800807655,0.00018452620557255053,0.00027233549772729955,0.000334550500422475,0.00032279052…	0.008	0.00125	0.0004070136488175538,0.00022455700344172752,-0.0000743675189948986,-0.00016284016020411677,-0.000308109142898447,-0.0003738053487717302,-0.0003855308830535188,-0.0005647807074054412,-0.0005112013603284972,-0.0006024054284978453,-0.0006992626028344914,-0.0007932574000519545,-0.0006943043882353266,-0.0006662852588134456,-0.000717722291077454,-0.0007152430892758594,-0.0008234089899882356,-0.0008776…	2020.99	1066	1353.67	0.473	125.136	56.95312,57.22363,57.28418	41.96387,42.05176,42.13867	189.5049	11.789	40.07	-3.8	-3.8	40.07,40.07,40.15	0.18	192.24	1191,1194,1195,1192,1182,1182,1177,1183,1184,1178,1177,1182,1189,1194,1196,1191,1194,1190,1182,1114,1090,1071,1048,1044,1030,1022,1016,1008,997,989,990,988,980,980,980,973,976,976,972,1058,1086,1106,1114,1114,1120,1122,1130,1141,1142,1146,1134,1144,1144,1145,1150,1146,1146,1142,1143,1148,1160,1168,1165,1149,1155,1160,1165,1170,1161,1159,1161,1162,1173,1174,1168,1162,1165,1177,1172,1165,1167,1177,…	1294.517	4.447	0.00039088446060696216,0.00024401717028555293,0.00011442490754165079,7.572518571832138e-8,-0.000100823319468748,-0.00018985427712347775,-0.0002684131123241774,-0.0003377315915437802,-0.00039889659671528887,-0.0004528671670415446,-0.0005004895362896741,-0.0005425104013480871,-0.0005795886300909107,-0.0006123055921237973,-0.0006411742743924593,-0.0006666473245824873,-0.0006891241484272689,-0.000708…	0.00075	0.0000892626929336193,0.00007066830267832291,0.00011070597791720519,0.00012059036335818173,0.00008859274668402691,0.00015208785304142412,0.00011171132700039184,0.000150077428436638,0.00012645430669381937,0.00012293611814689326,0.00009596394919882867,0.00011925046827528873,0.00015929279593825227,0.00017085387266626154,0.0001220986822667729,0.0002140849089060671,0.0001703514105568677,0.000093116300…	-0.00015560277516822932,-0.00028566479452791723,-0.0003932740345594267,-0.00048230654841064627,-0.000555969261021074,-0.000616915481614082,-0.0006673404751140604,-0.0007090605349427508,-0.0007435784053736167,-0.0007721374099381949,-0.0007957662355736917,-0.0008153159856236356,-0.0008314908363297631,-0.0008448734010529507,-0.0008559457158349635,-0.0008651066021947776,-0.0008726860325622886,-0.0008…	0.00039088446060696216,0.00024401717028555293,0.00011442490754165079,7.572518571832138e-8,-0.000100823319468748,-0.00018985427712347775,-0.0002684131123241774,-0.0003377315915437802,-0.00039889659671528887,-0.0004528671670415446,-0.0005004895362896741,-0.0005425104013480871,-0.0005795886300909107,-0.0006123055921237973,-0.0006411742743924593,-0.0006666473245824873,-0.0006891241484272689,-0.000708…	0.33	0.123	0.547	2.157	0.548	0.389	0.063	0.0005375335234578634,0.0001654671208310287,0.0003049546704172671,0.0002305557354566855,-0.00006691261712440621,-0.00006691261712440621,0.0002398549053495238,-0.00006691261712440621,0.00011898122494473179,0.00008179609043965395,0.000016729765242802087,0.000026024357744124817,0.000156169543585685,0.00008179609043965395,0.000156169543585685,0.0002398549053495238,0.0002491542743616278,0.000453790787…	none	0.55	44.22
4233046	Whole Data Set	1	P1	1:57 PM	T5	G2	44.59,44.59,44.59	38.64844	1003.97266	44.59	1337,1337,1325,1337,1329,1337,1321,1337,1337,1326,1337,1332,1337,1325,1337,1331,1336,1327,1327,1337,1329,1337,1329,1337,1331,1337,1333,1337,1328,1337,1336,1331,1342,1331,1341,1333,1337,1340,1325,1337,1329,1337,1339,1333,1337,1327,1335,1337,1320,1337,1324,1337,1329,1337,1334,1338,1338,1330,1337,1340,1327,1337,1321,1337,1321,1333,1339,1336,1337,1333,1339,1343,1329,1341,1330,1340,1337,1327,1337,1337…	0.00023899237762172967,0.0001315212580331449,0.00019540147859641732,0.00015707652688726534,0.00019690774580497078,0.0002728177887391799,0.00024350556046075727,0.00015708643362335987,0.00022096121575112637,0.00029085526312517927,0.00024651369820176275,0.0003645137529880156,0.0002269768278951535,0.0001946678724120199,0.00021044808191940487,0.00021721162924065538,0.000266053407680061,0.0002848393401…	0.0069	0.00119	0.000431386229154984,-0.000018615722718534104,-0.00002386516811695217,-0.00022428058226863276,-0.0003375733082388358,-0.0004448309867207171,-0.0005370600196774505,-0.0006352629137491406,-0.0006105026044505637,-0.0005977377567071909,-0.0006959189458449152,-0.0006291847785884487,-0.0007213580940886195,-0.0007835352798611914,-0.0008816614783960839,-0.0008089636418311307,-0.0007932051060151344,-0.000…	1968.57	1079	1333	0.452	144.032	51.60547,51.01855,51.04004	38.97168,38.85938,38.64844	265.7998	9.855	39.33	-5.26	-5.26	39.33,39.29,39.53	0.18	200.17	1167,1167,1168,1168,1166,1165,1168,1165,1165,1153,1149,1151,1152,1153,1156,1150,1147,1153,1151,1085,1062,1034,1028,1020,1011,1004,1004,998,996,993,990,986,985,982,981,980,964,966,961,1047,1073,1087,1092,1101,1105,1101,1104,1113,1109,1118,1113,1121,1128,1131,1133,1131,1137,1137,1140,1123,1125,1123,1133,1131,1143,1128,1127,1129,1139,1143,1145,1145,1144,1153,1145,1144,1135,1133,1135,1148,1139,1145,1…	1377.129	4.919	0.00035059826601619435,0.00019033338049194383,0.000051566366988599734,-0.00006858649103545853,-0.00017262208945958697,-0.0002627023914803624,-0.0003406993553568366,-0.00040823383556478444,-0.0004667092657646178,-0.0005173408235485358,-0.000561180683039361,-0.0005991398801151763,-0.0006320072446408802,-0.0006604657931372541,-0.0006851069225435101,-0.0007064427000338212,-0.0007249165042824402,-0.00…	0.00076	0.00018651173254104788,0.00015598665485631937,0.0002231633798626076,-0.00005926378437292907,0.00007127899093607074,0.00026014525753225093,0.00005651118751184261,0.00016994800642146417,0.00013942426635679968,0.0001671745038713954,0.00010751620591365133,0.00010441595670160275,0.000007070960311526298,0.000228477317687802,0.00010882518815262368,0.00012629031456795712,0.00016432327919656457,0.00012523…	-0.00005793411554686845,-0.0002356376113247994,-0.00037186379885457467,-0.00047629378818966455,-0.000556349046802428,-0.0006177188168499193,-0.0006647644293548985,-0.0007008292484711489,-0.0007284762724683431,-0.0007496702768923669,-0.0007659174441669035,-0.0007783724026148483,-0.0007879202817816463,-0.0007952396154401875,-0.0008008505625698234,-0.0008051518732027702,-0.0008084492261689711,-0.000…	0.00035059826601619435,0.00019033338049194383,0.000051566366988599734,-0.00006858649103545853,-0.00017262208945958697,-0.0002627023914803624,-0.0003406993553568366,-0.00040823383556478444,-0.0004667092657646178,-0.0005173408235485358,-0.000561180683039361,-0.0005991398801151763,-0.0006320072446408802,-0.0006604657931372541,-0.0006851069225435101,-0.0007064427000338212,-0.0007249165042824402,-0.00…	0.323	0.114	0.563	2.169	0.416	0.342	0.242	0.000755494167485388,0.0005470813155258555,0.00040503896531340303,0.0008123513984507162,0.00048078910406618565,0.0007175934817929479,0.0002914385247223469,0.0005660238061252473,0.0006986443792154738,0.00031983584921044527,0.0005091988127735346,0.0006607486542375567,0.0005470813155258555,0.00047131961413600116,0.0005849671229695605,0.00020625769049752052,0.0005470813155258555,0.0005470813155258555…	none	0.578	46.068
4232977	Whole Data Set	1	P1	!:45 PM	T5	G1	44.97,44.95,44.95	37.66895	1004.28302	44.95	1432,1444,1439,1441,1437,1441,1437,1443,1423,1433,1435,1430,1433,1425,1429,1439,1439,1429,1423,1430,1433,1425,1432,1432,1437,1427,1443,1437,1436,1440,1433,1433,1425,1425,1433,1427,1437,1440,1441,1438,1441,1440,1440,1441,1427,1421,1423,1428,1427,1429,1436,1441,1439,1440,1438,1441,1440,1436,1439,1439,1433,1441,1437,1437,1433,1433,1431,1431,1430,1438,1438,1425,1432,1433,1425,1432,1425,1427,1431,1427…	0.00019325764141336284,0.00019411121518482597,0.00016090940462703664,0.00024501269665028565,0.0003404827924426726,0.0002845606641090747,0.0004065306199152279,0.0002673414716340098,0.00034766578321993085,0.0002501248971168286,0.00021314129532587137,0.0004675481170515046,0.0003699851602347426,0.00035948066296664346,0.0003414087944377968,0.0003309063813117798,0.0003658113361984028,0.0005559000356658…	0.0086	0.00164	0.00047137713838756035,0.00020360864543505702,-0.00013578808786371735,-0.00025961459617350344,-0.00034185312886917616,-0.0004240714734388377,-0.0004420827012859273,-0.000739405509422394,-0.0008554814729848842,-0.0008998637936538149,-0.0008386328135004164,-0.001067784898133121,-0.0011083662914560847,-0.000990610580360195,-0.0010425089724133492,-0.0010453937899616722,-0.0009879597482107387,-0.00120…	2274.28	1166	1441.33	0.487	116.512	55.3877,55.6543,56.15234	37.75781,37.68164,37.66895	124.956	3.578	39.65	-5.3	-5.3	39.65,39.73,39.81	0.51	229.03	1247,1253,1252,1245,1241,1245,1253,1242,1252,1249,1246,1246,1245,1247,1251,1245,1246,1241,1241,1193,1166,1150,1134,1123,1113,1102,1092,1086,1080,1078,1073,1070,1062,1064,1064,1057,1054,1053,1046,1123,1146,1161,1169,1177,1185,1191,1194,1200,1202,1203,1207,1211,1220,1217,1220,1217,1222,1225,1225,1232,1233,1229,1229,1236,1233,1233,1234,1233,1241,1238,1237,1242,1241,1240,1241,1240,1241,1241,1240,1243…	1390.57	4.134	0.000451939704321109,0.0002711562014462868,0.00011025532762356139,-0.00003294961522369946,-0.00016040483139910609,-0.0002738424810174296,-0.0003748042206548267,-0.0004646621549906155,-0.0005446374841806057,-0.0006158171003861822,-0.0006791683590116642,-0.0007355522253961293,-0.0007857349756277474,-0.0008303986104987115,-0.0008701501241299813,-0.0009055297532296347,-0.0009370183190950711,-0.000965…	0.00157	0.0001398291482556385,0.00012717455673747445,0.00019023272303034773,0.00019235089243049199,0.00016122758291951328,0.0001319530915876365,0.00020055228630188734,0.0001897427272694058,0.00002014204795664399,0.0001404248081422194,0.00011299828609666629,0.0001151161165046271,0.00012092693488196969,0.00028002616129603486,0.0001380884537343838,0.00023254502654762178,0.000181104327876136,0.00009827992037…	0.0000535649676321403,-0.00013076949502793984,-0.00029345124340906994,-0.0004370236979269451,-0.0005637315179584536,-0.0006755556955909272,-0.0007742445271095301,-0.0008613409464412905,-0.0009382066478959071,-0.0010060433753462591,-0.0010659117106907355,-0.0011187476553424264,-0.0011653772639856892,-0.0012065295593890852,-0.0012428479301891593,-0.0012749001898417964,-0.0013031874540061343,-0.0013…	0.000451939704321109,0.0002711562014462868,0.00011025532762356139,-0.00003294961522369946,-0.00016040483139910609,-0.0002738424810174296,-0.0003748042206548267,-0.0004646621549906155,-0.0005446374841806057,-0.0006158171003861822,-0.0006791683590116642,-0.0007355522253961293,-0.0007857349756277474,-0.0008303986104987115,-0.0008701501241299813,-0.0009055297532296347,-0.0009370183190950711,-0.000965…	0.366	0.123	0.51	4.404	0.453	0.438	0.109	0.00022915581473746462,0.0004403274067042853,0.00030959002853902346,0.00030959002853902346,0.000550982090282467,0.00033975669974923244,0.0003900391420491654,0.0003900391420491654,0.0005610430051568519,0.0003900391420491654,0.0004906214950632547,0.0004705031607888543,0.00033975669974923244,0.000550982090282467,0.000550982090282467,0.0006918561125243799,0.000671728454277974,0.0007119847036431911,0.…	none	0.608	50.506
4232948	Whole Data Set	1	P1	1:31 PM	T4	G3	44.85,44.85,44.85	38.27051	1004.55298	44.85	1273,1263,1273,1256,1268,1271,1271,1273,1260,1271,1259,1273,1265,1273,1275,1260,1272,1263,1271,1268,1272,1261,1271,1265,1275,1265,1273,1265,1260,1273,1264,1270,1268,1260,1273,1272,1269,1270,1261,1262,1258,1265,1261,1269,1261,1257,1273,1261,1268,1264,1270,1271,1255,1267,1261,1272,1257,1273,1261,1273,1266,1270,1269,1257,1273,1259,1274,1254,1269,1263,1272,1257,1273,1263,1269,1254,1268,1257,1269,1270…	0.00010885152991388433,0.00024042854528969875,0.00019388558176883932,0.00009181907599356502,0.00022912727434492875,0.00013088633759746274,0.00030267700450672014,0.00024080978840796785,0.00020384862988455867,0.00015540396229536086,0.00029079467715112357,0.0002423405607609756,0.00031070986781090126,0.00032737052671393885,0.0003133869835838793,0.00027642432695658257,0.00033521525113189537,0.00043998…	0.0073	0.00131	0.00040568188016984106,0.00022510663570770063,0.00002930687552452754,-0.00013961709456136075,-0.00035243979759052744,-0.0003224101655494282,-0.0004644201778264172,-0.0005719861544849724,-0.0006680591198617607,-0.0006475976454771758,-0.000745556918064797,-0.0007270079642587424,-0.000798211312824663,-0.0008350349329326028,-0.0007171967623662746,-0.0008456724967710258,-0.0007965808913920321,-0.00078…	1723.23	1023	1264	0.406	136.233	51.10156,51.33008,50.98633	38.46973,38.3584,38.27051	257.0918	2.949	40.73	-4.12	-4.12	40.73,40.81,40.81	0.19	172.48	1121,1112,1109,1104,1106,1104,1100,1111,1105,1110,1116,1117,1113,1112,1103,1105,1101,1099,1103,1050,1030,1007,998,984,973,958,962,949,944,940,934,942,936,932,932,921,925,921,916,996,1021,1044,1045,1057,1063,1065,1067,1060,1057,1060,1064,1059,1064,1063,1068,1072,1081,1068,1076,1088,1092,1091,1089,1087,1078,1081,1078,1081,1081,1078,1081,1079,1084,1081,1097,1093,1091,1083,1088,1093,1092,1085,1089,10…	1440.949	6.129	0.00044249729650144875,0.00027521826082645953,0.00012924393132177807,0.0000018609344724768422,-0.00010929852720389065,-0.00020630068782033408,-0.0002909486253180266,-0.000364815777112155,-0.0004292751871754602,-0.0004855250282047934,-0.0005346108732771865,-0.0005774451309813907,-0.0006148240052854634,-0.0006474422953907345,-0.000675906310672107,-0.0007007451407678414,-0.0007224204903074587,-0.000…	0.00079	0.00008837863397764694,0.00009652683665046412,6.242304805556409e-7,0.0001885141254667142,0.00004687016715098728,0.00012912107680728286,0.0001183484111620515,0.00009023240631630581,0.00017879923400209303,0.00003400595953407191,0.00008472027872908613,0.00010390517404159245,0.00009470985842618012,0.00020535579335810783,0.00012992768821342042,0.00013492293258757937,0.00015568684398653096,0.0000235130…	0.000020940396426414264,-0.00015869620985861361,-0.0002976086946426221,-0.0004050293302688014,-0.00048809740709626853,-0.000552333718374735,-0.0006020074780698631,-0.0006404200573905019,-0.0006701243974509358,-0.0006930946804684009,-0.0007108575360251637,-0.0007245935025037009,-0.0007352154869305047,-0.0007434294377536635,-0.0007497812629319248,-0.0007546931115616294,-0.0007584914303572571,-0.000…	0.00044249729650144875,0.00027521826082645953,0.00012924393132177807,0.0000018609344724768422,-0.00010929852720389065,-0.00020630068782033408,-0.0002909486253180266,-0.000364815777112155,-0.0004292751871754602,-0.0004855250282047934,-0.0005346108732771865,-0.0005774451309813907,-0.0006148240052854634,-0.0006474422953907345,-0.000675906310672107,-0.0007007451407678414,-0.0007224204903074587,-0.000…	0.266	0.103	0.631	1.169	0.22	-0.224	1.004	0.0012856793052831452,0.0012856793052831452,0.001029701074668816,0.0013222599435076033,0.0010114226873806239,0.0013679900746350452,0.001038840556805644,0.0011028223177169214,0.0011211045522767516,0.0011028223177169214,0.0012216706015631999,0.0011119633387947673,0.0013405514181302847,0.001029701074668816,0.0011850984346445071,0.0011850984346445071,0.001212527271101886,0.0012765346271424972,0.00102…	none	0.531	37.871
4232915	Whole Data Set	1	P1	1:08 PM	T4	G2	42.58,42.59,42.61	41.64062	1005.02423	42.61	1385,1384,1387,1389,1389,1388,1387,1399,1395,1395,1395,1382,1388,1385,1383,1389,1385,1380,1388,1393,1388,1387,1389,1387,1390,1390,1389,1392,1392,1391,1389,1388,1392,1398,1391,1395,1401,1396,1397,1396,1396,1397,1401,1396,1396,1398,1401,1397,1399,1399,1401,1397,1404,1398,1399,1397,1399,1398,1398,1397,1399,1395,1400,1397,1401,1397,1399,1397,1401,1399,1396,1392,1401,1395,1396,1400,1397,1397,1398,1397…	0.00013790869055226954,0.0002403735030685904,0.00015416634219824103,0.0003527625776094908,0.00023805500850109003,0.0002906819832454166,0.00021871173191025786,0.00033185485590050767,0.00035244084108021533,0.00037658697300955486,0.00027257207520133025,0.0003607920314949996,0.0004668284293908221,0.00022754337280844376,0.0004866327437232472,0.00038260420194174716,0.0005456055658031282,0.0004130875593…	0.0103	0.00181	0.0005602791548785755,0.0001537731738515951,0.000010739080148070103,-0.00019266560757071928,-0.00021119411123997247,-0.0005920501547928052,-0.0005217763603608875,-0.0006325943639058783,-0.0007611228771572499,-0.0007867042099860681,-0.0009541959998993661,-0.0009584762342715101,-0.0009450209520627751,-0.001084065222442323,-0.0010989767990569046,-0.0010855227673438935,-0.001135885935720997,-0.001211…	1890.57	1047	1386.67	0.446	97.102	50.15723,49.75293,49.56641	42.38184,41.85059,41.64062	135.7041	2.604	39.09	-3.52	-3.52	39.09,39.09,39.13	0.15	177	1228,1215,1224,1225,1209,1225,1211,1212,1221,1214,1221,1223,1203,1206,1223,1213,1205,1223,1209,1158,1146,1112,1096,1100,1078,1064,1070,1050,1041,1049,1030,1016,1033,1018,1009,1024,1012,1016,1008,1090,1111,1116,1136,1141,1138,1145,1156,1151,1149,1165,1167,1159,1169,1175,1171,1173,1185,1175,1169,1184,1181,1176,1192,1191,1177,1188,1196,1184,1180,1197,1185,1193,1189,1183,1201,1193,1203,1190,1185,1199…	1473.143	5.057	0.00048385547323094753,0.0003164559045596622,0.0001645469823061466,0.000026695249213939823,-0.0000984001042032309,-0.00021191951448224118,-0.00031493418415681827,-0.00040841618993961535,-0.0004932476555238962,-0.0005702290755620757,-0.0006400868693686312,-0.0007034802356263456,-0.0007610073727789013,-0.0008132111238072868,-0.0008605840986557771,-0.0009035733226442106,-0.0009425844547303475,-0.000…	0.00129	0.0001616273223664204,0.00006840338963634324,0.00012195739809761909,0.00016067310437053848,0.0002439316783587584,0.00016388552730233472,0.0001663164367338714,0.000051655504179496166,0.0001612819256455971,0.000025187136010481477,0.0001529488278714269,0.0001933161655359542,0.0000951398643905309,0.00010251785584879682,0.00005712606377568132,0.000057907566664132426,0.0001114589504666533,0.00018151065…	-0.000002120144853043392,-0.00016622631296619506,-0.00030950756134650714,-0.00043460655289242773,-0.0005438305990444207,-0.0006391942155723246,-0.0007224562780729746,-0.0007951524624698157,-0.0008586235688433606,-0.0009140402509939708,-0.0009624246078461737,-0.0010046690349239063,-0.0010415526835911221,-0.001073755831630114,-0.0011018724302068433,-0.0011264210586380682,-0.0011478544890087356,-0.0…	0.00048385547323094753,0.0003164559045596622,0.0001645469823061466,0.000026695249213939823,-0.0000984001042032309,-0.00021191951448224118,-0.00031493418415681827,-0.00040841618993961535,-0.0004932476555238962,-0.0005702290755620757,-0.0006400868693686312,-0.0007034802356263456,-0.0007610073727789013,-0.0008132111238072868,-0.0008605840986557771,-0.0009035733226442106,-0.0009425844547303475,-0.000…	0.267	0.121	0.612	2.027	0.333	-0.128	0.795	0.001624979657483202,0.00164285075523293,0.0015981743896406211,0.0014731050106825217,0.0016339151144341914,0.001651786579886863,0.0015981743896406211,0.0015267017628058156,0.001455240896414727,0.0017411549401296054,0.0016696587807907596,0.0018484212529696529,0.0015267017628058156,0.0015445688168216432,0.001455240896414727,0.0016339151144341914,0.0016696587807907596,0.0017411549401296054,0.0019199…	none	0.451	49.78
4232889	Whole Data Set	1	P1	12:56 PM	T4	G1	39.04,39.05,39.07	50.84277	1005.35516	39.07	1619,1608,1620,1613,1620,1619,1609,1609,1621,1607,1620,1612,1625,1617,1613,1617,1613,1607,1619,1612,1605,1623,1613,1617,1613,1620,1607,1621,1613,1611,1620,1609,1621,1613,1611,1617,1608,1621,1621,1607,1620,1609,1608,1624,1615,1617,1621,1614,1625,1621,1609,1615,1611,1613,1619,1609,1625,1615,1615,1619,1613,1620,1623,1608,1621,1617,1621,1615,1620,1612,1609,1620,1607,1622,1614,1612,1621,1609,1620,1611…	0.00021112193628326385,0.0003189391136673281,0.00033412654947726996,0.0002826151620154558,0.00028668577189029345,0.00014627978108603193,0.00021702632551269792,0.00033965473188850065,0.00026962299337260636,0.00021812594217797296,0.00037409646177637547,0.0003077671873017859,0.0003896459717651947,0.0003788933077719806,0.0002829299412901681,0.00043149719354884094,0.0003021828317172449,0.0003840533344…	0.0207	0.00239	0.0003369824804721141,0.0002447448166242162,0.00016363868824579512,-0.0000840152219603746,-0.0002168480617465461,-0.00040140945909289996,-0.0005415282232705607,-0.0004709078903700083,-0.0006886056706966106,-0.000810148690627353,-0.000857785584634271,-0.0008610945095025739,-0.0010158109779054415,-0.0010560355099927053,-0.0010334963593191214,-0.0011475419490405573,-0.0013611686915206704,-0.00131650…	1938.62	1058	1613.67	0.454	48.272	58.14844,57.85938,57.88281	52.22266,51.26953,50.84277	67.7356	2.933	37.87	-1.2	-1.2	37.87,37.95,37.91	0.2	118.48	1413,1427,1420,1419,1411,1425,1425,1413,1427,1409,1427,1421,1414,1416,1425,1409,1423,1408,1417,1362,1348,1315,1309,1288,1269,1259,1235,1234,1208,1206,1197,1178,1181,1158,1164,1143,1150,1131,1136,1220,1250,1259,1273,1281,1297,1293,1313,1305,1324,1315,1337,1326,1342,1344,1343,1343,1359,1352,1359,1352,1369,1365,1376,1369,1382,1375,1387,1373,1387,1385,1391,1393,1396,1397,1389,1397,1385,1400,1388,1401…	1567.244	4.863	0.0003862545312687802,0.0002738283168380951,0.00016670023689860022,0.00006462061454683707,-0.000032648460987458414,-0.00012533368882551967,-0.00021365108479341277,-0.0002978064848769913,-0.00037799602495131295,-0.0004544065979026034,-0.0005272162892081416,-0.0005965947919892576,-0.0006627038025047737,-0.0007256973970066463,-0.0007857223908361176,-0.0008429186805973088,-0.0008974195702057296,-0.00…	0.00231	0.0000842126945139151,0.0001291805234953532,0.00016161236850344447,0.00016359010636244077,0.00021573284609369015,0.000052904040788988886,0.00012832039842653844,0.0002073331220357239,0.00017527044204681454,0.00017008209899792534,0.0001559364343104842,0.00009342613503631295,0.0001921395847040041,0.0001260414309451626,0.00022117873118844032,0.00011387476639947149,0.00014093106909019646,0.00017873818…	0.00017892476246732974,0.000027417492941133725,-0.00011416718661547923,-0.00024647913143396004,-0.00037012563610149896,-0.0004856742219640528,-0.0005936552419753779,-0.0006945643149479873,-0.0007888646003789215,-0.000876988924291494,-0.0009593417658503439,-0.0010363011138680984,-0.0011082202017247747,-0.0011754291286629687,-0.0012382363749003696,-0.001296930217513764,-0.0013517800535932586,-0.001…	0.0003862545312687802,0.0002738283168380951,0.00016670023689860022,0.00006462061454683707,-0.000032648460987458414,-0.00012533368882551967,-0.00021365108479341277,-0.0002978064848769913,-0.00037799602495131295,-0.0004544065979026034,-0.0005272162892081416,-0.0005965947919892576,-0.0006627038025047737,-0.0007256973970066463,-0.0007857223908361176,-0.0008429186805973088,-0.0008974195702057296,-0.00…	0.168	0.142	0.69	2.015	0.423	-0.284	0.861	0.0016731035223765845,0.00157553995052734,0.0018487732028450053,0.001731652187620938,0.0016926188671225369,0.0018682964432126033,0.0016145627492060721,0.00183901191176873,0.0016145627492060721,0.0015950509115757615,0.001731652187620938,0.0019659258119141074,0.002004983705404811,0.0018097293548513034,0.0016535890545277682,0.0016731035223765845,0.0016926188671225369,0.00157553995052734,0.0017316521…	none	0.242	49.418
4232198	Whole Data Set	1	P1	5:05 PM	T3	G3	41.17,41.16,41.16	43.06641	1001.23883	41.16	1780,1802,1783,1792,1783,1796,1788,1795,1784,1789,1790,1784,1795,1788,1793,1788,1788,1796,1788,1790,1788,1780,1792,1783,1793,1788,1787,1784,1790,1782,1788,1780,1782,1784,1786,1790,1785,1788,1784,1787,1788,1788,1782,1788,1783,1791,1772,1787,1780,1790,1779,1787,1779,1788,1786,1782,1788,1782,1772,1790,1776,1788,1777,1785,1780,1785,1778,1782,1779,1787,1784,1782,1785,1780,1781,1780,1783,1782,1777,1774…	0.00001014188092762494,0.000022114865148768772,-0.00001867259039943019,0.00003238161594807742,0.00004240043950526811,-0.000008157887239864118,0.000029216960799595266,0.0000783200617960273,0.00006684186221067745,0.00000846645481964932,-0.00001863989972202934,0.00004999709008467729,0.00006978620662435292,-0.000002264510573797729,0.000011660644043306401,0.00006075816898692385,0.00006491391646121744,…	0.0048	0.00048	0.0003356424940987311,0.0001853620682923253,0.00013283966755578953,-0.000021272956596211988,-0.00007376739394349518,-0.0000735186193249281,-0.000055689963261281694,-0.00014528582341995124,-0.00008058523690027628,0.000023195173536051245,-0.0000898533574957321,-0.00012671203764469578,-0.00013232155337887332,-0.00016331732145298634,-0.0001982154416526757,-0.00016477091482897528,-0.000158663256639171…	4241.43	1189	1792.33	0.72	207.447	59.81836,59.85449,59.95215	43.03027,43.05371,43.06641	0	6.25	35.47	-5.69	-5.69	35.47,35.47,35.47	0.66	52.27	1557,1558,1558,1553,1553,1554,1562,1556,1556,1564,1565,1554,1551,1556,1563,1561,1561,1558,1556,1505,1485,1476,1464,1444,1446,1444,1438,1422,1426,1418,1413,1428,1425,1422,1410,1409,1412,1414,1401,1442,1480,1492,1488,1500,1508,1517,1512,1514,1524,1531,1532,1522,1532,1537,1540,1530,1532,1531,1531,1544,1546,1538,1536,1537,1548,1548,1538,1548,1552,1548,1540,1544,1551,1539,1540,1549,1554,1542,1540,1550…	201.293	0.901	0.00032170758861617345,0.0002318416398618023,0.00015881150485971967,0.00009946310101656769,0.000051233243045890273,0.000012038942117102426,-0.000019812555895401508,-0.00004569687840146729,-0.00006673193776774902,-0.00008382621259141137,-0.00009771798378437996,-0.00010900722002683593,-0.00011818148968386063,-0.0001256370182893541,-0.0001316958010443138,-0.00013661950939743432,-0.000140620792316308…	1083.37655	0.000018062066701371793,-0.00008112697800480512,-0.000012459574052494625,-0.00015204257659413436,-0.00004919576406786746,0.00002258539940776414,0.00008660493428983477,-0.000025033725182014525,0.0000032268515190067263,-0.0000462271152018035,0.00008307253030463989,-0.000054986357961096906,0.00004321930484874685,0.000027957425276229905,-0.00003237897522643923,-0.000035204537509996714,-0.000031813192…	0.000056946639915622654,0.000049412008138460806,0.00004187737636129896,0.00003434274458413711,0.00002680811280697526,0.00001927348102981341,0.000011738849480025237,0.000004204217930237064,-0.0000033304133921774337,-0.000010865044941965607,-0.00001839967649175378,-0.000025934307814168278,-0.000033468939136582776,-0.0000410035702316236,-0.000048538201554038096,-0.00005607283264907892,-0.00006360746…	0.00032170758861617345,0.0002318416398618023,0.00015881150485971967,0.00009946310101656769,0.000051233243045890273,0.000012038942117102426,-0.000019812555895401508,-0.00004569687840146729,-0.00006673193776774902,-0.00008382621259141137,-0.00009771798378437996,-0.00010900722002683593,-0.00011818148968386063,-0.0001256370182893541,-0.0001316958010443138,-0.00013661950939743432,-0.000140620792316308…	0.577	0.222	0.2	0.291	-0.228	1.642	-0.414	0.00005737734223926484,-0.00024735299023824654,-0.00006812574963535801,-0.000059162445741432026,0.000021515615012332934,-0.0001935925839096495,-0.00015774861550775065,-0.00014878716114779766,-0.00022943359421723423,-0.00008605180246751291,-0.00022943359421723423,-0.00013982552186882213,-0.0003011067425021924,0.00009324203098135508,-0.000014343151188475928,-0.00014878716114779766,0.000093242030981…	none	0.532	35.154
4232194	Whole Data Set	1	P1	4:54 PM	T3	G2	41.8,41.79,41.79	40.80176	1001.5437	41.79	1545,1545,1536,1547,1537,1538,1542,1542,1545,1537,1539,1545,1533,1547,1538,1542,1543,1542,1547,1533,1543,1536,1541,1547,1539,1541,1539,1544,1543,1537,1546,1539,1533,1543,1543,1537,1543,1534,1544,1535,1535,1543,1539,1542,1534,1538,1537,1545,1539,1537,1545,1539,1547,1530,1533,1542,1537,1545,1537,1541,1538,1538,1543,1535,1547,1531,1539,1540,1534,1544,1542,1540,1536,1543,1543,1541,1543,1541,1538,1539…	-0.000012952024758084103,0.00003126099541518504,-0.00005124840853988454,0.000015322091809069373,0.00005767099973543218,0.00011120567746650788,0.000028686155157769892,0.000028171251563915964,0.000057472512258598375,0.00012218556215081981,0.00011234991962910456,0.00015283644114757816,0.0001318172929319828,0.00023008761901533952,0.0001494202158786957,0.00019177004069189816,0.0002042988418921499,0.00…	0.0104	0.00079	0.000403555374322518,0.000246437347806595,0.0001229210617843805,-5.551021176132782e-7,-0.00006253453379228374,-0.000012759201334354573,0.0000016279563121138923,-0.00007897116698952109,-0.00019492648472241048,-0.0002456992365910009,-0.0002666833780257488,-0.0002653303830217536,-0.0002900346980724552,-0.00027565314662714743,-0.00030779983015800656,-0.00040506769963690614,-0.0003739428238138664,-0.0…	2614.86	1145	1542.67	0.562	96.55	58.7168,58.53613,58.47559	40.82812,40.79102,40.80176	207.0786	5.861	35.81	-5.98	-5.98	35.81,35.91,35.85	0.18	52.94	1343,1335,1331,1338,1344,1339,1334,1334,1333,1339,1339,1343,1341,1331,1329,1339,1336,1339,1327,1304,1286,1284,1276,1261,1246,1248,1246,1245,1226,1224,1222,1228,1227,1212,1210,1206,1212,1201,1201,1238,1243,1255,1267,1266,1275,1284,1293,1280,1288,1295,1299,1289,1298,1303,1306,1307,1299,1303,1307,1311,1311,1303,1303,1311,1315,1305,1306,1307,1310,1312,1307,1311,1308,1307,1318,1321,1312,1311,1318,1322…	286.928	2.801	0.00035475485961227333,0.00028246626647231507,0.0002168308109008451,0.000157236166145017,0.0001031263614266489,0.000053996595175737636,0.000009388525632108246,-0.000031114005119752875,-0.00006788885357404418,-0.00010127909990510694,-0.00013159624863339625,-0.0001591231347156398,-0.00018411656217070144,-0.0002068096998574367,-0.00022741425675524754,-0.00024612245704097894,-0.00026310883338805915,-…	0.0003	-0.00001769176090044543,0.00003644424356460411,0.00007714302423979783,0.00003214263439269569,-0.000006132532461255167,0.000007678382223949724,0.000018129249569082924,-0.000026864822774796386,0.000022228980129831996,0.00015367695807778757,0.000022968246390438377,0.0000418208905866998,-0.00005021666963239422,0.000032478414788787156,0.00004292978667433969,0.000055061744079619026,-0.00005377797028422…	0.00006038111821569497,0.000003916799319525466,-0.00004198619229844758,-0.00007930329238344731,-0.00010964044274487688,-0.00013430320297961256,-0.00015435293524350343,-0.0001706524799833306,-0.00018390328828485106,-0.00019467560882792812,-0.00020343302854469245,-0.0002105524230882256,-0.00021634017568040317,-0.00022104536231719177,-0.0002248704707568538,-0.00022798011458283389,-0.0002305081173511…	0.00035475485961227333,0.00028246626647231507,0.0002168308109008451,0.000157236166145017,0.0001031263614266489,0.000053996595175737636,0.000009388525632108246,-0.000031114005119752875,-0.00006788885357404418,-0.00010127909990510694,-0.00013159624863339625,-0.0001591231347156398,-0.00018411656217070144,-0.0002068096998574367,-0.00022741425675524754,-0.00024612245704097894,-0.00026310883338805915,-…	0.41	0.155	0.435	1.205	-0.101	2.158	-1.057	-0.0012554505023351114,-0.0012554505023351114,-0.0012752235164481273,-0.001176349442188223,-0.0014531401440503909,-0.0012554505023351114,-0.001393842699678749,-0.001156571925817783,-0.0012752235164481273,-0.0015321908110390435,-0.001176349442188223,-0.001176349442188223,-0.0013345371578819141,-0.0011367935087498282,-0.0013345371578819141,-0.0013345371578819141,-0.001294995630355624,-0.00109723397…	none	0.541	37.727
4232181	Whole Data Set	1	P1	4:42 PM	T3	G1	42.49,42.49,42.49	39.2793	1001.32343	42.49	1809,1811,1803,1806,1813,1803,1807,1815,1805,1805,1815,1808,1806,1811,1805,1805,1811,1811,1803,1813,1807,1806,1811,1805,1805,1817,1811,1809,1815,1815,1806,1807,1803,1802,1815,1814,1801,1809,1807,1800,1815,1810,1801,1814,1803,1805,1809,1811,1801,1803,1814,1813,1803,1809,1798,1802,1811,1799,1803,1809,1806,1802,1819,1809,1809,1801,1814,1799,1805,1811,1809,1795,1811,1796,1795,1803,1803,1794,1809,1799…	0.00004152833728737,0.000007115703399708898,0.0000457417229304069,0.00008436925651288184,0.000022131837953236908,0.000025977600532063807,0.00007155687597274445,0.0001101822207949792,0.00017663732056171167,0.00020135224237299588,0.00018084445802906188,0.00011512374619581242,0.00020244338068007732,0.00015758996945330477,0.00015795471527149275,0.00017223122363711914,0.0003012976059086128,0.000378200…	0.0224	0.00131	0.00029926396308458693,0.00021614921123823717,0.00015739474928848772,-0.00002301700095337274,-0.000057403245036924574,-0.00005008277854085254,-0.00009836425632128465,-0.0002647518934295699,-0.0003338392471347186,-0.0003438809503491809,-0.00039211768312233847,-0.000381323455921769,-0.0003392786697769163,-0.00037015224905539214,-0.0004808655350941788,-0.0005047823402629841,-0.000608512641781359,-0.…	3449.06	1332	1806.67	0.614	44.632	56.90234,56.5625,56.20898	40.13379,39.61328,39.2793	72.9244	3.527	35.77	-6.72	-6.72	35.77,35.77,35.77	0.18	75.65	1595,1599,1595,1592,1587,1587,1593,1595,1592,1579,1585,1587,1589,1587,1587,1584,1593,1586,1586,1547,1529,1518,1510,1494,1476,1473,1462,1454,1441,1438,1438,1437,1418,1413,1410,1409,1411,1406,1396,1431,1450,1450,1462,1469,1467,1481,1494,1499,1499,1495,1498,1507,1504,1507,1510,1510,1519,1525,1527,1519,1523,1531,1536,1537,1530,1534,1539,1545,1539,1539,1542,1547,1550,1545,1539,1553,1553,1539,1545,1551…	353.161	2.07	0.00028370734023944405,0.00022672942576557466,0.00017223863328396272,0.00012012639834711194,0.00007028889541429995,0.00002262683099530467,-0.000022954754176468615,-0.00006654667433558738,-0.0001082357796178613,-0.00014810512909575887,-0.00018623415626071972,-0.00022269882728205852,-0.0002575717923577681,-0.0002909225304587647,-0.0003228174877549538,-0.0003533202099989135,-0.00038249146913094253,-…	0.0009	0.00008175965855816776,0.00015933152573906678,0.00013309296594954178,0.00015708732169542018,0.0002514202702214531,0.00017996075765407645,0.0001587444465972424,0.00004209957455620716,0.00010292086649345768,0.00010012474593925339,0.00003036473364479526,0.00010122948814568482,0.00012187320173601071,0.00006550251157371835,0.00012800092084483484,0.00005656277680779685,0.00009394600813578343,0.00010956…	0.00008335490626890671,0.000020220601446475895,-0.00003847353999132338,-0.00009303978965241805,-0.00014376845744002418,-0.0001909294360942002,-0.00023477363710755776,-0.00027553432565466634,-0.0003134283616374001,-0.00034865735344898714,-0.0003814087305951519,-0.00041185674087904333,-0.0004401633774552863,-0.00046647924068538406,-0.0004909443393798165,-0.0005136888356896982,-0.000534833737611061,…	0.00028370734023944405,0.00022672942576557466,0.00017223863328396272,0.00012012639834711194,0.00007028889541429995,0.00002262683099530467,-0.000022954754176468615,-0.00006654667433558738,-0.0001082357796178613,-0.00014810512909575887,-0.00018623415626071972,-0.00022269882728205852,-0.0002575717923577681,-0.0002909225304587647,-0.0003228174877549538,-0.0003533202099989135,-0.00038249146913094253,-…	0.476	0.171	0.353	1.5	0.886	0.263	-0.149	-0.00008561062094840027,-0.00016756242563716398,-0.00036782398026239017,-0.00017666722719520138,-0.000549799840084062,-0.00024039549406825123,-0.0002586018528326966,-0.00013114131050137332,-0.0002586018528326966,-0.0002768074483877693,-0.00024039549406825123,-0.0002494987688556417,-0.00009471714073577733,0.000014573701464976882,-0.0002768074483877693,0.00004190070993103688,-0.00023129202846254693…	none	0.572	50.4
4232164	Whole Data Set	1	P1	4:32 PM	T2	G3	42.78,42.78,42.78	39.51465	1001.33783	42.78	1674,1665,1675,1673,1665,1672,1667,1663,1675,1675,1665,1663,1675,1671,1665,1673,1666,1666,1674,1677,1667,1671,1670,1670,1667,1677,1664,1661,1675,1675,1660,1675,1674,1671,1669,1667,1665,1673,1675,1665,1675,1670,1661,1662,1670,1663,1667,1673,1663,1671,1674,1674,1662,1672,1674,1659,1663,1675,1673,1662,1672,1671,1659,1664,1671,1671,1663,1667,1662,1665,1675,1661,1661,1673,1667,1667,1666,1673,1672,1659…	0.00009835749811554689,0.00014735249345127751,0.00008307678683234041,0.000016635136539296822,0.00009393349864917449,0.00008193770706334964,0.00006994266696732755,0.00011892980597116603,0.00007862092375543815,0.00008840443427459104,0.00008512096350289139,0.00013628410715018895,0.00018745148668917094,0.0001536725444047233,0.00013732015287130643,0.00011443570036038949,0.0002483673603037787,0.0002995…	0.0084	0.0008	0.00035067709604272914,0.00021015297190060025,0.00005879314657138957,-0.000059861555191598636,-0.00007184641852169705,-0.00015346841475838313,-0.00023289664862607477,-0.0002840298698539695,-0.00027642671544088473,-0.00020138480473271887,-0.00033517400009662994,-0.00038411519179250384,-0.0003678139801940791,-0.0003819576385439142,-0.0003765298375345107,-0.00044720433837452554,-0.000441776400726255…	3369.57	1181	1671	0.65	118.683	54.95703,55.35742,55.43066	39.52734,39.51465,39.51465	225.7192	4.699	37.03	-5.75	-5.75	37.03,37.07,37.07	0.12	104.14	1453,1456,1441,1443,1448,1449,1450,1439,1445,1443,1447,1448,1453,1445,1442,1443,1446,1453,1451,1397,1364,1342,1336,1339,1330,1324,1312,1302,1299,1306,1301,1294,1290,1284,1288,1288,1286,1278,1278,1334,1357,1359,1374,1387,1395,1395,1391,1395,1402,1405,1403,1412,1417,1421,1411,1413,1410,1415,1424,1430,1426,1415,1419,1425,1431,1429,1417,1423,1430,1433,1423,1425,1429,1435,1435,1432,1427,1427,1434,1437…	459.178	1.633	0.0003256913369059423,0.00023560663814638152,0.0001556033479316989,0.00008455325248476911,0.00002145439680681393,-0.000034583044984398995,-0.00008434931806121246,-0.00012854623099638364,-0.00016779705273230346,-0.00020265530197710434,-0.0002336125529765317,-0.00026110536773929515,-0.000285521452474778,-0.00030720512506175876,-0.000326462170650894,-0.00034356415387511445,-0.0003587522484791242,-0.…	0.00035	-0.00001101889417544837,0.00009616463132679142,0.00003480206051690266,-0.000049236010237045364,-0.00004739212607785314,-0.000022863834751444397,0.00007459207132394121,0.00008616087687949633,-0.000040016530142659445,-0.00005923595663480853,0.00012086907120254248,0.00010164246060582124,0.00001759181122322538,-0.0000048710012675305265,0.0001233844438629005,0.00009929532043281806,0.000097898139057172…	0.000047162444892811725,-0.00002258648445304306,-0.00007824209134092998,-0.00012265204296469767,-0.00015808861285420214,-0.00018636494371292948,-0.000208927818430356,-0.00022693168597801407,-0.00024129772978817034,-0.0002527610008997252,-0.0002619080274794512,-0.0002692068250422061,-0.00027503084286895557,-0.000279678071861767,-0.0002833862915056759,-0.00028634523606139745,-0.00028870630248264257…	0.0003256913369059423,0.00023560663814638152,0.0001556033479316989,0.00008455325248476911,0.00002145439680681393,-0.000034583044984398995,-0.00008434931806121246,-0.00012854623099638364,-0.00016779705273230346,-0.00020265530197710434,-0.0002336125529765317,-0.00026110536773929515,-0.000285521452474778,-0.00030720512506175876,-0.000326462170650894,-0.00034356415387511445,-0.0003587522484791242,-0.…	0.504	0.188	0.308	1.436	0.289	0.412	0.299	0.000425380030761937,0.0005549262614630478,0.0005179091094106975,0.0004531366844576608,0.00040687658046288476,0.000425380030761937,0.00027737449757262925,0.00018489664664118476,0.00040687658046288476,0.0005179091094106975,0.0003051216932398157,0.00040687658046288476,0.00046238929658909335,0.00048089511225169384,0.0006382263914457758,0.00036987204475797644,0.00037912288309357214,0.0005179091094106…	none	0.549	40.497
4232149	Whole Data Set	1	P1	4:22 PM	T2	G2	43.1,43.09,43.07	38.51074	1001.65503	43.07	1694,1679,1677,1691,1691,1687,1683,1681,1691,1687,1683,1685,1691,1689,1698,1673,1679,1691,1691,1691,1675,1683,1687,1693,1681,1681,1690,1694,1687,1678,1680,1688,1690,1689,1680,1695,1687,1683,1675,1682,1686,1689,1682,1685,1673,1688,1685,1685,1679,1679,1683,1685,1681,1675,1686,1679,1690,1674,1687,1683,1684,1686,1681,1678,1687,1683,1682,1675,1672,1683,1673,1673,1687,1682,1686,1675,1669,1682,1683,1673…	0.000049689312758275494,0.00005542081009692331,0.00008693993781264072,0.00013909257138235894,0.00009582309207396256,0.0001170269087866634,0.00007376170546196444,0.00007433530643968686,0.0001574282935364345,0.00009611045933313307,0.00010957640631131411,0.00022619947766590174,0.00020871634726342213,0.000222182858678204,0.00019180602127105928,0.00019237743191217256,0.000272898754351398,0.00018578401…	0.0092	0.00103	0.0004996166691791668,0.00022932806591373397,0.00005973680532735522,-0.000006703511158785749,0.0000016030542353335909,-0.0001704614441664553,-0.00025488821474467353,-0.0002671867746046682,-0.00032068892587850984,-0.00037933198440498597,-0.00032982831377275854,-0.00036787040126680517,-0.0004445227541731745,-0.0005031422432556432,-0.0005205747608094088,-0.0005148436082461332,-0.00047822778887684537…	3031.04	1220	1682.33	0.597	108.824	55.87988,56.09473,56.13965	38.4502,38.48633,38.51074	87.2312	4.503	37.11	-5.96	-5.96	37.11,37.29,37.33	0.37	97.91	1463,1462,1466,1475,1471,1475,1475,1468,1467,1464,1467,1477,1461,1463,1473,1467,1472,1465,1461,1424,1393,1377,1372,1358,1345,1326,1313,1310,1300,1297,1285,1278,1278,1274,1267,1270,1266,1266,1250,1297,1327,1339,1344,1349,1362,1371,1380,1387,1379,1383,1394,1403,1410,1406,1403,1403,1417,1418,1419,1416,1419,1422,1419,1423,1432,1435,1430,1427,1426,1439,1442,1437,1435,1429,1442,1445,1437,1432,1435,1443…	488.936	2.287	0.000424784484889969,0.00031860422648591997,0.00022337242769009688,0.00013796017085250805,0.00006135494328843338,-0.000007351365471237317,-0.00006897322880204996,-0.00012424113809468622,-0.0001738102623060232,-0.00021826821460649726,-0.0002581420181928671,-0.0002939043538420384,-0.000325979163267071,-0.00035474667469989873,-0.00038054791027612635,-0.00040368872865433113,-0.00042444345079277197,-0…	0.00079	0.00012374785979540136,0.00006110036273935064,0.00014391272087047613,0.00008962201478809511,0.00012729159148656735,0.000014492678480718546,0.00006720182716750417,0.00005471342520375985,0.00012247510103159757,0.00023205608908431763,0.0001443116757052172,0.0001920189115722902,0.00013939516131001374,0.00014028107525715058,0.00011943056867946131,0.00008186240305207216,0.00011451447756460523,0.0001271…	0.000003729661032492908,-0.00006234957201254319,-0.00012290889074027215,-0.00017840939998902696,-0.0002292736863050602,-0.00027588903555967,-0.00031861038178338164,-0.00035776300966990885,-0.0003936450313270365,-0.0004265296561326582,-0.0004566672709788861,-0.00048428734674342083,-0.0005096001855042535,-0.0005327985218011669,-0.0005540589901362086,-0.0005735434698868295,-0.0005914003178719996,-0.…	0.000424784484889969,0.00031860422648591997,0.00022337242769009688,0.00013796017085250805,0.00006135494328843338,-0.000007351365471237317,-0.00006897322880204996,-0.00012424113809468622,-0.0001738102623060232,-0.00021826821460649726,-0.0002581420181928671,-0.0002939043538420384,-0.000325979163267071,-0.00035474667469989873,-0.00038054791027612635,-0.00040368872865433113,-0.00042444345079277197,-0…	0.445	0.169	0.386	1.728	0.45	-0.09	0.64	0.0008760053549172896,0.0010071838402003746,0.0011571506423908938,0.0012790368116205784,0.0012321534674208027,0.0010071838402003746,0.0009322198540987331,0.0013071692477050363,0.0010634153226142323,0.0008947427128416452,0.0009322198540987331,0.0013540606912116483,0.0011102804535992532,0.0010821607681413203,0.0011290279221179804,0.0010071838402003746,0.0010821607681413203,0.0012321534674208027,0.0…	none	0.54	42.993
4231940	Whole Data Set	1	P1	3:18 PM	T2	G1	44.44,44.43,44.43	35.32617	1002.06189	44.43	1480,1477,1481,1466,1487,1488,1477,1488,1477,1487,1495,1474,1490,1482,1490,1486,1474,1487,1480,1486,1482,1473,1487,1482,1489,1484,1482,1486,1482,1478,1488,1477,1486,1490,1480,1486,1489,1490,1481,1489,1483,1487,1477,1484,1490,1482,1485,1492,1478,1486,1482,1492,1488,1479,1490,1476,1486,1491,1481,1488,1478,1482,1489,1476,1491,1486,1476,1486,1480,1490,1480,1482,1490,1480,1494,1486,1491,1490,1478,1482…	0.00017205806231041247,0.00008356058623993928,0.0002030936025432966,0.00026590075082324224,0.00019393631209263978,0.00019763240926313192,0.0001658681609678387,0.0002452155953360703,0.00030329274987548835,0.00018641207358964095,0.00021611121620309024,0.0002789102483367981,0.00039137539055653764,0.0002532011871254355,0.00026398819510392775,0.0003007809225533793,0.00028319765396017486,0.000265615779…	0.0155	0.0017	0.00037126411211437795,0.0002662097516501555,0.00021554095491492934,-0.000035939955397155855,-0.0001857466441718003,-0.00018677013612837165,-0.0003978787819001677,-0.00046968842291744494,-0.0005391243366912018,-0.0005165491590527998,-0.0005600271525101073,-0.0006931163284993745,-0.0008002280968164839,-0.000789450787644161,-0.0007998906373527731,-0.000968239244006779,-0.0009621763303817323,-0.0009…	2040.7	1099	1474.67	0.461	64.396	50.13281,50.33789,50.46777	35.22754,35.27637,35.32617	70.0164	7.328	39.65	-4.78	-4.78	39.65,39.65,39.65	0.23	123.93	1292,1293,1290,1290,1294,1294,1296,1290,1292,1290,1296,1290,1290,1286,1292,1291,1288,1288,1290,1246,1222,1209,1190,1179,1170,1155,1148,1134,1130,1118,1109,1100,1102,1094,1086,1082,1083,1072,1076,1130,1160,1174,1185,1196,1202,1211,1207,1207,1210,1216,1225,1228,1232,1234,1242,1238,1244,1242,1242,1248,1247,1247,1254,1259,1254,1261,1260,1262,1258,1258,1264,1260,1266,1269,1268,1269,1270,1268,1273,1274…	994.227	4.695	0.0004130526771438008,0.000306833558507883,0.00020723891156050633,0.00011385559386822039,0.00002629622907800123,-0.000055802400012577294,-0.0001327808581672368,-0.00020495847045514542,-0.00027263464688773793,-0.0003360901244431054,-0.00039558813163017464,-0.0004513754804235662,-0.0005036835900987409,-0.0005527294472145428,-0.0005987165057253825,-0.0006418355309569349,-0.000682265390946371,-0.0007…	0.00153	0.00012837709084494858,-0.00005847107530134063,0.00010986852573501837,0.00015771119470420704,0.00015321446976857678,0.00015347608464311285,0.0001061571668699584,0.00012227837972865718,0.00010668039583096854,0.00012914560986312048,0.00008024363615809797,0.00011222305676858407,0.0000474656597285415,0.0000033296395719416685,0.00014790016066180798,0.00020050542534210108,-0.0000038131918321580896,0.00…	0.00006795875883576648,-0.000035411709976973646,-0.0001317921196421119,-0.00022165514797032465,-0.0003054415096217641,-0.0003835621175000744,-0.0004564000979898485,-0.0005243126699208422,-0.0005876328964739374,-0.0006466713186207134,-0.0007017174781074964,-0.000753041337453047,-0.0008008946039239684,-0.0008455119639810022,-0.000887112234250299,-0.0009258994346643611,-0.0009620637890356588,-0.0009…	0.0004130526771438008,0.000306833558507883,0.00020723891156050633,0.00011385559386822039,0.00002629622907800123,-0.000055802400012577294,-0.0001327808581672368,-0.00020495847045514542,-0.00027263464688773793,-0.0003360901244431054,-0.00039558813163017464,-0.0004513754804235662,-0.0005036835900987409,-0.0005527294472145428,-0.0005987165057253825,-0.0006418355309569349,-0.000682265390946371,-0.0007…	0.277	0.127	0.596	2.283	0.237	-0.03	0.793	0.0017679700962285167,0.0017501118585557798,0.0016161984777335906,0.0015804952154721708,0.0016786862502861483,0.0018483412543694026,0.0019465928728857366,0.0020001940349939394,0.0019823262458898015,0.0016429778507591182,0.0019287272888648486,0.0016519046753943533,0.0019108624397506805,0.0018572723012444594,0.0017947588296870905,0.0019287272888648486,0.0017143975860574093,0.0019465928728857366,0.0…	none	0.448	41.831
4231937	Whole Data Set	1	P1	3:06 PM	T1	G3	45.12,45.12,45.12	36.81152	1002.43768	45.12	1447,1437,1441,1455,1447,1453,1434,1441,1434,1447,1442,1425,1410,1442,1434,1466,1434,1462,1448,1450,1448,1447,1447,1437,1442,1448,1446,1445,1444,1434,1442,1442,1446,1446,1437,1440,1447,1445,1446,1434,1434,1442,1446,1448,1447,1434,1452,1447,1445,1448,1450,1438,1434,1446,1446,1442,1446,1442,1434,1438,1447,1448,1450,1440,1436,1438,1445,1448,1444,1434,1447,1449,1448,1446,1442,1432,1434,1441,1434,1442…	0.00016092034241577087,0.0001546646850145847,0.0001396129887160151,0.00013687665336188038,0.00017460317164818406,0.00023344555329701146,0.00022015024117007448,0.0002561208866825548,0.0002586605695723137,0.00017147372745400472,0.0002989311812666276,0.0003173071086032537,0.00023187145271362077,0.00030302888020829763,0.0003143655341403993,0.00027467681353695044,0.0002473076949580006,0.00028679236006…	0.0079	0.00117	0.0004263769915624062,0.00007181672538225103,-0.00015768292666579645,-0.000204343176101035,-0.0002509967337101995,-0.00032399412989988667,-0.0005392154051713859,-0.0005085744207527137,-0.0005428969752545545,-0.0006175901665798379,-0.0005781777296117169,-0.000698492498272615,-0.0006432914242082284,-0.0007969191364668465,-0.0007680501232094964,-0.0007391802298177408,-0.0008787317727881148,-0.000827…	2296.71	1174	1444.33	0.489	126.467	51.45898,51.08301,52.69922	36.89844,36.77344,36.81152	145.9833	5.971	38.77	-6.35	-6.35	38.77,38.69,38.77	0.11	169.87	1258,1254,1256,1254,1257,1253,1252,1250,1253,1252,1250,1249,1258,1258,1255,1261,1254,1250,1256,1203,1170,1150,1132,1121,1108,1098,1093,1082,1080,1070,1065,1064,1058,1056,1054,1054,1050,1053,1049,1124,1152,1162,1176,1184,1191,1198,1202,1206,1210,1214,1216,1221,1224,1226,1226,1226,1229,1234,1233,1236,1236,1240,1240,1241,1239,1240,1242,1240,1242,1246,1242,1246,1246,1242,1250,1249,1252,1250,1252,1252…	1017.481	4.103	0.0003292145983424175,0.0001905406525299926,0.00006834071651382197,-0.000039342268021390174,-0.00013423286728386698,-0.0002178507746743104,-0.00029153514900328214,-0.0003564660614082075,-0.00041368339444700325,-0.0004641034960413889,-0.0005085338549863688,-0.0005476860330573384,-0.0005821870608252921,-0.0006125894796865743,-0.0006393801909324399,-0.0006629882535781858,-0.0006837917558357627,-0.00…	0.00092	-0.000028754598539632797,0.0000774346132651622,0.00019692227235995236,0.000029436455802899124,0.00014725198515311663,0.0001954124377563108,0.00020541679171862836,0.00003626929902527994,0.00016238132270354237,0.00010934776065323449,0.0001326206613630384,0.00016584849525079815,0.0000746646129636212,0.000174242912308247,0.00018756485909489771,0.00006652084670998291,0.0001644382809104405,0.0000550103…	0.0000444768429654688,-0.0000810091722867278,-0.0001894506889112556,-0.0002831628249145694,-0.0003641462407469999,-0.0004341298514039639,-0.0004946077370332853,-0.0005468710400532095,-0.000592035529752699,-0.0006310654228506856,-0.0006647939685594054,-0.000693941237622356,-0.0007191294951050496,-0.0007408964851322876,-0.0007597069111878185,-0.0007759623570693039,-0.000790009860301066,-0.000802149…	0.0003292145983424175,0.0001905406525299926,0.00006834071651382197,-0.000039342268021390174,-0.00013423286728386698,-0.0002178507746743104,-0.00029153514900328214,-0.0003564660614082075,-0.00041368339444700325,-0.0004641034960413889,-0.0005085338549863688,-0.0005476860330573384,-0.0005821870608252921,-0.0006125894796865743,-0.0006393801909324399,-0.0006629882535781858,-0.0006837917558357627,-0.00…	0.371	0.123	0.506	2.695	0.388	0.648	-0.036	0.000147808031842956,-0.00016745497870981595,-0.00009851074803008005,-0.00025608148175824453,-0.0002954652340265412,0.00005911717626581468,0.00012809738750687495,-0.0004037521408683281,-0.0003250007046122436,-0.00018715132021313212,0.00005911717626581468,0.0007000695846803164,0.0005323445080847659,-0.000059109130193313676,0.00005911717626581468,-0.0003250007046122436,-0.0007677918950917999,-0.000…	none	0.617	37.641
4231934	Whole Data Set	1	P1	2:52 PM	T1	G2	44.45,44.44,44.45	38.01465	1002.72498	44.45	1554,1554,1546,1558,1562,1562,1562,1552,1562,1561,1546,1549,1552,1548,1558,1559,1560,1562,1554,1554,1549,1551,1551,1562,1565,1560,1562,1559,1561,1548,1553,1546,1547,1561,1562,1562,1562,1562,1561,1556,1554,1551,1552,1554,1560,1562,1561,1557,1549,1559,1564,1559,1564,1558,1553,1560,1562,1562,1562,1557,1562,1562,1561,1546,1549,1556,1550,1546,1558,1562,1562,1562,1562,1562,1554,1554,1553,1553,1549,1561…	0.0001258187322137932,0.00009136729975671143,0.0001375570736051498,0.00018662967227709449,0.00022130220858361898,0.00023293065977278272,0.00018119136370438915,0.00015537914374763972,0.0002476507764132313,0.0002650388493238118,0.0002565030436860673,0.0001961276237972976,0.00039498393957312813,0.00035475349884349865,0.000259804875237079,0.0002829504959763589,0.00026001559309894495,0.000300440059993…	0.0077	0.00128	0.0005023885682852356,0.00013098421962468902,-0.00009049979326792395,-0.000024208714709799487,-0.00022546576127749414,-0.00033174542311951245,-0.00043224438816537693,-0.0005355884976659896,-0.0006302834009922199,-0.0006387733654201031,-0.0007793910864006363,-0.0006212781454873312,-0.0005866743825630727,-0.0008507789445750518,-0.0007616297474439713,-0.0007614973944616619,-0.0007326483259541915,-0.…	2412.62	1067	1552.67	0.558	130.172	54.42188,54.63086,54.81445	37.94043,37.97656,38.01465	236.6263	4.713	38.81	-5.64	-5.64	38.81,38.89,38.89	0.31	173.72	1354,1361,1354,1362,1358,1356,1370,1358,1362,1370,1370,1370,1369,1370,1368,1370,1367,1360,1354,1299,1260,1240,1214,1196,1179,1162,1162,1147,1139,1133,1123,1110,1109,1101,1101,1092,1090,1092,1086,1178,1205,1226,1243,1254,1260,1274,1280,1281,1284,1290,1296,1295,1304,1306,1308,1311,1311,1316,1314,1311,1320,1320,1322,1325,1318,1326,1324,1324,1325,1333,1332,1334,1328,1330,1338,1333,1332,1338,1332,1338…	1084.38	2.87	0.0004370617852901547,0.0002803487994734339,0.0001427635045949722,0.000021971259663004826,-0.00008407762040512582,-0.00017718264523547758,-0.00025892368430247535,-0.0003306877752301897,-0.0003936926599914425,-0.000449007448382996,-0.0004975707594087474,-0.0005402066484062728,-0.000577638590179052,-0.0006105017554096883,-0.0006393537886686593,-0.0006646842709071974,-0.0006869230270003193,-0.000706…	0.00081	0.00009674674873862008,0.00006935961750694628,0.0000242113030346833,0.0001470195734625108,0.00010993859246157981,0.000048637095706873994,0.0000632389662885819,0.00006653663889981202,0.000027847771710992377,0.00007636198398918139,0.0001071153133752348,0.00016856066044382593,-0.0000057902226427412155,0.000023342513365686625,0.000025025104899946577,0.000163986017638181,-0.000008748271011017674,0.000…	-0.000008344778927323222,-0.0001799590360072749,-0.00031541180542946393,-0.0004223228107056342,-0.000506706194655028,-0.0005733088373704074,-0.0006258773859288866,-0.0006673690172648162,-0.0007001177904024573,-0.0007259659459820133,-0.0007463675391671023,-0.0007624702356712613,-0.0007751798722350649,-0.0007852114133215065,-0.0007931291705338224,-0.0007993785472480253,-0.0008043110942141376,-0.000…	0.0004370617852901547,0.0002803487994734339,0.0001427635045949722,0.000021971259663004826,-0.00008407762040512582,-0.00017718264523547758,-0.00025892368430247535,-0.0003306877752301897,-0.0003936926599914425,-0.000449007448382996,-0.0004975707594087474,-0.0005402066484062728,-0.000577638590179052,-0.0006105017554096883,-0.0006393537886686593,-0.0006646842709071974,-0.0006869230270003193,-0.000706…	0.356	0.166	0.477	2.179	0.362	0.386	0.252	0.00048440755727471516,0.0006982886599431669,0.0007874368829967795,0.0007428604840227685,0.00047549813010871285,0.0005022269599483783,0.00034187865089308704,0.0005913349421033856,0.0005378679588730443,0.0003953215093924412,0.0005378679588730443,0.0005646006276829764,0.0004131372571039612,0.0006804612110713941,0.0005200470937945172,0.0006091587327117858,0.00046658888571330395,0.0004844075572747151…	none	0.439	47.432
4231928	Whole Data Set	1	P1	2:39 PM	T1	G1	44.16,44.17,44.17	37.51953	1003.11017	44.17	1582,1569,1582,1576,1564,1580,1566,1574,1578,1566,1576,1567,1562,1576,1569,1580,1570,1568,1581,1569,1574,1576,1565,1576,1568,1577,1577,1569,1580,1572,1568,1582,1570,1580,1578,1567,1570,1563,1573,1582,1562,1578,1576,1568,1576,1572,1582,1578,1576,1564,1582,1562,1568,1577,1562,1578,1570,1569,1578,1570,1582,1570,1578,1579,1562,1573,1572,1569,1583,1561,1578,1560,1570,1578,1569,1580,1578,1568,1575,1570…	0.00022151384775364024,0.00016952606839115993,0.0001673266256949671,0.00032279756349358864,0.00018505318858326578,0.000221574215814851,0.00023596885986224044,0.0002835561848651173,0.00022050414387630866,0.0002902163934129924,0.0003212078724844219,0.00021943420558370367,0.0003029718827562588,0.00024268862339544783,0.00022666056444136027,0.0004042448059630712,0.00034394911277503705,0.00035004391341…	0.0181	0.00201	0.00047621387230356756,0.0002886851801574323,0.00011506611733145906,0.000010606303884934348,-0.00013250175541036424,-0.00024241639297760807,-0.0003743866080302789,-0.0004014179700920566,-0.000522291958696796,-0.0005217127914298759,-0.00073634126478052,-0.000749549502528371,-0.0008675522683917322,-0.0009000539922256114,-0.000825018857824295,-0.0009347219016782118,-0.0010995111777553973,-0.00109892…	1978.39	1099	1575.67	0.444	55.389	52.24805,52.86621,53.37793	37.3457,37.41992,37.51953	63.6981	5.403	38.97	-5.2	-5.2	38.97,38.97,39.01	0.28	104.22	1378,1386,1387,1386,1383,1386,1376,1374,1377,1378,1378,1376,1378,1378,1386,1382,1383,1376,1378,1334,1313,1285,1267,1250,1234,1220,1214,1206,1190,1180,1174,1170,1160,1152,1146,1134,1118,1116,1113,1174,1198,1222,1234,1244,1246,1262,1274,1274,1286,1292,1294,1296,1302,1306,1302,1306,1316,1312,1313,1314,1312,1332,1325,1336,1341,1338,1338,1338,1338,1330,1338,1338,1344,1344,1342,1344,1343,1346,1347,1346…	1135.322	5.099	0.0004510274175857517,0.00034261974336312383,0.00024005336777406733,0.0001430135458526812,0.00005120249194293363,-0.000035661534114815076,-0.00011784509155854665,-0.00019560037669369402,-0.00026916599680678623,-0.0003387677023785336,-0.00040461907984329186,-0.000466922207020771,-0.0005258682732313148,-0.0005816381659976898,-0.0006344030261337947,-0.000684324772923693,-0.0007315566010025738,-0.000…	0.00211	0.000226942465739104,0.0001994667612053958,0.00022962830613397156,0.00014277444748786536,0.00027248900030885683,0.00012275862620042207,0.0002315066983708811,0.00016910163598003462,0.0002481659786269714,0.00010717527016989763,0.00020893274448390597,0.00020940233924259102,0.0001871674237565015,0.0002487672479668947,0.00031212262779080894,0.00009951612583965022,0.00030956791902954464,0.0002209527169…	0.0001327919727797675,0.000002441707847336029,-0.00011986441135042759,-0.00023462280329517395,-0.00034229925160476037,-0.00044333079556495617,-0.0005381275039930903,-0.0006270741396334322,-0.0007105317208397823,-0.0007888389868838679,-0.0008623137728369569,-0.0009312542996050988,-0.0009959403843539999,-0.0010566345762364386,-0.0011135832220319298,-0.0011670174660238775,-0.0012171541881725373,-0.0…	0.0004510274175857517,0.00034261974336312383,0.00024005336777406733,0.0001430135458526812,0.00005120249194293363,-0.000035661534114815076,-0.00011784509155854665,-0.00019560037669369402,-0.00026916599680678623,-0.0003387677023785336,-0.00040461907984329186,-0.000466922207020771,-0.0005258682732313148,-0.0005816381659976898,-0.0006344030261337947,-0.000684324772923693,-0.0007315566010025738,-0.000…	0.204	0.131	0.666	2.594	0.271	-0.177	0.905	0.002475840069625554,0.002475840069625554,0.0023781755729687343,0.0023977067153493985,0.002553987483301145,0.0021633909583519653,0.0026419201353631047,0.0021731515912823164,0.0023977067153493985,0.002475840069625554,0.0023586453089054268,0.0023293515594826134,0.002202434806345591,0.0021145910839364813,0.0026321489614366585,0.002007250658028293,0.0021438703505680464,0.002475840069625554,0.00209507…	none	0.319	45.518
4231916	Whole Data Set	1	P1	2:17 PM	T0	G3	44.27,44.27,44.27	37.09277	1003.47107	44.27	1549,1550,1554,1550,1552,1557,1558,1553,1557,1558,1556,1550,1559,1570,1562,1562,1562,1560,1553,1563,1562,1557,1561,1566,1560,1564,1562,1558,1558,1562,1558,1554,1560,1558,1561,1562,1562,1562,1559,1561,1546,1554,1545,1553,1544,1553,1558,1561,1561,1560,1554,1558,1560,1550,1557,1560,1558,1560,1554,1559,1558,1560,1550,1560,1551,1549,1556,1558,1560,1546,1554,1558,1557,1562,1550,1561,1548,1549,1542,1550…	0.00011488528234773988,0.00011545669545148714,0.0001404693023506387,0.00012746193035163635,0.0001334644233558309,0.0001340355725265138,0.00018620578222089415,0.0000754399326936261,0.0002525316277511154,0.00013903550495925082,0.0001151680868507478,0.00018091088040783122,0.00017876574206637203,0.0001440349421761385,0.00018805353005907582,0.00031627491215351533,0.00018376323315419212,0.0001598950477…	0.0096	0.00102	0.00033269989436800136,0.00023006285242146738,0.00003786930111069181,-0.000042981078930129516,-0.00011567423300148927,-0.00034295805241492996,-0.0002827163395917582,-0.00027942796722602134,-0.0004035937792749725,-0.00043826233344434296,-0.0004268396868664699,-0.00041270584134649993,-0.000555797319475289,-0.00054437661354919,-0.0006305179118036825,-0.0006163886608208889,-0.0005778699848627237,-0.0…	2047.54	1054	1551.33	0.485	104.671	55.03418,54.3457,54.2002	37.93848,37.36621,37.09277	132.1626	5.678	38.35	-5.92	-5.92	38.35,38.35,38.31	0.12	138.76	1381,1370,1374,1377,1383,1386,1370,1373,1384,1384,1381,1372,1370,1370,1382,1380,1370,1369,1381,1318,1293,1272,1264,1249,1228,1206,1190,1187,1186,1181,1170,1154,1140,1146,1146,1139,1126,1118,1118,1205,1234,1246,1263,1266,1290,1297,1301,1306,1306,1306,1306,1320,1326,1334,1321,1326,1321,1326,1342,1342,1328,1330,1328,1336,1345,1349,1349,1341,1352,1354,1342,1353,1352,1348,1346,1338,1356,1359,1358,1359…	1274.164	4.177	0.00033869285337126637,0.00023691989752873475,0.00014526104416847903,0.00006271116311446119,-0.000011634986899536326,-0.00007859268509763395,-0.00013889618900662492,-0.00019320678631752554,-0.00024212004656055128,-0.0002861723521153233,-0.0003258467801753031,-0.0003615784001680278,-0.00039375904472260825,-0.0004227416065028776,-0.0004488439080252245,-0.0004723521868974996,-0.0004935242346980939,-…	0.0011	0.00007983742941936526,-0.00004416736530053558,0.00009270569406765048,6.388531742716688e-7,0.00018190694102506816,0.00014484836360482652,0.00000662813723055535,0.00021630505621924085,0.00011711186667746562,0.0000037443913507459953,0.00011578045174368467,-0.000015332131613010853,0.00005942596684866599,0.0000348009430365811,0.00006164444144731614,0.00008848957171822377,0.00012066151790614029,0.0000…	0.00003021946419490707,-0.00010586765607755702,-0.00022510699394811704,-0.00032958432925614097,-0.0004211272192788494,-0.0005013369670581469,-0.0005716166320023342,-0.0006331955727347977,-0.0006871509515025202,-0.0007344265763077012,-0.0007758494103562177,-0.00081214403761248,-0.0008439453374976623,-0.0008718095904419545,-0.0008962242085533755,-0.0009176162616157068,-0.0009363599475555466,-0.0009…	0.00033869285337126637,0.00023691989752873475,0.00014526104416847903,0.00006271116311446119,-0.000011634986899536326,-0.00007859268509763395,-0.00013889618900662492,-0.00019320678631752554,-0.00024212004656055128,-0.0002861723521153233,-0.0003258467801753031,-0.0003615784001680278,-0.00039375904472260825,-0.0004227416065028776,-0.0004488439080252245,-0.0004723521868974996,-0.0004935242346980939,-…	0.242	0.146	0.611	1.596	0.633	0.117	0.25	0.000508010896973269,0.0005379124047183905,0.00026887292081039714,0.00027883437460753845,0.0003386078960906429,0.00030872010699330827,0.0002190690788384879,0.00014935329380981886,0.00023898993026638527,0.00025891169549477957,0.0003386078960906429,0.0004183187242040988,0.000597721597142613,0.0004980441852055219,0.0006276292823888463,0.0007672257190550007,0.0004382487174112904,0.0004980441852055219…	none	0.339	45.522
4231895	Whole Data Set	1	P1	2:00 PM	T0	G2	44.81,44.81,44.8	35.81445	1003.84283	44.8	1271,1266,1262,1266,1258,1265,1263,1269,1264,1262,1268,1261,1270,1266,1261,1272,1262,1262,1258,1270,1269,1268,1258,1272,1262,1271,1265,1264,1268,1265,1270,1277,1261,1265,1266,1266,1258,1271,1264,1272,1269,1262,1270,1258,1272,1258,1262,1254,1269,1259,1261,1263,1266,1274,1260,1260,1273,1255,1272,1266,1257,1270,1263,1272,1263,1262,1260,1262,1269,1257,1271,1265,1258,1268,1268,1270,1262,1261,1273,1260…	0.00012055315685320438,0.00024151688480420877,0.00014084763015131016,0.00021216262241503776,0.0001611416521775834,0.00014380972038798224,0.00028427507871921806,0.00011801264191441157,0.00023186890530679446,0.00018794092389508318,0.00021492933101907642,0.00014618783913016194,0.00033629007310565125,0.0002019325464514351,0.0002519672574340252,0.00033569637066678965,0.0002580750244676337,0.0002620152…	0.0117	0.00154	0.0005487124492683469,0.00019623268137891094,0.00018599344804546924,-0.00005990358094982389,-0.00012681038341210896,-0.00023797182440993625,-0.0003437906086285205,-0.0003593171008774956,-0.0005518014786937355,-0.0005655472784191297,-0.0006111340158269787,-0.0007433725657464612,-0.0006156235521197421,-0.0008238854172790429,-0.0008252413837669366,-0.0008248293987880291,-0.0008350245499695078,-0.000…	1530.18	965	1264.67	0.369	85.214	51.4502,52.27344,53.03711	35.65332,35.72754,35.81445	134.3448	6.018	37.37	-7.43	-7.43	37.37,37.49,37.65	0.17	102.84	1114,1114,1096,1105,1114,1106,1114,1105,1100,1113,1113,1101,1108,1114,1103,1113,1105,1098,1112,1065,1054,1030,1027,1012,989,988,990,972,961,968,958,945,952,950,934,926,930,936,926,1008,1026,1041,1032,1042,1059,1057,1050,1064,1071,1069,1063,1058,1078,1076,1070,1073,1082,1074,1085,1084,1070,1076,1089,1074,1080,1090,1090,1086,1080,1082,1096,1092,1081,1082,1097,1095,1086,1086,1097,1092,1093,1098,1098…	1313.363	7.332	0.000483893500594872,0.00035781872318308154,0.00024204229488964443,0.00013572300070914252,0.00003808833982298673,-0.00005157108728128792,-0.00013390673320564067,-0.00020951683700316023,-0.00027895077089765087,-0.0003427130319438083,-0.0004012669076308218,-0.0004550378420631549,-0.0005044165271766923,-0.0005497617414505909,-0.0005914029567405065,-0.0006296427321740789,-0.0006647589125023745,-0.000…	0.00116	0.00017981252928400714,-0.00003233628847238131,-0.000017434123213135993,0.00011017366071879859,-0.0000382561276083924,0.00003217530301574166,-0.000018250658306767595,0.0001992146770876421,0.00007852325128157002,0.00008199440694444617,0.000029929417128936173,0.000044833626804070035,0.00012344649981086545,0.00004360856181977572,-0.00005254492511257702,0.00015509964615155692,0.000005022104177976529,…	0.00013270972077787158,-0.00001266249269677778,-0.00013975975559901363,-0.00025087943831648843,-0.00034803010549277634,-0.00043296782221389856,-0.0005072278960917902,-0.0005721526290046845,-0.0006289155801261967,-0.0006785427788140374,-0.0007219312707958969,-0.0007598653328875606,-0.0007930306493354295,-0.0008220267060305814,-0.0008473776266283099,-0.000869541646443452,-0.0008889193953686735,-0.0…	0.000483893500594872,0.00035781872318308154,0.00024204229488964443,0.00013572300070914252,0.00003808833982298673,-0.00005157108728128792,-0.00013390673320564067,-0.00020951683700316023,-0.00027895077089765087,-0.0003427130319438083,-0.0004012669076308218,-0.0004550378420631549,-0.0005044165271766923,-0.0005497617414505909,-0.0005914029567405065,-0.0006296427321740789,-0.0006647589125023745,-0.000…	0.174	0.099	0.727	0.893	0.324	-0.839	1.515	0.0015173238964417731,0.001478698483906866,0.001218066764692488,0.0015173238964417731,0.0016525398995499462,0.0015366378910151076,0.001420766805487908,0.0011891173374848588,0.0014593870657924216,0.00114087258000587,0.0013435365864384397,0.0012277170026055867,0.0011794679572277602,0.0015849266356196704,0.001237367454956418,0.001237367454956418,0.0013435365864384397,0.001237367454956418,0.001343536…	none	0.358	35.683
4231875	Whole Data Set	1	P1	1:11 PM	T0	G1	41.96,41.97,41.96	42.84473	1004.7804	41.96	1543,1548,1533,1537,1556,1545,1539,1545,1537,1551,1543,1537,1540,1549,1540,1553,1543,1541,1548,1541,1533,1557,1546,1548,1536,1543,1543,1551,1545,1548,1529,1542,1539,1547,1543,1534,1550,1545,1546,1543,1533,1545,1546,1537,1548,1541,1547,1545,1537,1543,1540,1545,1548,1531,1533,1545,1545,1545,1542,1533,1547,1545,1537,1547,1549,1537,1549,1547,1537,1531,1545,1545,1543,1533,1537,1547,1537,1537,1547,1545…	0.0003884412916530697,0.0003404480607096194,0.000270534588666938,0.00022568891400901193,0.0002591456419218638,0.0002769426529328547,0.0002571536228319108,0.00026868589037007363,0.0003773256809973648,0.0003199411737064058,0.00029701841675824106,0.00029602192022089665,0.0005143281277409237,0.00040053208245226777,0.00028990058648237693,0.00031396053508012047,0.0003662125118665669,0.00033075982778173…	0.0165	0.00211	0.0004186077769649451,0.00022342896632772136,-0.000015472456614450776,-0.00020731828296461927,-0.00027086327432901695,-0.0003406515340570489,-0.00043856438784529105,-0.0005614564383291141,-0.0006936839730608039,-0.0006884172749050736,-0.0008955562431818681,-0.001027673256023875,-0.000994309097342666,-0.0010795730261729491,-0.0011616973790427206,-0.001262524745292498,-0.0012666184571560608,-0.0012…	2009.1	1125	1539.33	0.44	60.431	60.29102,60.16211,59.82715	43.00488,42.94336,42.84473	64.0632	4.336	37.99	-3.97	-3.97	37.99,37.91,37.95	0.19	150.43	1360,1360,1343,1349,1357,1356,1345,1345,1356,1349,1350,1355,1358,1345,1348,1361,1349,1349,1357,1296,1272,1257,1244,1216,1200,1201,1172,1158,1158,1140,1129,1126,1122,1113,1102,1102,1090,1078,1091,1164,1185,1189,1213,1209,1225,1241,1250,1243,1255,1266,1273,1264,1273,1281,1277,1284,1300,1290,1294,1309,1297,1307,1311,1317,1305,1310,1325,1313,1316,1329,1327,1317,1332,1332,1317,1333,1336,1324,1327,1337…	1428.551	5.21	0.0003865719821943092,0.000262982837433795,0.00014664110616237716,0.00003712179148907717,-0.00006597518115719495,-0.00016302642550192854,-0.0002543864701967202,-0.00034038905391410535,-0.0004213483444964962,-0.0004975600866127864,-0.0005693026821150151,-0.0006368382070416428,-0.0007004133689825498,-0.0007602604083030206,-0.0008165979465188908,-0.0008696317849219709,-0.0009195556563731327,-0.00096…	0.00226	0.00018261130752789462,0.0001983183166440404,0.0001744437286971132,0.000238339591177159,0.00017143890207976925,0.00013724131099227647,0.00017703847411809843,0.00015832754521328337,0.000218778760044712,0.0002413715163291594,0.00017447056059441185,0.00020738693280569623,0.00014737431617715363,0.00025945714925598994,0.0002648392791604243,0.00021858695308552383,0.0001327615272278593,0.000129538589209…	0.00008160083708978836,-0.00005855178521941163,-0.00019000734289476148,-0.0003133055256830464,-0.0004289525332933149,-0.0005374231535957607,-0.000639162711859545,-0.000734588899032153,-0.0008240934865662531,-0.0009080439348342834,-0.000986784901734088,-0.0010606396576791762,-0.0011299114127828343,-0.0011948845616848354,-0.0012558258511313723,-0.0013129854751017015,-0.0013665981019775355,-0.001416…	0.0003865719821943092,0.000262982837433795,0.00014664110616237716,0.00003712179148907717,-0.00006597518115719495,-0.00016302642550192854,-0.0002543864701967202,-0.00034038905391410535,-0.0004213483444964962,-0.0004975600866127864,-0.0005693026821150151,-0.0006368382070416428,-0.0007004133689825498,-0.0007602604083030206,-0.0008165979465188908,-0.0008696317849219709,-0.0009195556563731327,-0.00096…	0.234	0.123	0.643	3.297	0.326	0.146	0.528	0.0018146522947324632,0.0018525778034917547,0.002089687298196399,0.001700895635866333,0.001681939089293989,0.0017388112114980392,0.0016250744136842288,0.0017198530099102472,0.00151136739444891,0.00149241911862124,0.0019663742052790766,0.0016629833701209764,0.0016629833701209764,0.001700895635866333,0.0021466128447862483,0.0017767300975939594,0.001568217182718873,0.0016724611262871184,0.0017388112…	none	0.388	48.133
[truncated: 14 more columns]
